# Supplementary material for: A Structure-Based Approach for Mapping Adverse Drug Reactions to the Perturbation of Underlying Biological Pathways
Source: PLoS One. 2010 Aug 23;5(8):e12063. doi: 10.1371/journal.pone.0012063 (PMC2925884; doi:10.1371/journal.pone.0012063)
Supplement: File S1 — Cytoscape file. (0.16 MB GZ) [file pone.0012063.s014.gz]

Archive with 3 entries (2 files):
- SuppCytoscapeFiles
- SuppCytoscapeFiles/data.sif
- SuppCytoscapeFiles/data.node.att
