# Supplementary material for: A Structure-Based Approach for Mapping Adverse Drug Reactions to the Perturbation of Underlying Biological Pathways
Source: PLoS One. 2010 Aug 23;5(8):e12063. doi: 10.1371/journal.pone.0012063 (PMC2925884; doi:10.1371/journal.pone.0012063)
Supplement: File S1 — Cytoscape file. (0.16 MB GZ) [file pone.0012063.s014.gz › SuppCytoscapeFiles/data.sif]

delta_9-tetrahydrocannabinol 1 1tpn
2ozo 1 T_cell_receptor_signaling_pathway
minoxidil 1 2a1t
darifenacin 1 2qc8
3e77 1 isocarboxazid
valdecoxib 1 3biy
pamidronate 1 3e7e
1t2a 1 fenoprofen
zoledronic_acid 1 1qha
sibutramine 1 2esq
5-fluorouracil 1 1qr6
methyldopa 1 2q4r
3c5g 1 oxybutynin
ticlopidine 1 2vxo
bicalutamide 1 2oq1
ciprofloxacin 1 2a1t
SU11248 1 1qr6
ofloxacin 1 3crl
minoxidil 1 1k6m
1d5r 1 atomoxetine
nilutamide 1 1jmo
memantine 1 1le7
ethosuximide 1 1d5r
voriconazole 1 2vxo
1qr6 1 chlorpropamide
nifedipine 1 2vt5
2p69 1 flumazenil
flecainide 1 3dax
SZ 1 3bpt
risedronate 1 2f57
2eli 1 cisplatin
metoclopramide 1 2pid
3bce 1 aztreonam
ketoconazole 1 2vgi
2any 1 Complement_and_coagulation_cascades
bupropion 1 1qha
clofazimine 1 2qc8
gum_hemorrhage 1 doxycycline
efavirenz 1 1jcn
capecitabine 1 1yjx
metolazone 1 2esq
2okj 1 dexmedetomidine
D-penicillamine 1 2d06
2d06 1 lincomycin
porfimer_sodium 1 1t2a
ketorolac 1 1le7
olopatadine 1 1rqq
vaginal_hemorrhage 1 quetiapine
pramipexole 1 2yuu
3ctr 1 ethambutol
enflurane 1 2ok5
valganciclovir 1 3chs
flurandrenolone 1 2a2d
gum_hemorrhage 1 danazol
mometasone 1 2c2v
thalidomide 1 2okk
amsacrine 1 3ctt
gefitinib 1 3erb
seborrhea 1 pipotiazine
2okj 1 THA
raloxifene 1 1yvj
risedronate 1 2r99
diflunisal 1 1wa7
ropivacaine 1 2w4o
metformin 1 2q8i
azithromycin 1 2f29
fluocinonide 1 3c6m
hydrochlorothiazide 1 1xdm
1yxm 1 rimexolone
risperidone 1 2gmi
gliclazide 1 1bhg
calcitriol 1 1prx
1xdm 1 chlorpropamide
lomefloxacin 1 1i7k
sinus_tachycardia 1 nelarabine
methylprednisolone 1 1qip
ICL670 1 2zj4
3c6m 1 captopril
zonisamide 1 1xdm
1t0l 1 tolbutamide
metolazone 1 1k8r
2q8h 1 cefixime
zonisamide 1 3ee2
diclofenac 1 2zoq
terbinafine 1 1k6m
2q9g 1 mitotane
etodolac 1 1yxm
zonisamide 1 3edr
ifosfamide 1 2q9g
tPA 1 3eo3
pamidronate 1 2rj9
mafenide_acetate 1 1d5r
alendronate 1 1m6d
progesterone 1 1qzu
metformin 1 2ipj
nitrofurantoin 1 3c6m
1wvo 1 modafinil
busulfan 1 1xfb
cefaclor 1 2nzi
Ets 1 1mj4
mycophenolic_acid 1 3ctr
cyproterone 1 3c3c
3edr 1 Na
bicalutamide 1 1qip
torasemide 1 2ibi
ketoprofen 1 2f8v
Parkinson's_disease 1 2f4w
omeprazole 1 2f57
2v1y 1 midazolam
2quk 1 vinorelbine
ketorolac 1 3efh
amylase_increased 1 Glycosaminoglycan_degradation
alprazolam 1 2vxo
nilutamide 1 1mq0
pipotiazine 1 3edr
mannitol 1 1yjx
gefitinib 1 1u3t
kanamycin 1 1xdm
ketoconazole 1 3cr0
celecoxib 1 1qrk
3ctr 1 theophylline
enflurane 1 3b7k
3c6m 1 isocarboxazid
2d0j 1 piperacillin
delta-aminolevulinic_acid 1 2vt5
9-hydroxyrisperidone 1 3b7k
epinastine 1 2q50
trimipramine 1 2nzt
neomycin 1 1ik9
hypertrichosis 1 mometasone
cisplatin 1 2wgh
trovafloxacin 1 2esq
2r99 1 cefditoren
3biy 1 vitamin_D
prednicarbate 1 1qr6
zalcitabine 1 2nzt
zolmitriptan 1 3ctt
fentanyl 1 1d5r
cyclobenzaprine 1 3dtw
donepezil 1 3edr
metronidazole 1 2vki
metolazone 1 3b7o
maprotiline 1 1fbv
topotecan 1 2rmk
herpes_zoster 1 tiotropium
2iik 1 loperamide
candesartan 1 1jcn
lomefloxacin 1 3efh
fluvoxamine 1 3efh
gemfibrozil 1 2f8a
delta_9-tetrahydrocannabinol 1 2okj
clonidine 1 2vgi
duodenitis 1 Phenylalanine,_tyrosine_and_tryptophan_biosynthesis
2pfr 1 flumazenil
myocarditis 1 clindamycin
acetazolamide 1 3c6m
valdecoxib 1 1eem
1f05 1 meropenem
irbesartan 1 1cm8
1qrk 1 prazosin
3dtw 1 tranexamic_acid
dantrolene 1 2ys0
1hy3 1 demeclocycline
prochlorperazine 1 2ys0
nifedipine 1 2okj
burning_sensation 1 Alba
pipotiazine 1 2f8v
pentoxifylline 1 1rfn
allopurinol 1 1nuh
alprazolam 1 2vkq
pregabalin 1 1qrk
alkalosis 1 Biosynthesis_of_unsaturated_fatty_acids
CFB 1 1xfb
azithromycin 1 2vd6
Fructose_and_mannose_metabolism 1 1xdm
sulfisoxazole 1 2g49
cetirizine 1 2uzq
etoposide 1 1rqq
paralytic_ileus 1 mesoridazine
zolpidem 1 2vxo
thioridazine 1 1bhg
acamprosate 1 2hhj
Alba 1 2zoq
amoxapine 1 3b6h
epinastine 1 2q4r
streptozotocin 1 2a7v
methyltestosterone 1 3ee2
3ctr 1 mesoridazine
nadolol 1 1orf
EHDP 1 3c4f
hydromorphone 1 3ee6
riluzole 1 1bhg
ciclopirox 1 1pl8
dicloxacillin 1 2pfr
valproic_acid 1 1q22
olopatadine 1 1jmo
azithromycin 1 3dog
articaine 1 2a2d
demeclocycline 1 3c5g
trazodone 1 3ctr
2yuu 1 cefadroxil
famotidine 1 2f8v
2uui 1 clozapine
intestinal_ulcer 1 mercaptopurine
cervical_erosion 1 thalidomide
hydromorphone 1 3biy
propranolol 1 2uzx
meclofenamate 1 3eo3
furosemide 1 2oq1
rizatriptan 1 3eo3
ampicillin 1 3bpt
solifenacin_succinate 1 2zox
nefazodone 1 2oq1
mannitol 1 2pe4
diclofenac 1 1tfx
nedocromil_sodium 1 2jis
ketoprofen 1 1wvo
enflurane 1 2fv7
nicotinic_acid 1 2i0e
tramadol 1 2vgi
3b7k 1 mitotane
stavudine 1 2v40
1gum 1 trihexyphenidyl
flecainide 1 2vn0
etoposide 1 2opb
osteoporosis 1 budesonide
renal_insufficiency 1 melphalan
ethotoin 1 3cqw
penbutolol 1 2ch6
blepharoconjunctivitis 1 Other_glycan_degradation
3bju 1 cefepime
3eo3 1 Na
anastrozole 1 3cs9
gentamicin 1 3ee5
trifluoperazine 1 1jas
olopatadine 1 1m6d
nadolol 1 2q4r
olanzapine 1 1cm8
2q4r 1 nizatidine
metoclopramide 1 1qzu
1bhg 1 cefixime
cyclophosphamide 1 2i7p
Nicotinate_and_nicotinamide_metabolism 1 2vkq
2gmi 1 haloperidol
mepivacaine 1 1k6m
amiloride 1 3dtw
protriptyline 1 3c6m
felodipine 1 2qy0
1rfn 1 modafinil
fludrocortisone 1 2ch6
B_cell_receptor_signaling_pathway 1 1gng
melanoma 1 paroxetine
Metabolism_of_xenobiotics_by_cytochrome_P450 1 3e6i
etodolac 1 1d5r
valdecoxib 1 2r9p
celecoxib 1 2vxo
9-hydroxyrisperidone 1 1u3t
methyldopa 1 2r6k
1qr6 1 thyroxine
rizatriptan 1 1u3t
flutamide 1 2oq1
delavirdine 1 1eem
mannitol 1 3dlj
2fue 1 sertraline
zanamivir 1 3cqw
amiloride 1 2dyl
gemfibrozil 1 3bhd
tiotropium 1 3b7k
meclofenamate 1 2ipj
N-0437 1 1nfb
topiramate 1 2etr
furosemide 1 3ctr
fluvastatin 1 1u3t
5-aminosalicylic_acid 1 2jis
2iik 1 cephradine
trifluoperazine 1 2q3z
atovaquone 1 1eyb
cetirizine 1 2q3z
memantine 1 3c3c
lomefloxacin 1 3c6m
cortisol 1 2zoq
2zoq 1 Na
3c6m 1 fenoprofen
renal_insufficiency 1 nateglinide
sildenafil 1 2wef
1qr6 1 THA
cyclopentolate 1 3edr
morphine 1 3dax
ocular_infection 1 Ribosome
nicotinic_acid 1 3ene
lansoprazole 1 3eqi
2pqt 1 theophylline
propranolol 1 3bzh
1jmo 1 benztropine
molindone 1 3cr0
8-methoxypsoralen 1 3biy
1qrk 1 captopril
metoclopramide 1 3ene
estradiol 1 3ctr
primidone 1 3ctr
1qzu 1 meropenem
felodipine 1 2p69
Ets 1 2i0e
danazol 1 2iip
trimetrexate 1 1qip
selegiline 1 3e04
3cki 1 benazepril
2obi 1 carvedilol
atovaquone 1 2p69
Tyrosine_metabolism 1 2opb
irinotecan 1 2ok5
fluticasone 1 2nzt
porfimer_sodium 1 2p69
doxazosin 1 2vgi
DFMO 1 2vt5
gliclazide 1 1lqv
morphine 1 2okj
adenosine 1 3ctr
pantoprazole 1 2pfr
2zox 1 glipizide
cetirizine 1 2ys0
vardenafil 1 2v40
domperidone 1 3cki
candesartan 1 2i7n
gliclazide 1 3cqw
status_epilepticus 1 Lysosome
azathioprine 1 2a1t
risedronate 1 3cxs
chlorpromazine 1 2qy0
hypopigmentation 1 flurandrenolone
pergolide 1 2q50
sumatriptan 1 1t2f
peripheral_vascular_disorder 1 meropenem
3biy 1 adapalene
aprepitant 1 2fgb
3edr 1 trihexyphenidyl
vardenafil 1 2qg4
tinidazole 1 2vgi
selegiline 1 1qrk
1qr6 1 levetiracetam
1fbv 1 levetiracetam
seborrhea 1 daunorubicin
articaine 1 2ch6
methyltestosterone 1 2rdw
valdecoxib 1 3b7k
Ras 1 2a1t
zoledronic_acid 1 1xdm
efavirenz 1 2coe
EHDP 1 2vxo
imipramine 1 1d5r
mTOR_signaling_pathway 1 2v1y
ifosfamide 1 1m6d
minocycline 1 3b7k
methyltestosterone 1 2uui
esr_increased 1 Parkinson's_disease
doxepin 1 3eo3
minocycline 1 2p6b
hypophosphatemia 1 zoledronic_acid
diazepam 1 1eem
2etr 1 eplerenone
2ys0 1 gemifloxacin
epinastine 1 1cm8
2w4l 1 levetiracetam
olopatadine 1 2pfr
propranolol 1 2dyl
3biy 1 tolazamide
2rfe 1 loperamide
2fgb 1 levetiracetam
retinopathy 1 cyproterone
zonisamide 1 1le7
ketoprofen 1 2v1y
hypermagnesemia 1 zoledronic_acid
doxepin 1 3biy
acyclovir 1 2vgi
gefitinib 1 2zoq
flurandrenolone 1 1mj4
propranolol 1 2vt5
estradiol 1 2yuu
methazolamide 1 1jmo
lidocaine 1 1nuh
mycophenolic_acid 1 2yuu
nefazodone 1 1qh5
simvastatin 1 2r6k
citalopram 1 2yuu
triamcinolone 1 2uui
2zj4 1 gemifloxacin
famotidine 1 3b3l
acamprosate 1 1i7k
clonidine 1 1i7k
3b7k 1 gatifloxacin
lomefloxacin 1 3dtw
trimipramine 1 1qha
etodolac 1 1le7
flutamide 1 1qzu
2pqt 1 tranexamic_acid
alendronate 1 3ee2
2pfr 1 ethambutol
idarubicin 1 3coi
2djg 1 D-penicillamine
DMP 1 3ctt
1poe 1 phenytoin
1cm8 1 oseltamivir
nabumetone 1 1t2f
fungal_dermatitis 1 tigecycline
pergolide 1 3bzh
19-nortestosterone 1 1mj4
2f8a 1 Arachidonic_acid_metabolism
penicillin_G 1 1q22
telmisartan 1 1k8r
triamterene 1 1tpn
oxacillin 1 2okj
lansoprazole 1 2okk
idarubicin 1 2wef
breast_enlargement 1 domperidone
sulfasalazine 1 3e04
2i7n 1 triamcinolone
brimonidine 1 1nrg
1wvo 1 tolmetin
2cyx 1 cephalexin
oxiconazole 1 2qjf
fluphenazine 1 1rqq
tolcapone 1 1tzs
pergolide 1 2qq2
triamcinolone 1 1qzu
ibandronate 1 1qha
eletriptan 1 3ctr
2ax4 1 thymidine
diazoxide 1 3cs9
venlafaxine 1 2rdw
chlorpromazine 1 1u3t
3beg 1 thyroxine
etodolac 1 2esq
telmisartan 1 2yuu
estrogen 1 1m6d
serum_sickness 1 cephem
pantoprazole 1 1xdm
sotalol 1 2ch6
2zj4 1 eprosartan
naproxen 1 3chs
daunorubicin 1 3e6i
allopurinol 1 2pe4
desoximetasone 1 1eem
1zkc 1 cefixime
mycophenolic_acid 1 1le7
isoflurane 1 1qip
ischemic_colitis 1 Type_I_diabetes_mellitus
pulmonary_infiltration 1 daunorubicin
halcinonide 1 2h96
pseudomembranous_colitis 1 cefoxitin
felodipine 1 2nzt
cyclophosphamide 1 2yuq
mannitol 1 1jmo
raloxifene 1 3bce
oxcarbazepine 1 2nz8
hypophosphatemia 1 doxorubicin
diazoxide 1 3chs
2w2x 1 B_cell_receptor_signaling_pathway
pimozide 1 2z5y
budesonide 1 1nuu
2pid 1 hydroxychloroquine
azithromycin 1 1xdm
DMP 1 2h11
nilutamide 1 2f29
retinoic_acid 1 1umk
3cxs 1 amifostine
methyclothiazide 1 2q4r
2q50 1 ethambutol
melphalan 1 2zoq
tolcapone 1 2vxo
desipramine 1 1tfx
1fw1 1 ceftriaxone
1bui 1 cortisone
EHDP 1 1jmo
3cki 1 polyglutamine
capecitabine 1 1xfb
methylprednisolone 1 1cm8
mercaptopurine 1 2r6k
ropivacaine 1 1k8r
amsacrine 1 2zoq
clotrimazole 1 3dax
melphalan 1 2h64
timolol 1 1zrh
3erb 1 Complement_and_coagulation_cascades
3cki 1 levetiracetam
impetigo 1 ketoconazole
flecainide 1 1d5r
penicillin_V 1 3e04
fat_embolism 1 triamcinolone
wound_dehiscence 1 Glycosaminoglycan_degradation
hyperpigmentation 1 calcipotriol
bezafibrate 1 3b3l
irinotecan 1 1xd3
2iip 1 loperamide
eletriptan 1 2q4r
Bax 1 3b3l
methysergide 1 1bhg
vaginal_hemorrhage 1 Parkinson's_disease
fludrocortisone 1 1wvo
selegiline 1 1ezf
molindone 1 2q4r
eletriptan 1 3bzh
oxymetholone 1 1yxm
cyclobenzaprine 1 3dax
montelukast 1 1jas
mercaptopurine 1 1tpn
rivastigmine 1 3ctr
tramadol 1 3bju
amcinonide 1 1eem
retinoic_acid 1 3dax
rivastigmine 1 3edr
nicotinic_acid 1 2vn0
delavirdine 1 1jcn
nadolol 1 1u3t
stavudine 1 2zox
brimonidine 1 3e04
ropivacaine 1 3bpt
osteoporosis 1 mycophenolic_acid
lymphoma 1 clomipramine
zalcitabine 1 2c4p
voriconazole 1 1m6d
protriptyline 1 2ys0
2okk 1 cephem
rabeprazole 1 2q8i
2dyl 1 haloperidol
pantoprazole 1 3e04
simvastatin 1 2ysx
aminoglutethimide 1 1u3t
clopidogrel 1 2jis
remifentanil 1 2zj4
metronidazole 1 2q8i
retinoic_acid 1 2a1t
lomefloxacin 1 2uui
zolpidem 1 1qr6
pseudotumor_cerebri 1 danazol
3biy 1 polyglutamine
molindone 1 2vn0
pregabalin 1 1k8r
donepezil 1 2c4p
1fbv 1 ethambutol
minoxidil 1 2ka6
cytosine_arabinoside 1 3dtw
vardenafil 1 2vt5
3bzh 1 captopril
2j0f 1 clozapine
tazarotene 1 1efn
2ysx 1 glipizide
3e04 1 oxybutynin
2f8a 1 Huntington's_disease
tinidazole 1 3dax
neomycin 1 1wa7
pemetrexed 1 2vxo
triamcinolone 1 3bju
carbamazepine 1 3be1
diclofenac 1 2okj
propylthiouracil 1 3eo3
imatinib 1 2vgi
ofloxacin 1 2gmi
ectropion 1 acitretin
streptozotocin 1 2hi4
flecainide 1 3bt2
fluvastatin 1 2iip
sumatriptan 1 3edr
alkalosis 1 phenytoin
3efh 1 dexmedetomidine
2qy0 1 duloxetine
delta_9-tetrahydrocannabinol 1 1bhg
skin_atrophy 1 halobetasol_propionate
2uui 1 thyroxine
ads 1 1i7k
tizanidine 1 2okj
fentanyl 1 1rqq
tigecycline 1 1ehw
testosterone 1 1tpn
paroxetine 1 1wwt
zoledronic_acid 1 1mj4
imipramine 1 1jmo
clotrimazole 1 3c6m
diclofenac 1 2p69
megestrol 1 1cm8
ropivacaine 1 2nzt
1cm8 1 amitriptyline
idarubicin 1 2p69
flecainide 1 2uui
3b7k 1 reserpine
3edr 1 tamoxifen
3e04 1 raltitrexed
1rfn 1 duloxetine
clotrimazole 1 3bzi
paroxetine 1 1q22
3e04 1 ciclesonide
melphalan 1 2q50
protriptyline 1 3ctr
2qy0 1 piperacillin
stavudine 1 3ene
3bju 1 ceftizoxime
venlafaxine 1 2coe
3efh 1 CLT
trimetrexate 1 2hrb
epinastine 1 2cyx
paralytic_ileus 1 nortriptyline
2edy 1 foscarnet
megestrol 1 2oq1
3c6m 1 nabilone
penicillin_V 1 2h2u
sevoflurane 1 2vo1
clotrimazole 1 2esq
candesartan 1 3edr
rabeprazole 1 1xfb
fentanyl 1 3bzh
bicalutamide 1 2j0f
formoterol 1 2uui
prochlorperazine 1 1wwt
doxorubicin 1 2v40
clodronate 1 2ax4
perphenazine 1 3bzh
1lqv 1 cephem
formoterol 1 3c6m
ads 1 3ctr
isosorbide-5-mononitrate 1 1xd3
FTC 1 3ctt
CFB 1 3dtw
halobetasol_propionate 1 2wgh
D-penicillamine 1 3edr
hypophosphatemia 1 cisplatin
cyclopentolate 1 3cki
primidone 1 2vo1
3edr 1 amitriptyline
CCNU 1 3ctt
etodolac 1 2zox
myositis 1 retinoic_acid
irinotecan 1 2uzx
ribavirin 1 2vt5
2zoq 1 nateglinide
hepatomegaly 1 cyproterone
desflurane 1 3d4q
gentamicin 1 2r9p
paroxetine 1 1nfb
doxepin 1 1rfn
cefoxitin 1 2jis
molindone 1 2opb
2h11 1 glipizide
terazosin 1 2vgi
estradiol 1 3b7k
prednisone 1 2vkq
prednisolone 1 3e04
BCNU 1 3c6m
cortisol 1 3b7k
cefoxitin 1 3ene
1ezf 1 Steroid_biosynthesis
nilutamide 1 3bzh
adenosine 1 1q22
zolpidem 1 2q3z
nortriptyline 1 2zj4
hepatomegaly 1 clofazimine
busulfan 1 2j0f
papilledema 1 prednisolone
hydromorphone 1 3c5g
clonazepam 1 1xfb
ascites 1 cyclophosphamide
ertapenem 1 1q22
levobunolol 1 2q50
renal_insufficiency 1 oxaprozin
pentobarbital 1 3c4f
temozolomide 1 2vgi
riluzole 1 1qrk
tazarotene 1 2coe
Nicotinate_and_nicotinamide_metabolism 1 1nuu
clonidine 1 2uzx
pentobarbital 1 1rfn
raloxifene 1 1q11
2ibi 1 cromolyn
3d68 1 amifostine
galactorrhea 1 amoxapine
labetalol 1 2pe4
tPA 1 1k8r
tinidazole 1 2q4r
selegiline 1 3ee2
thiotepa 1 2fzw
myositis 1 thymidine
parkinson 1 lamotrigine
mafenide_acetate 1 2c4p
riluzole 1 3b6h
irbesartan 1 1rqq
pantoprazole 1 3dax
darifenacin 1 3euf
3bsu 1 DNA_replication
bupivacaine 1 2oq1
irinotecan 1 3dtw
3bzh 1 tolazamide
2ax4 1 cefditoren
simvastatin 1 2rdw
alendronate 1 2p31
nitroglycerin 1 2coe
diazoxide 1 1u3t
8-methoxypsoralen 1 1i7k
pentoxifylline 1 1cm8
2w4o 1 cromolyn
molindone 1 2q3z
CFB 1 1qh5
2gmi 1 modafinil
2r99 1 raltitrexed
sibutramine 1 3efh
moxifloxacin 1 2w4o
tigecycline 1 2r9p
desoximetasone 1 1jcn
FTC 1 2vd6
1qr6 1 benztropine
danazol 1 3ee5
indapamide 1 1t2f
3b6h 1 letrozole
2ipj 1 thymidine
cortisol 1 1cm8
1wwt 1 gatifloxacin
ethotoin 1 2rfe
folliculitis 1 levonorgestrel
2q50 1 ambrisentan
estradiol 1 3be1
mepivacaine 1 3bzh
DMP 1 1k6m
3eqi 1 T_cell_receptor_signaling_pathway
thiothixene 1 2f57
1tfx 1 chlorpropamide
2etr 1 LCBF
celecoxib 1 2pid
mefenamic_acid 1 2ys0
gemfibrozil 1 2ys0
levonorgestrel 1 3dax
cisapride 1 3chs
triamterene 1 2iik
fluocinonide 1 1qip
1jmy 1 ceftriaxone
celecoxib 1 2b3y
D-Glutamine_and_D-glutamate_metabolism 1 3czd
nitrofurantoin 1 1nuh
spironolactone 1 2coj
1le7 1 tolmetin
alclometasone 1 1eyb
terbinafine 1 2qq2
Drug_metabolism_-_other_enzymes 1 2e1q
aprepitant 1 2jis
6-thioguanine 1 2vt5
Prostate_cancer 1 3dwy
prochlorperazine 1 1k8r
gliclazide 1 1eyb
oxycodone 1 1k62
levobunolol 1 2pfr
3bpt 1 HMS
Implanon 1 3edr
1wwt 1 Na
testosterone 1 3cki
imatinib 1 2pid
3chs 1 ambrisentan
imatinib 1 3efh
etoposide 1 3bzi
indomethacin 1 2q50
1e0a 1 T_cell_receptor_signaling_pathway
gabapentin 1 2fgb
2vd6 1 fludrocortisone
nitrogen_mustard 1 3efh
methylprednisolone 1 2h2u
montelukast 1 3c4f
2q8i 1 gemifloxacin
diazepam 1 1xfb
2vgi 1 fluorometholone
penicillin_G 1 2p69
pregabalin 1 1cm8
3eo3 1 atomoxetine
CFB 1 1rfn
fluoxetine 1 1nuu
retinopathy 1 paricalcitol
pantoprazole 1 1d5r
doxepin 1 1wvo
DFMO 1 1rlw
amrinone 1 3biy
nebivolol 1 1mq0
citalopram 1 1u3t
minocycline 1 1t2a
ibandronate 1 1yzx
prostatitis 1 venlafaxine
methysergide 1 3crl
caffeine 1 2yuu
valproic_acid 1 2dyl
sulfasalazine 1 3dax
acamprosate 1 1xrj
aprepitant 1 1nun
cisplatin 1 1hy3
olanzapine 1 3bzh
busulfan 1 2v40
ciprofloxacin 1 3c6m
enflurane 1 3ctt
19-nortestosterone 1 2rdw
mirtazapine 1 3eo3
piroxicam 1 2vgi
melphalan 1 1qr6
sulindac 1 2v1y
fluocinonide 1 3dwy
cefdinir 1 2ys0
clonazepam 1 3coi
fungal_dermatitis 1 riluzole
imiquimod 1 3bzh
ciclopirox 1 3dtw
cefaclor 1 2w4m
flutamide 1 1nuh
amcinonide 1 1mj4
retinopathy 1 hydroxychloroquine
azelastine 1 1qr6
2rda 1 quetiapine
furosemide 1 1yxm
alosetron 1 2vgi
oxytetracycline 1 2dfd
dihydroergotamine 1 3crl
ptosis 1 ropivacaine
aprepitant 1 1qip
2qg4 1 prednisone
clindamycin 1 1k6m
penicillin_V 1 3dar
5-fluorouracil 1 2ok5
isoflurane 1 2uui
aseptic_meningitis 1 sulfasalazine
hepatic_encephalopathy 1 amiloride
zanamivir 1 2any
2q3z 1 indomethacin
trimetrexate 1 2qg4
daunorubicin 1 2uzx
brimonidine 1 3b6h
irinotecan 1 2vxo
3cr0 1 Cell_cycle
methylphenidate 1 2yuu
trifluoperazine 1 2f8v
sulfasalazine 1 1rfn
amiloride 1 3ctt
ropivacaine 1 3bce
1tpn 1 ethambutol
nitrofurantoin 1 2vgi
mercaptopurine 1 2a1t
paroxetine 1 3eo3
secobarbital 1 2ax4
pyrimethamine 1 2q9g
oxiconazole 1 2oq1
selegiline 1 3dax
cerebral_infarction 1 memantine
Ras 1 1jmo
lamotrigine 1 3edr
raloxifene 1 2gmi
2pfr 1 cefotaxime
2vt5 1 cefadroxil
ards 1 medroxyprogesterone
buspirone 1 3c6m
1qrk 1 thymidine
chloramphenicol 1 2vkq
nebivolol 1 2vt5
1orf 1 quinidine
tinidazole 1 2f8v
adenosine 1 1xfb
zolmitriptan 1 3b6h
2etr 1 modafinil
oxaprozin 1 3biy
alprazolam 1 2f8v
parkinson 1 methyldopa
osteoporosis 1 prednisone
diflunisal 1 2vgi
imiquimod 1 2zox
2h96 1 Adipocytokine_signaling_pathway
tPA 1 2wef
seborrhea 1 danazol
tiotropium 1 3chs
protriptyline 1 2pfr
sevoflurane 1 1d5r
clonidine 1 3cs9
remifentanil 1 3cqw
sulfisoxazole 1 2ibi
ciclopirox 1 1nzi
pantoprazole 1 2r6k
diazoxide 1 2q8h
bicalutamide 1 1rqq
2fgb 1 ambrisentan
methyltestosterone 1 3c6m
BCNU 1 1u3t
darifenacin 1 3dax
1rfn 1 trihexyphenidyl
meningitis 1 diclofenac
sildenafil 1 2w4o
pindolol 1 3efh
allopurinol 1 1tpn
2etr 1 mifepristone
2v40 1 lovastatin
demeclocycline 1 2opb
prochlorperazine 1 3cs9
demeclocycline 1 3c3c
cefoxitin 1 3e7o
3edr 1 salbutamol
2uui 1 rimexolone
thioridazine 1 1jcn
budesonide 1 1qh5
ganciclovir 1 2f29
azelastine 1 1q22
pseudotumor_cerebri 1 methylprednisolone
2qpj 1 reserpine
2ic1 1 flunisolide
bexarotene 1 3be1
oxytetracycline 1 2okk
maprotiline 1 1cm8
Prostate_cancer 1 2w9z
porfimer_sodium 1 2ch6
zolmitriptan 1 3ene
propylthiouracil 1 2qg4
3ctt 1 nabilone
SZ 1 1u3t
methyltestosterone 1 3b7k
2ipj 1 tolbutamide
2vd6 1 thyroxine
ibandronate 1 1wvo
fenofibrate 1 2oq1
rofecoxib 1 2i0e
indapamide 1 3coi
fecal_incontinence 1 temozolomide
1qrk 1 ceftazidime
tinidazole 1 1wvo
2iik 1 nizatidine
darifenacin 1 2i7n
meclofenamate 1 2ax4
bupropion 1 2fgb
metronidazole 1 3cs9
doxycycline 1 1i7k
2h96 1 Type_II_diabetes_mellitus
baclofen 1 2i0e
enterocolitis 1 caffeine
2v40 1 aztreonam
osteoporosis 1 zolmitriptan
lamotrigine 1 2opb
bupivacaine 1 2uui
paroxetine 1 2ys0
risperidone 1 3bzh
3cs9 1 fosphenytoin
tetany 1 furosemide
levonorgestrel 1 1xfb
prednisolone 1 2coe
gefitinib 1 2z5y
2vt5 1 amifostine
2vd6 1 gemifloxacin
paricalcitol 1 2zoq
moxifloxacin 1 2a1t
ofloxacin 1 1wwt
3c6m 1 cefotaxime
2q3z 1 cefotaxime
3cs9 1 quetiapine
clotrimazole 1 1jcn
cortisone 1 1i7k
2ax4 1 mesoridazine
3biy 1 raltitrexed
2j6l 1 Pyruvate_metabolism
nail_disorder 1 erlotinib
simvastatin 1 2etr
oxcarbazepine 1 1wwt
lidocaine 1 2vt5
bexarotene 1 1qrk
dicloxacillin 1 2a1t
epinastine 1 1xsc
erlotinib 1 2vgi
pelvic_pain 1 Cell_cycle
2q50 1 hydroxychloroquine
2zj4 1 cinacalcet
anastrozole 1 2r9p
fludarabine 1 1le7
metoclopramide 1 1xfb
galactorrhea 1 pimozide
nitrofurantoin 1 3ctt
mannitol 1 1m6d
cyproterone 1 1k8r
3cki 1 cefepime
ETV 1 3ee2
dasatinib 1 2q8h
pregabalin 1 1e0a
tizanidine 1 1u3t
cefoxitin 1 1k8r
gefitinib 1 1t0l
acetazolamide 1 2dyl
desflurane 1 2oq1
ertapenem 1 1k8r
imiquimod 1 1qha
2q8h 1 prostacyclin
3c6m 1 lincomycin
imipramine 1 2w4o
2vxo 1 quinidine
protriptyline 1 2yuu
3bzh 1 gemifloxacin
ziprasidone 1 1rqq
molindone 1 1t2f
entacapone 1 1eem
3edr 1 ondansetron
valganciclovir 1 2qjb
doxorubicin 1 3b7k
voriconazole 1 3b6h
skin_carcinoma 1 diclofenac
ptosis 1 levobunolol
2vgi 1 trihexyphenidyl
2-chlorodeoxyadenosine 1 2w4o
3dax 1 prazosin
mafenide_acetate 1 2dyl
pregabalin 1 3bpt
doxycycline 1 3c5g
aphonia 1 clonazepam
2vd6 1 LCBF
labetalol 1 2ys0
Nicotinate_and_nicotinamide_metabolism 1 2ys0
ampicillin 1 3bzh
diclofenac 1 2a2d
hepatomegaly 1 capecitabine
cryptococcosis 1 cidofovir
1nuu 1 sertraline
progesterone 1 1xfb
1t0l 1 ciclesonide
neomycin 1 1w98
3b6h 1 cephradine
ethotoin 1 1tfx
vardenafil 1 3crl
oxacillin 1 1x59
hirsutism 1 norethisterone
lenalidomide 1 2vt5
morphine 1 2pfr
thiothixene 1 3be1
dicloxacillin 1 3c6m
nicotinic_acid 1 2p6b
siadh 1 tolazamide
methyltestosterone 1 2zj4
cryptococcosis 1 fosphenytoin
enflurane 1 3cki
amsacrine 1 1rfn
2hrr 1 ambrisentan
penicillin_G 1 3e04
gentamicin 1 3edr
tinidazole 1 1q22
DCF 1 1wuu
torasemide 1 3biy
triamterene 1 3bpt
efavirenz 1 1d5r
medroxyprogesterone 1 1qr6
sotalol 1 2yuu
omeprazole 1 2iik
ethosuximide 1 1qrk
CFB 1 2esq
candesartan 1 2qq2
Adherens_junction 1 2i5x
3ctr 1 thyroxine
2a7v 1 lincomycin
fluvastatin 1 1q22
mannitol 1 2vhf
bexarotene 1 2nz8
penicillin_V 1 2jis
pregabalin 1 2zoq
3ee5 1 oxybutynin
mecamylamine 1 1wwt
ads 1 3cki
thiothixene 1 2vgi
1k8r 1 HMS
2wef 1 meprobamate
hirsutism 1 bicalutamide
efavirenz 1 3dar
lamotrigine 1 1eem
ceftriaxone 1 2gvj
CCNU 1 1cm8
galactorrhea 1 cyproterone
buspirone 1 2qy0
fecal_incontinence 1 cidofovir
penbutolol 1 1u3t
2w73 1 eprosartan
labetalol 1 1xfb
memantine 1 1prx
naratriptan 1 2yuu
calcipotriol 1 1wvo
2q3z 1 cefazolin
sinus_headache 1 citalopram
isosorbide-5-mononitrate 1 2vhf
cortisone 1 2vgi
pregabalin 1 2vkt
mitomycin_C 1 1mj4
alendronate 1 1mj4
pantoprazole 1 3biy
1fsu 1 oseltamivir
apraclonidine 1 1q22
calcitriol 1 2oq1
19-nortestosterone 1 3crl
oxiconazole 1 3b6h
etoposide 1 2vgi
nabumetone 1 3be1
acetazolamide 1 2uzq
valproic_acid 1 2zoq
methyltestosterone 1 2ch6
clonidine 1 2w4o
daunorubicin 1 1qr6
CCNU 1 1prx
azelastine 1 2vn0
2w9z 1 T_cell_receptor_signaling_pathway
3chs 1 carvedilol
mitomycin_C 1 2ipj
3bhd 1 polyglutamine
imiquimod 1 1qrk
hypophosphatemia 1 metolazone
flurandrenolone 1 3c5g
1qr6 1 sertraline
clopidogrel 1 3cs9
buspirone 1 1bhg
remifentanil 1 1qha
gentamicin 1 3c6m
medroxyprogesterone 1 3b3l
1tpn 1 mitotane
ibandronate 1 2yuu
flurandrenolone 1 3biy
lidocaine 1 2vkq
3bt1 1 risedronate
famotidine 1 3ctr
2vt5 1 atenolol
adenosine 1 1qrk
alprazolam 1 1u3t
aminoglutethimide 1 1cm8
clonidine 1 2vki
3coi 1 haloperidol
desflurane 1 2okj
acamprosate 1 2opb
olopatadine 1 2f57
ketoprofen 1 1e0a
ertapenem 1 2opb
19-nortestosterone 1 2p69
2q3z 1 tolazamide
valganciclovir 1 1wzw
raloxifene 1 2yuq
ICL670 1 3biy
amrinone 1 2h2u
sulfisoxazole 1 3bd9
oxaprozin 1 2q3z
oxytetracycline 1 2q3z
apolar 1 3biy
penicillin_G 1 2fgb
clarithromycin 1 3chs
3e0j 1 eprosartan
gentamicin 1 2c9a
aprepitant 1 1m6d
3edr 1 lorazepam
morphine 1 2vgi
bupivacaine 1 1rfn
oxaprozin 1 3b7k
kanamycin 1 2e2w
bezafibrate 1 1rqq
1u3t 1 atenolol
baclofen 1 3e04
levobunolol 1 3dtw
apraclonidine 1 3biy
1xfb 1 lorazepam
terbinafine 1 3d7c
clonazepam 1 2ys0
fludrocortisone 1 1cm8
levobunolol 1 2fgb
maprotiline 1 1xdm
2uui 1 amitriptyline
mecamylamine 1 2coj
hypertrichosis 1 Cyanoamino_acid_metabolism
mometasone 1 3ctt
gliclazide 1 2qq2
apolar 1 1zrh
renal_insufficiency 1 penicillin_G
3cmq 1 Aminoacyl-tRNA_biosynthesis
trimethoprim 1 1xfb
pyrimethamine 1 3bhm
cyclophosphamide 1 2vn0
1xsc 1 cefazolin
ursodeoxycholic_acid 1 2uui
aripiprazole 1 3e04
terazosin 1 2oq1
zidovudine 1 2w4o
lymphopenia 1 doxorubicin
mirtazapine 1 1q22
baclofen 1 2vn0
kanamycin 1 1mj4
propylthiouracil 1 2a1t
bicalutamide 1 3efh
Ras 1 2vt5
calcipotriol 1 3bpt
2gmi 1 Ribosome
FTC 1 3ctr
AAS 1 2z7s
3c6m 1 loperamide
methyldopa 1 2jis
2w4l 1 Pyrimidine_metabolism
tizanidine 1 2f5z
skin_atrophy 1 mometasone
2r99 1 phenytoin
6-thioguanine 1 2pfr
1eem 1 ambrisentan
thiotepa 1 3b3l
metronidazole 1 2fgb
fecal_incontinence 1 baclofen
riluzole 1 2okj
perphenazine 1 1bhg
dihydroergotamine 1 1tfx
2i0e 1 dexmedetomidine
halobetasol_propionate 1 2p69
anagrelide 1 1rfn
ketorolac 1 2uzq
3e04 1 quinidine
lidocaine 1 2v1y
aseptic_necrosis 1 dexamethasone
1rfn 1 amitriptyline
terazosin 1 1ohe
propranolol 1 2q50
nilutamide 1 2oq1
ganciclovir 1 2ys0
gefitinib 1 1qr6
brimonidine 1 3efh
5-aminosalicylic_acid 1 1qrk
miliaria 1 ursodeoxycholic_acid
voriconazole 1 1k8r
ibuprofen 1 1le7
sumatriptan 1 3ctt
3cqw 1 vinorelbine
2djg 1 meropenem
methazolamide 1 2p69
linezolid 1 3bzh
paroxetine 1 2vgi
mepivacaine 1 2ysx
ETV 1 3ctr
sibutramine 1 3ctr
2qg4 1 loperamide
1le7 1 thymidine
hydromorphone 1 2vgi
uterine_hemorrhage 1 estradiol
3bt2 1 diltiazem
penicillin_V 1 3cxs
clonidine 1 3efh
flecainide 1 2vxo
zalcitabine 1 3eo3
methyldopa 1 2i0e
sulindac 1 1wvo
stria 1 desoximetasone
tetracycline 1 2esq
2gmv 1 mitomycin_C
paralytic_ileus 1 pipotiazine
1t2a 1 ciclesonide
dasatinib 1 2h11
2dfd 1 flunisolide
darifenacin 1 1tpn
simvastatin 1 1tfx
pindolol 1 2v40
2q4r 1 ciclesonide
2zox 1 cefditoren
metformin 1 1le7
alendronate 1 2nz8
Metvix 1 1k6m
2q8h 1 ticlopidine
N-0437 1 2f8a
ketoprofen 1 2wef
1wuu 1 lincomycin
3biy 1 ceftizoxime
tizanidine 1 3crl
meningitis 1 carbamazepine
herpes_zoster 1 DCF
supraventricular_tachycardia 1 aripiprazole
skin_atrophy 1 prednicarbate
remifentanil 1 2q50
bezafibrate 1 2f29
Metvix 1 2z5d
BCNU 1 2i7p
fluphenazine 1 2v40
1tpn 1 nateglinide
2q50 1 tranexamic_acid
allopurinol 1 3ene
prednisolone 1 2vkq
tPA 1 2ys0
1qzu 1 5-fluorocytosine
dexamethasone 1 1k8r
secobarbital 1 2esq
daunorubicin 1 2quk
cortisol 1 3ee5
3b6h 1 modafinil
dasatinib 1 3c3c
caffeine 1 2ys0
1fsu 1 lorazepam
anastrozole 1 2qq2
erythromycin 1 2r6k
2djg 1 tolmetin
fluoxetine 1 1rqq
omeprazole 1 1t2f
2ch6 1 meprobamate
timolol 1 3ctr
1yvh 1 Ubiquitin_mediated_proteolysis
irinotecan 1 2wef
ceftriaxone 1 2zj4
5-aminosalicylic_acid 1 3ee2
ETV 1 2vt5
3b6h 1 loperamide
tetracycline 1 3crl
lidocaine 1 1nuu
voriconazole 1 1bhg
candesartan 1 2p69
paricalcitol 1 2qc8
delavirdine 1 1nzi
2uui 1 gatifloxacin
osteoporosis 1 letrozole
clonidine 1 3crl
2zoq 1 sertraline
ibandronate 1 3dar
2qy0 1 gatifloxacin
isoflurane 1 1rfn
lymphoma 1 cidofovir
1qr6 1 chloroquine
penicillin_G 1 2v9j
mometasone 1 1tpn
estrogen 1 3e04
electrolyte_imbalance 1 tegaserod
1wvo 1 ciclesonide
ibandronate 1 3crl
indomethacin 1 3crl
ursodeoxycholic_acid 1 1qr6
lidocaine 1 2qgx
stavudine 1 1k8r
1tpn 1 benazepril
leukocytoclastic_vasculitis 1 beta-Alanine_metabolism
metronidazole 1 2j0f
doxepin 1 3dtw
doxycycline 1 1mj4
celecoxib 1 3dtw
buspirone 1 2uui
2pid 1 eplerenone
cefoxitin 1 3bhd
indapamide 1 2w4o
2f8a 1 cefepime
3coi 1 letrozole
darifenacin 1 2a1t
1eyb 1 nabilone
sinus_headache 1 nabilone
demeclocycline 1 2okj
clopidogrel 1 2okj
streptozotocin 1 1qr6
gemfibrozil 1 3bpt
iloprost 1 3cs9
Ets 1 2ibn
2q50 1 midazolam
2w4o 1 tranexamic_acid
dicloxacillin 1 3c5g
DFMO 1 2a2d
clopidogrel 1 2q9g
3cki 1 eprosartan
nadolol 1 1q22
2vki 1 theophylline
3b6h 1 mesoridazine
oxaprozin 1 1u3t
iloprost 1 2ysx
6-thioguanine 1 1xd3
1ezf 1 isocarboxazid
mecamylamine 1 3efh
indapamide 1 3crl
breast_enlargement 1 didanosine
2r99 1 glipizide
eletriptan 1 1qr6
3dax 1 cromolyn
amoxapine 1 2a1t
levonorgestrel 1 1yxm
cidofovir 1 1nfb
2vt5 1 piperacillin
2vgi 1 ceftizoxime
ethotoin 1 1wwt
2-chlorodeoxyadenosine 1 1qrk
imipramine 1 2v40
5-aminosalicylic_acid 1 1e0a
osteoporosis 1 tamoxifen
cerebral_infarction 1 anastrozole
1qip 1 midazolam
1d5r 1 oseltamivir
sulfasalazine 1 2okk
amsacrine 1 2wef
indapamide 1 2vn0
irbesartan 1 3dax
simvastatin 1 3bzi
clobetasol 1 2vgi
nicotinic_acid 1 3bzh
exemestane 1 1tpn
ampicillin 1 3biy
tizanidine 1 2ipj
terazosin 1 1t2f
nail_disorder 1 efavirenz
lomefloxacin 1 2q9g
2h2u 1 flunisolide
alpha-methyl-p-tyrosine 1 2uui
azelastine 1 1fbv
ketorolac 1 2uui
2q3z 1 cefepime
2okj 1 Taurine_and_hypotaurine_metabolism
1xfb 1 amitriptyline
thiothixene 1 1k8r
2vki 1 cinacalcet
3crl 1 cephalexin
2uui 1 trihexyphenidyl
acetazolamide 1 1w98
propofol 1 2z7s
azathioprine 1 2vd6
darifenacin 1 2ic1
naratriptan 1 2f8v
cytosine_arabinoside 1 3cs9
cefdinir 1 1tpn
3b6h 1 hydroxychloroquine
photopsia 1 Nicotinate_and_nicotinamide_metabolism
methazolamide 1 3e7e
Implanon 1 1bhg
domperidone 1 2coe
2vt5 1 captopril
topiramate 1 1zrh
cefdinir 1 2yuq
2q3z 1 nizatidine
1tpn 1 atomoxetine
candesartan 1 1m6d
Parkinson's_disease 1 2ibi
sinus_tachycardia 1 cisapride
mercaptopurine 1 2ys0
nifedipine 1 2gmv
3efh 1 meprobamate
hypopigmentation 1 cortisol
leukocytoclastic_vasculitis 1 propylthiouracil
sinus_tachycardia 1 choline_theophyllinate
3b7o 1 letrozole
norethisterone 1 1qr6
megestrol 1 3bzh
methysergide 1 1t2a
clomiphene_citrate 1 3ctr
triamcinolone 1 3ctr
2uui 1 sertraline
amsacrine 1 2uzx
medroxyprogesterone 1 2a1t
2hda 1 levetiracetam
busulfan 1 3erb
fluoxymesterone 1 3c6m
1wa7 1 B_cell_receptor_signaling_pathway
pyrimethamine 1 3ctr
clindamycin 1 2coj
rofecoxib 1 2p69
cortisone 1 2q8i
desoximetasone 1 1w6k
clofazimine 1 2opb
trimetrexate 1 1rfn
2qy0 1 trihexyphenidyl
pipotiazine 1 1rfn
thioridazine 1 2vgi
alendronate 1 3d68
fluoxymesterone 1 1jcn
valproic_acid 1 3cki
budesonide 1 2p6b
fluphenazine 1 2vki
melphalan 1 3edr
isoflurane 1 1nuh
oxycodone 1 2zox
felodipine 1 2uui
Implanon 1 3e04
azelastine 1 1tfx
mometasone 1 2esq
olopatadine 1 3crl
2ch6 1 lorazepam
trimipramine 1 1ehw
demeclocycline 1 2ys0
minoxidil 1 2p6b
ketoconazole 1 1bhg
tetracycline 1 2f29
ceftriaxone 1 2vn0
rivastigmine 1 3bpt
3c6m 1 mifepristone
fentanyl 1 2w4o
beclomethasone 1 1fbv
3biy 1 cefadroxil
sumatriptan 1 1u3t
tramadol 1 1tpn
ranitidine 1 3b7k
etodolac 1 1wwt
raloxifene 1 3ee6
1qha 1 gatifloxacin
isoflurane 1 2okj
tetracycline 1 2vgi
3bzi 1 carvedilol
bezafibrate 1 3dax
3e7e 1 riluzole
3dtw 1 mitotane
3ctr 1 carvedilol
ectropion 1 Keratan_sulfate_biosynthesis
dihydroergotamine 1 3eo3
rivastigmine 1 1wwt
3c6m 1 vitamin_D
pyridostigmine 1 2z7s
2uui 1 ciclesonide
fluocinolone_acetonide 1 2ch6
ibandronate 1 2h64
tetracycline 1 2f8a
2q9g 1 midazolam
1k8r 1 lovastatin
oxaprozin 1 1rfn
cefpodoxime 1 3dtw
pramipexole 1 3c6m
daunorubicin 1 2opb
melphalan 1 1nuu
terazosin 1 3chs
mitomycin_C 1 3c5g
FTC 1 2ax4
mannitol 1 3bce
AAS 1 2a7v
rabeprazole 1 2f8v
2oq1 1 ondansetron
exemestane 1 3edr
terazosin 1 3edr
Bax 1 1rqq
halcinonide 1 2opb
cyproterone 1 1bui
naproxen 1 1qr6
3dlj 1 pamidronate
felodipine 1 3efh
imatinib 1 1u3t
2zj4 1 vitamin_D
2j0f 1 polyglutamine
ropivacaine 1 3chs
Alba 1 2dyl
tiotropium 1 2uui
pergolide 1 2i0e
flecainide 1 3bzh
neomycin 1 1xxf
oxacillin 1 2r9p
clobetasol 1 2ch6
carteolol 1 3eo3
dasatinib 1 2v40
tendinitis 1 telmisartan
desflurane 1 2dyl
iloprost 1 3dax
8-methoxypsoralen 1 2i0e
prednicarbate 1 2vgi
candesartan 1 2oq1
propofol 1 1k8r
ceftriaxone 1 2q9g
diazepam 1 1rfn
diflunisal 1 3crl
selegiline 1 2vt5
calcipotriol 1 3e04
2uui 1 lovastatin
retinoic_acid 1 2nzt
valproic_acid 1 2pe4
tizanidine 1 1wwt
3beg 1 azelastine
prednisolone 1 2ch6
efavirenz 1 1qip
3edr 1 tranexamic_acid
pergolide 1 2q3z
Nicotinate_and_nicotinamide_metabolism 1 2gvj
B_cell_receptor_signaling_pathway 1 1gua
hypertrichosis 1 fluocinonide
thioridazine 1 2a1t
DMP 1 2v40
FTC 1 2j0f
labetalol 1 2p69
3cqw 1 hydralazine
ampicillin 1 2goo
neomycin 1 2f2c
raloxifene 1 1rfn
benign_prostatic_hyperplasia 1 Aminoacyl-tRNA_biosynthesis
Primary_immunodeficiency 1 2oq1
2qt1 1 carvedilol
daunorubicin 1 3b7k
maprotiline 1 2djg
pilocarpine 1 2r99
Glycolysis_/_Gluconeogenesis 1 1u3t
3eo3 1 chloroquine
lamotrigine 1 1rlw
galactorrhea 1 risperidone
1jas 1 flumazenil
FTC 1 2a7v
sildenafil 1 2vd6
2wgh 1 famotidine
medroxyprogesterone 1 2esq
eletriptan 1 3cki
3e04 1 oseltamivir
temozolomide 1 1bui
2p6b 1 ciclesonide
2q4r 1 rimexolone
retinopathy 1 Hypertrophic_cardiomyopathy_(HCM)
tegaserod 1 2a1t
oxymetholone 1 1jcn
Implanon 1 1t2a
tazarotene 1 3crl
2pfr 1 5-fluorocytosine
2q9g 1 polyglutamine
zanamivir 1 2g49
nitrogen_mustard 1 3chs
3b3l 1 cortisol
bexarotene 1 1nzi
nitrogen_mustard 1 2p69
cefoxitin 1 1xsc
bicalutamide 1 1tpn
trimipramine 1 2etr
siadh 1 Huntington's_disease
tramadol 1 2qy0
aminoglutethimide 1 1d5r
nadolol 1 3ctr
desipramine 1 1wvo
1qr6 1 fluorometholone
Drug_metabolism_-_other_enzymes 1 1xrj
3ctt 1 ethambutol
3eqi 1 metolazone
baclofen 1 2vgi
myositis 1 pramipexole
Ras 1 3bhd
flumethasone 1 2zoq
1gua 1 oxybutynin
skin_atrophy 1 pregabalin
2gvj 1 nabilone
progesterone 1 2cyx
2nzt 1 cefotaxime
selegiline 1 2uui
testosterone 1 3b7k
Metvix 1 2p69
kanamycin 1 2e1q
hyperpigmentation 1 daunorubicin
minoxidil 1 1xfb
2pqt 1 Caffeine_metabolism
olopatadine 1 1cm8
valdecoxib 1 1xfb
2i3y 1 duloxetine
trovafloxacin 1 2vxo
Implanon 1 2coe
apraclonidine 1 2oq1
3dtw 1 mifepristone
zidovudine 1 1m6d
clindamycin 1 3dax
fluocinonide 1 1jcn
2-chlorodeoxyadenosine 1 2vgi
Ets 1 2j0f
terbutaline 1 2ipj
nitroglycerin 1 2b3y
pelvic_pain 1 meropenem
pathological_fracture 1 naproxen
3dtw 1 fenoprofen
ciprofloxacin 1 3cr0
clofazimine 1 2pfr
selegiline 1 1le7
sotalol 1 2ys0
hyperpigmentation 1 ifosfamide
methylphenidate 1 1wwt
abacavir 1 3dtw
2f8v 1 benazepril
diflunisal 1 2ipj
pindolol 1 1wwt
metformin 1 1nun
pelvic_pain 1 topotecan
terbutaline 1 2zox
lansoprazole 1 2djg
felodipine 1 1umk
2q8i 1 cefadroxil
zidovudine 1 1i7k
1q11 1 nateglinide
levobunolol 1 1tfx
lymphoma 1 hydromorphone
omeprazole 1 3chs
sotalol 1 1q22
DFMO 1 1nrg
flumethasone 1 1ehw
dexamethasone 1 1wuu
2v7o 1 cefazolin
trazodone 1 2pe4
famotidine 1 2ch6
trimethoprim 1 2vgi
trifluoperazine 1 1m6d
ziprasidone 1 1qr6
2q8i 1 cefazolin
metformin 1 2v40
3edr 1 tolmetin
6-thioguanine 1 2v40
pseudotumor_cerebri 1 cortisone
foscarnet 1 2coe
hypertrichosis 1 amcinonide
cefaclor 1 3coi
nefazodone 1 2h11
2vxo 1 cephem
dicloxacillin 1 2nz8
1qrk 1 polyglutamine
felodipine 1 3coi
2p69 1 diltiazem
clomiphene_citrate 1 1jcn
1tfx 1 captopril
nelarabine 1 3bd9
demeclocycline 1 1t2a
oxytetracycline 1 2f57
diclofenac 1 3c6m
alosetron 1 2qy0
eletriptan 1 2a1t
dicloxacillin 1 3biy
metoclopramide 1 3cki
daunorubicin 1 1bi8
retinoic_acid 1 3b6h
CFB 1 2coe
Implanon 1 3cki
thalidomide 1 2pfr
2f5z 1 theophylline
2a1t 1 eprosartan
oxcarbazepine 1 2vgi
3erb 1 lincomycin
nortriptyline 1 1u3t
2a1t 1 duloxetine
nitroglycerin 1 2yuq
didanosine 1 1xfb
nilutamide 1 1bhg
etoposide 1 2vxo
3dar 1 cephem
3coi 1 cephem
desipramine 1 2uui
methazolamide 1 1xdm
risperidone 1 3cr0
minocycline 1 2vd6
mercaptopurine 1 2p69
3bzh 1 amlodipine
2qjf 1 ciclesonide
hirsutism 1 ethosuximide
kanamycin 1 2h64
2c4p 1 CLT
2coe 1 quinidine
3bzh 1 ambrisentan
8-methoxypsoralen 1 2qt1
sibutramine 1 1yvj
pimozide 1 3b7k
ethosuximide 1 1nuh
bicalutamide 1 1wwt
terbutaline 1 1xfb
cyclobenzaprine 1 2vn0
2r9p 1 levetiracetam
pulmonary_infiltration 1 Thiamine_metabolism
nicotinic_acid 1 1q22
1xwn 1 captopril
tiludronate 1 2coj
1nfb 1 thymidine
3bhd 1 THA
furosemide 1 1wwt
fluocinolone_acetonide 1 2q9g
diazepam 1 1rqq
loxapine 1 3efh
torasemide 1 3ctt
tiludronate 1 1xfb
mannitol 1 2p31
megestrol 1 3edr
exemestane 1 3cki
Ets 1 3biy
aprepitant 1 1bi8
dasatinib 1 1zkc
Nicotinate_and_nicotinamide_metabolism 1 2iip
irinotecan 1 2w4m
zidovudine 1 1k6m
oxycodone 1 2yuu
sumatriptan 1 1c25
1nfb 1 ACA
mannitol 1 2i7p
bezafibrate 1 2coj
3cki 1 piperacillin
amiloride 1 3c6m
prochlorperazine 1 2q50
amylase_increased 1 cytosine_arabinoside
sumatriptan 1 2p69
1xwn 1 isocarboxazid
acamprosate 1 1cm8
etoposide 1 2ka6
fibrosis 1 tizanidine
DMP 1 3chs
delavirdine 1 2ys0
dexamethasone 1 1jcn
1nuu 1 cefotaxime
5-aminosalicylic_acid 1 2rdw
2vgi 1 ceftazidime
alclometasone 1 1qr6
1le7 1 polyglutamine
telmisartan 1 2w4o
oxcarbazepine 1 2uui
stavudine 1 1qrk
ketorolac 1 1rfn
mephenytoin 1 1xdm
DCF 1 3cmq
topotecan 1 2opb
levobunolol 1 1le7
CCNU 1 3chs
didanosine 1 3ctt
3bpt 1 cefixime
breast_cancer 1 spironolactone
selegiline 1 3c6m
2oq1 1 diltiazem
solifenacin_succinate 1 2w4o
1qrk 1 sertraline
doxepin 1 3chs
melphalan 1 1le7
temozolomide 1 2etr
tazarotene 1 2q3z
1zdn 1 Ubiquitin_mediated_proteolysis
valproic_acid 1 1qr6
indomethacin 1 3dax
pimozide 1 2uui
3bzh 1 levetiracetam
valproic_acid 1 2hda
medroxyprogesterone 1 3efh
perphenazine 1 3crl
1x59 1 cefuroxime
2p69 1 cefadroxil
protriptyline 1 2ch6
nadolol 1 1le7
pipotiazine 1 3cr0
amoxapine 1 2zoq
1rqq 1 toremifene
timolol 1 3ene
voriconazole 1 3dtw
Antigen_processing_and_presentation 1 3bc3
tigecycline 1 1d5r
piroxicam 1 3edr
mephenytoin 1 2q3z
nitrogen_mustard 1 3biy
idarubicin 1 3b7k
flutamide 1 1f05
bexarotene 1 2uui
lomefloxacin 1 1qzu
1wa7 1 trihexyphenidyl
famotidine 1 1ehw
cisplatin 1 2fgb
cidofovir 1 1i7k
desoximetasone 1 3dwy
3elo 1 sertraline
montelukast 1 2oq1
ketoprofen 1 2vgi
supraventricular_tachycardia 1 riluzole
hairy_tongue 1 oxacillin
2qgx 1 ondansetron
risperidone 1 1tfx
penbutolol 1 2vd6
levobunolol 1 1i7k
acyclovir 1 2vki
estradiol 1 2qt1
mometasone 1 2wef
2opb 1 dexmedetomidine
dihydroergotamine 1 1zd5
foscarnet 1 3bg9
linezolid 1 1pl8
hirsutism 1 Riboflavin_metabolism
amoxapine 1 2p69
flurandrenolone 1 1jcn
dexamethasone 1 1eyb
propylthiouracil 1 2ka6
methyclothiazide 1 3biy
acamprosate 1 1t2a
2uui 1 oxybutynin
mafenide_acetate 1 2i0e
ticlopidine 1 2q9g
cefoxitin 1 3b6h
3cki 1 glipizide
ketoprofen 1 3ctr
sinus_tachycardia 1 tigecycline
2uui 1 ethambutol
parkinson 1 memantine
2qg4 1 lovastatin
triamcinolone 1 2p6b
oxiconazole 1 1rfn
aseptic_meningitis 1 Ubiquinone_and_other_terpenoid-quinone_biosynthesis
3chs 1 chloroquine
atovaquone 1 3edr
apolar 1 1qha
simvastatin 1 2iip
nitroglycerin 1 1wvo
1cm8 1 sulfadiazine
formoterol 1 3bzh
2iik 1 lincomycin
alprazolam 1 2qy0
amiloride 1 1qrk
doxorubicin 1 2r99
1qrk 1 CLT
idarubicin 1 2coe
tiludronate 1 2fgb
pentoxifylline 1 1q22
1rqq 1 raltitrexed
sotalol 1 2vd6
oxcarbazepine 1 1tpn
trovafloxacin 1 2opb
brimonidine 1 2qjf
raloxifene 1 1nfb
pamidronate 1 2qt1
citalopram 1 3b6h
paricalcitol 1 2vt5
1qrk 1 hydroxychloroquine
sibutramine 1 2qq2
methazolamide 1 2vt5
testosterone 1 2uui
nedocromil_sodium 1 2p69
Metvix 1 1wl5
pemetrexed 1 1i7k
1q22 1 modafinil
1nun 1 flunisolide
chlorambucil 1 1cm8
ifosfamide 1 2uui
prednisone 1 2oq1
2qg4 1 glipizide
indapamide 1 2opb
anastrozole 1 1yxm
minoxidil 1 3chs
2p69 1 palonosetron
trimipramine 1 1cm8
pamidronate 1 1xfb
retinoic_acid 1 1tpn
tPA 1 3dax
timolol 1 2fgb
2w4o 1 Calcium_signaling_pathway
1k8r 1 rimexolone
papilledema 1 Drug_metabolism_-_other_enzymes
nedocromil_sodium 1 2esq
thiotepa 1 1xrj
dicloxacillin 1 1fbv
raloxifene 1 2qy0
idarubicin 1 2oq1
loxapine 1 3c6m
zolpidem 1 2zj4
ibuprofen 1 1eem
1zbq 1 gemifloxacin
clotrimazole 1 3dar
etoposide 1 1wvo
isoflurane 1 2vn0
2v7o 1 Calcium_signaling_pathway
5-fluorouracil 1 3efh
tazarotene 1 2z5d
terbinafine 1 2ipj
methylphenidate 1 2fgb
nefazodone 1 1bhg
mirtazapine 1 2i0e
2ibi 1 aminoglutethimide
ketoconazole 1 2q4r
chloramphenicol 1 2gmi
valproic_acid 1 2w0j
Pantothenate_and_CoA_biosynthesis 1 2hhf
herpes_zoster 1 estradiol
propranolol 1 1t2f
capecitabine 1 2qq2
torasemide 1 1gum
2vxo 1 thyroxine
trimipramine 1 1le7
amoxapine 1 1wvo
cefaclor 1 3crl
irbesartan 1 2p69
2q5i 1 foscarnet
cisplatin 1 1t2a
BCNU 1 1jmo
nabumetone 1 2q50
acitretin 1 3efh
19-nortestosterone 1 3edr
chlorpromazine 1 1tfx
apolar 1 3ee5
desipramine 1 3c6m
sibutramine 1 3b6h
diazepam 1 2ys0
carbamazepine 1 3dax
cholelithiasis 1 tegaserod
cyclobenzaprine 1 2vkq
apolar 1 2jis
2vt5 1 lincomycin
19-nortestosterone 1 2pfr
clopidogrel 1 3ene
2zoq 1 ceftazidime
diazoxide 1 2yuu
2zoq 1 meropenem
nifedipine 1 2p69
1i7k 1 ethambutol
halcinonide 1 1q22
zolpidem 1 3edr
diazoxide 1 3crl
amsacrine 1 3dax
citalopram 1 1cm8
2p69 1 lorazepam
2coe 1 cefditoren
hydrochlorothiazide 1 1qrk
amoxapine 1 1xdm
pulmonary_infiltration 1 cefpodoxime
flumethasone 1 2coj
nitroglycerin 1 2q3z
pimozide 1 2vkt
simvastatin 1 2ys0
2i0e 1 cinacalcet
1k8r 1 Na
ribavirin 1 1jvg
Bax 1 2jis
metolazone 1 2nz8
diazepam 1 2qy0
3biy 1 ondansetron
flurbiprofen 1 2q8i
ceftriaxone 1 2pfr
pramipexole 1 2vxo
D-penicillamine 1 1wuu
halcinonide 1 2qy0
nitrofurantoin 1 1yjx
furosemide 1 1qr6
rofecoxib 1 2ax4
2w4o 1 clozapine
kanamycin 1 1gum
2oq1 1 cefadroxil
acetazolamide 1 2pfr
clindamycin 1 3efh
alpha-methyl-p-tyrosine 1 1cm8
1jcn 1 eplerenone
Neuroactive_ligand-receptor_interaction 1 1t32
solifenacin_succinate 1 1wwt
molindone 1 3efh
exemestane 1 3dax
eletriptan 1 2ys0
telmisartan 1 2qt1
olopatadine 1 1xfb
tramadol 1 3biy
2jis 1 raltitrexed
ketoprofen 1 1rfn
anastrozole 1 3biy
busulfan 1 3edr
erlotinib 1 2c4p
allergic_alveolitis 1 ceftriaxone
nabumetone 1 1jmo
3bhd 1 dexmedetomidine
3cki 1 sertraline
3bzh 1 tamoxifen
1q22 1 cephalexin
methylprednisolone 1 3e8d
1gng 1 nabilone
2coe 1 sulfadiazine
cisapride 1 3bc3
2fgb 1 ethambutol
cefaclor 1 2jcm
methysergide 1 3ctr
olopatadine 1 2ys0
donepezil 1 3crl
1qr6 1 dexmedetomidine
olanzapine 1 2uzx
pamidronate 1 2nz8
topiramate 1 1yzx
EHDP 1 2dfd
fluvastatin 1 2okj
busulfan 1 3dlj
nifedipine 1 3biy
DCF 1 3cs9
2qgx 1 Ubiquitin_mediated_proteolysis
dantrolene 1 3coi
3eu0 1 acetazolamide
cyclopentolate 1 2zoq
1k8r 1 bromocriptine
clomiphene_citrate 1 2yuu
epinastine 1 2v40
ocular_infection 1 estradiol
sildenafil 1 1zd5
levobunolol 1 1xwn
foscarnet 1 1wuu
galactorrhea 1 pipotiazine
risedronate 1 1xfb
3bpt 1 gemifloxacin
adenosine 1 3crl
2q9g 1 gemifloxacin
articaine 1 3ctt
Alba 1 3efh
9-hydroxyrisperidone 1 2iip
ziprasidone 1 2iip
pramipexole 1 2vt5
2ic1 1 cromolyn
2ch6 1 THA
Alba 1 2yuu
celecoxib 1 3b3l
bezafibrate 1 2iip
trimipramine 1 3chs
3dax 1 fluorometholone
secobarbital 1 2i0e
venlafaxine 1 3eo3
ciprofloxacin 1 3eo3
scleritis 1 naproxen
enflurane 1 1jas
streptozotocin 1 3cs9
2vki 1 carvedilol
erythromycin 1 2h64
3ctt 1 hydroxychloroquine
stria 1 fluocinonide
2r6k 1 piperacillin
nitroglycerin 1 2okk
seborrhea 1 foscarnet
raloxifene 1 1rqq
1t2a 1 cefuroxime
baclofen 1 1tpn
chloramphenicol 1 3cs9
solifenacin_succinate 1 2ch6
propofol 1 1q22
sulfasalazine 1 1qr6
isosorbide-5-mononitrate 1 1le7
2qjb 1 cefotaxime
pipotiazine 1 2h2u
minoxidil 1 2iik
lidocaine 1 2yuu
1xdm 1 ambrisentan
2fun 1 Viral_myocarditis
amsacrine 1 1rqq
2fgb 1 tranexamic_acid
N-0437 1 1eem
2pid 1 cefazolin
1xsc 1 cefepime
cefdinir 1 3efh
2ysx 1 amitriptyline
3ctt 1 tolbutamide
2-chlorodeoxyadenosine 1 1qr6
2ibn 1 cefotaxime
selegiline 1 3eo3
1k8r 1 palonosetron
remifentanil 1 3cs9
2i0e 1 HMS
pyrimethamine 1 3crl
2v40 1 midazolam
temozolomide 1 2uui
estrogen 1 3b7k
molindone 1 3b6h
Ets 1 1m6d
2uui 1 vitamin_D
stria 1 amcinonide
1eem 1 tolmetin
3b6h 1 meropenem
methyldopa 1 2zj4
2q9g 1 eplerenone
metoclopramide 1 3eo3
fluoxymesterone 1 1f05
2hda 1 phenytoin
oxaprozin 1 2zoq
mefenamic_acid 1 3b7k
vaginal_hemorrhage 1 topiramate
propylthiouracil 1 3crl
idarubicin 1 1m6d
valproic_acid 1 3crl
miliaria 1 mometasone
porfimer_sodium 1 3c4f
protriptyline 1 2gmv
tinidazole 1 2yuu
risperidone 1 2v40
irbesartan 1 2gmi
2qjf 1 mitotane
D-penicillamine 1 2j0f
1jmo 1 midazolam
nadolol 1 3erb
thiothixene 1 1e0a
clomiphene_citrate 1 1u3t
1rfn 1 carvedilol
allergic_rhinitis 1 olopatadine
dexamethasone 1 1wvo
serum_sickness 1 methylphenidate
pindolol 1 1xfb
Pyrimidine_metabolism 1 2vr2
cerebral_infarction 1 pregabalin
hypertrichosis 1 flecainide
2goo 1 Hedgehog_signaling_pathway
fentanyl 1 2q50
lenalidomide 1 1i7k
alosetron 1 1xwn
calcipotriol 1 1i7k
phenytoin 1 3e04
nitrogen_mustard 1 2vgi
gliclazide 1 2nz8
beclomethasone 1 2qq2
3bzh 1 palonosetron
doxycycline 1 2vgi
ganciclovir 1 2yuq
seborrhea 1 ofloxacin
ifosfamide 1 2qg4
2f8v 1 fluorometholone
1nzi 1 Systemic_lupus_erythematosus
donepezil 1 3cs9
protriptyline 1 1xdm
penicillin_G 1 1jmo
budesonide 1 1qzu
ticlopidine 1 3b6h
thioridazine 1 2i0e
2jcm 1 trihexyphenidyl
ciprofloxacin 1 1q11
3e04 1 amlodipine
2w2x 1 Calcium_signaling_pathway
acetazolamide 1 2rmk
megestrol 1 1k8r
telmisartan 1 2nzt
ascites 1 amrinone
aripiprazole 1 3efh
2coe 1 meropenem
tetracycline 1 2okk
hypertrichosis 1 halcinonide
indomethacin 1 2vt5
1wvo 1 palonosetron
clarithromycin 1 2djg
zoledronic_acid 1 1xd3
cyclobenzaprine 1 2v1y
oxaprozin 1 1wvo
idarubicin 1 2rfe
clonidine 1 2zj4
danazol 1 2vgi
ciclopirox 1 1gng
desoximetasone 1 2yuu
clindamycin 1 2zj4
desoximetasone 1 2q3z
2ysx 1 Na
oxacillin 1 3c5g
azelastine 1 1yxm
3ee2 1 Na
alprazolam 1 2coj
ptosis 1 gatifloxacin
fluphenazine 1 2i3y
flumethasone 1 3coi
tetracycline 1 2z7s
terbutaline 1 2i0e
breast_cancer 1 pergolide
darifenacin 1 2vxo
2nzi 1 aminoglutethimide
pathological_fracture 1 tiludronate
torasemide 1 3coi
1eem 1 tolazamide
2vom 1 gemifloxacin
doxorubicin 1 3efh
methylphenidate 1 1le7
methyclothiazide 1 2oq1
pentoxifylline 1 3ctr
3cs9 1 oxybutynin
moxifloxacin 1 3biy
SU11248 1 3efh
metformin 1 2p69
ketoprofen 1 2pfr
3cqw 1 tolbutamide
terazosin 1 3bzh
busulfan 1 2q3z
caffeine 1 3efh
D-penicillamine 1 2qg4
diflunisal 1 2pid
skin_atrophy 1 Heparan_sulfate_biosynthesis
3eo3 1 benztropine
oxycodone 1 2ax4
3dtw 1 amitriptyline
meclofenamate 1 1xfb
caffeine 1 1qrk
ampicillin 1 3dtw
riluzole 1 2q3z
foscarnet 1 2wgh
desoximetasone 1 2p69
folliculitis 1 alclometasone
methylprednisolone 1 3e04
lidocaine 1 3bpt
2obi 1 nizatidine
2qq2 1 cefadroxil
cisplatin 1 2vxo
hydromorphone 1 2vt5
2zoq 1 amlodipine
alendronate 1 2e1q
imiquimod 1 2v40
2vd6 1 ceftazidime
vaginal_hemorrhage 1 bupropion
amsacrine 1 2ka6
trimethoprim 1 3dax
riluzole 1 3e04
clonidine 1 3b6h
riluzole 1 1wwt
mephenytoin 1 2zj4
naproxen 1 2ch6
2coe 1 cefixime
cefdinir 1 2zj4
clopidogrel 1 1jas
metronidazole 1 2jis
2wef 1 amifostine
rivastigmine 1 2i0e
1so0 1 methylprednisolone
ascites 1 irinotecan
dasatinib 1 1fbv
fluphenazine 1 2yuu
aprepitant 1 1zbq
Glycolysis_/_Gluconeogenesis 1 2vgi
1jas 1 chlorpropamide
stavudine 1 1qr6
bupropion 1 3edr
methyltestosterone 1 1xfb
2w0j 1 ceftazidime
triamcinolone 1 3bpt
2pfr 1 cromolyn
acetazolamide 1 2djg
2iby 1 triamcinolone
mycophenolic_acid 1 2jis
mycophenolic_acid 1 3crl
2qg4 1 salbutamol
amrinone 1 2pe4
zanamivir 1 3biy
1x9d 1 mafenide_acetate
oxacillin 1 1jas
1d1t 1 Glycolysis_/_Gluconeogenesis
irinotecan 1 1gua
2gmi 1 fludrocortisone
seborrhea 1 topiramate
3biy 1 mitotane
cyclopentolate 1 1cm8
osteoporosis 1 tramadol
atovaquone 1 2ax4
terbutaline 1 2qg4
protriptyline 1 2v1y
1q22 1 Na
famotidine 1 1fbv
metronidazole 1 2ok5
tetracycline 1 2ys0
clonidine 1 1jmo
2jis 1 reserpine
mycophenolic_acid 1 1m6d
2vt5 1 thyroxine
tazarotene 1 2q50
1tpn 1 cefotaxime
nilutamide 1 2q50
thioridazine 1 3d7c
3efh 1 levetiracetam
stavudine 1 3biy
ticlopidine 1 1m6d
nortriptyline 1 3cki
2vd6 1 eprosartan
3e8d 1 T_cell_receptor_signaling_pathway
3b6h 1 salbutamol
metformin 1 2ch6
sulfisoxazole 1 2djg
1m6d 1 hydralazine
doxorubicin 1 3b6h
cortisone 1 3be1
parkinson 1 chlorpromazine
clonidine 1 2hrr
fluocinonide 1 2a2d
doxycycline 1 1zbq
enterocolitis 1 aprepitant
candesartan 1 2p6b
tizanidine 1 2pfr
3e04 1 benazepril
pseudomembranous_colitis 1 penicillin_G
mefenamic_acid 1 3cki
labetalol 1 1jcn
demeclocycline 1 3ee2
amoxapine 1 2q3z
dihydroergotamine 1 1qha
1fsu 1 cefuroxime
linezolid 1 1wwt
buspirone 1 2coe
3cki 1 nateglinide
1tzs 1 cefuroxime
N-0437 1 2uui
celecoxib 1 2rj9
2nzt 1 carvedilol
pimozide 1 1qha
methylprednisolone 1 2ch6
secobarbital 1 1fbv
fluocinolone_acetonide 1 2a2d
2zox 1 cefotaxime
3b6h 1 meprobamate
nilutamide 1 3eo3
aripiprazole 1 2e1q
articaine 1 2obi
pseudotumor_cerebri 1 gentamicin
isoflurane 1 2g45
prochlorperazine 1 3chs
apolar 1 3b7k
ribavirin 1 1d5r
1le7 1 fenoprofen
2wef 1 carvedilol
cortisone 1 3ctr
hepatic_encephalopathy 1 furosemide
delta_9-tetrahydrocannabinol 1 3bzh
acetazolamide 1 2qg4
1wwt 1 sulfadiazine
gliclazide 1 3eo3
delavirdine 1 3bzh
memantine 1 1u3t
vulvovaginitis 1 ertapenem
medroxyprogesterone 1 2vkq
1i10 1 Glycolysis_/_Gluconeogenesis
indapamide 1 1qrk
valproic_acid 1 2gmi
amiloride 1 2pfr
alpha-methyl-p-tyrosine 1 2ipj
labetalol 1 1u3t
1cm8 1 duloxetine
hydromorphone 1 1q11
Ets 1 1wvo
pregabalin 1 3bzh
doxycycline 1 1k8r
testosterone 1 3efh
enflurane 1 3e0j
valdecoxib 1 2vkq
aprepitant 1 2rmk
flurandrenolone 1 1f05
3cki 1 ondansetron
dihydroergotamine 1 1nuu
hyperpigmentation 1 fentanyl
anastrozole 1 1rqq
ofloxacin 1 1yxm
lamotrigine 1 1qr6
2yuu 1 oxybutynin
zidovudine 1 3biy
folliculitis 1 desoximetasone
ampicillin 1 2ch6
delavirdine 1 3b6h
cyclobenzaprine 1 2iip
2vkq 1 cefditoren
lenalidomide 1 3e04
renal_insufficiency 1 furosemide
gentamicin 1 3cki
venlafaxine 1 2zoq
tigecycline 1 2z7s
3ene 1 Jak-STAT_signaling_pathway
doxycycline 1 1eem
trimipramine 1 1d5r
isosorbide-5-mononitrate 1 1w98
2w4o 1 captopril
metolazone 1 3bhm
nefazodone 1 2a2d
tiludronate 1 2d06
rabeprazole 1 3bea
delta_9-tetrahydrocannabinol 1 3b6h
Implanon 1 1bi8
minoxidil 1 1i7k
cortisone 1 2zoq
darifenacin 1 1t2f
labetalol 1 2ibi
olanzapine 1 3ctt
cefpodoxime 1 2f57
2a1t 1 hydroxychloroquine
buspirone 1 1jas
ranitidine 1 1rfn
3crl 1 mesoridazine
anastrozole 1 3efh
flurbiprofen 1 1qrk
secobarbital 1 2vo1
gefitinib 1 2v40
6-thioguanine 1 2fgb
2a1t 1 ambrisentan
onycholysis 1 minocycline
2yuq 1 levetiracetam
penicillin_G 1 3ene
aprepitant 1 2vgi
CCNU 1 2c4p
paralytic_ileus 1 hydromorphone
3biy 1 ambrisentan
1ohe 1 THA
nadolol 1 2c4p
CFB 1 2gmi
molindone 1 3ctt
2nzi 1 LCBF
Pantothenate_and_CoA_biosynthesis 1 2coj
supraventricular_tachycardia 1 theophylline
perphenazine 1 3ctr
2qgx 1 HMS
erythromycin 1 3c6m
mycophenolic_acid 1 2q50
fluticasone 1 3c6m
nortriptyline 1 3edr
19-nortestosterone 1 1tfx
flecainide 1 1nuu
ascites 1 ofloxacin
clomipramine 1 2q50
zanamivir 1 2vt5
cisplatin 1 2g45
1d5r 1 cefuroxime
mecamylamine 1 2vgi
nilutamide 1 3cuk
etodolac 1 1jvg
8-methoxypsoralen 1 2zj4
Ets 1 2vd6
sulfasalazine 1 1eyb
2p69 1 benztropine
1t2a 1 loperamide
metoclopramide 1 2p69
buspirone 1 1wwt
methyclothiazide 1 3ee2
zoledronic_acid 1 1qr6
nefazodone 1 2uui
1bhg 1 benazepril
ethosuximide 1 2yuu
miliaria 1 8-methoxypsoralen
2ob4 1 erythromycin
bexarotene 1 2q3z
cefdinir 1 2v1y
gabapentin 1 2vo1
solifenacin_succinate 1 2okj
labetalol 1 2uui
3cqw 1 triamcinolone
bicalutamide 1 1gng
lymphoma 1 lamivudine
sulfisoxazole 1 2goo
mephenytoin 1 3dax
lamivudine 1 1xwn
labetalol 1 2q50
CFB 1 1k8r
diclofenac 1 2vgi
1nzi 1 cefditoren
pergolide 1 1tfx
melanoma 1 rabeprazole
furosemide 1 1jas
bupropion 1 1t2f
Metabolism_of_xenobiotics_by_cytochrome_P450 1 2r6k
gentamicin 1 2iby
zolpidem 1 1u3t
fludarabine 1 2pfr
triamterene 1 1qrk
clodronate 1 2vn0
vaginal_hemorrhage 1 pramipexole
2iik 1 atenolol
hypopigmentation 1 alclometasone
halobetasol_propionate 1 1rqq
malabsorption 1 ciprofloxacin
dasatinib 1 3beg
peripheral_vascular_disorder 1 ketoprofen
2q8i 1 nizatidine
penbutolol 1 2q50
mecamylamine 1 1k6m
efavirenz 1 3chs
lamivudine 1 1zkc
nifedipine 1 3b6h
torasemide 1 2qgx
1le7 1 guanethidine
medroxyprogesterone 1 1tpn
alprazolam 1 2vgi
pramipexole 1 2ys0
lymphopenia 1 remifentanil
terazosin 1 1eem
2uui 1 atenolol
ibandronate 1 2uzx
exemestane 1 1k8r
fecal_impaction 1 fluphenazine
brimonidine 1 1xfb
delavirdine 1 2q8h
oxacillin 1 2nzi
ethotoin 1 3ctr
halobetasol_propionate 1 3b3l
3b7k 1 raltitrexed
ganciclovir 1 2w4m
gefitinib 1 3bzh
3cki 1 amlodipine
2p69 1 polyglutamine
fentanyl 1 3bpt
diflunisal 1 3bzh
1nzi 1 Complement_and_coagulation_cascades
entacapone 1 2vgi
2ch6 1 adapalene
progesterone 1 1i7k
oxycodone 1 2ch6
stavudine 1 2vn0
clarithromycin 1 3ctt
2vkq 1 gatifloxacin
desoximetasone 1 1bhg
D-penicillamine 1 3ene
1eem 1 rimexolone
3c6m 1 cefadroxil
3be1 1 amifostine
Bax 1 2dyl
tegaserod 1 2zoq
azathioprine 1 2i0e
imiquimod 1 3dax
2vt5 1 cefazolin
2vgi 1 LCBF
ciprofloxacin 1 2i0e
chloramphenicol 1 1xfb
3bzh 1 mesoridazine
aprepitant 1 2okj
clofazimine 1 2vgi
CCNU 1 2etl
methazolamide 1 1xwn
oxcarbazepine 1 1eem
papilledema 1 diazoxide
2coj 1 HMS
candesartan 1 3eo3
alpha-methyl-p-tyrosine 1 1ohe
hydrochlorothiazide 1 3crl
articaine 1 3edr
sulfisoxazole 1 2nzt
mometasone 1 3dtw
cisapride 1 2rfe
mannitol 1 1jvg
risperidone 1 3c6m
gabapentin 1 1xfb
enflurane 1 3e04
clotrimazole 1 2gmi
2vn0 1 rimexolone
fluoxymesterone 1 2f57
indapamide 1 3chs
2oq1 1 lorazepam
amcinonide 1 1x59
bupivacaine 1 1xwn
2c4p 1 thymidine
tazarotene 1 3bpt
papilledema 1 pregabalin
2vt5 1 dexmedetomidine
cholelithiasis 1 sibutramine
19-nortestosterone 1 3ctr
2a1t 1 tolmetin
desipramine 1 1eem
siadh 1 chlorpropamide
3c6m 1 beta-Alanine_metabolism
piroxicam 1 2zox
baclofen 1 1k8r
clomipramine 1 3dtw
oxymetholone 1 2zoq
pilocarpine 1 3eo3
2uw2 1 cefotaxime
tiotropium 1 3ctr
Ets 1 2w4o
etoposide 1 2ys0
topotecan 1 3bpt
cisplatin 1 1yrv
imiquimod 1 2q50
zidovudine 1 2f8a
efavirenz 1 3e04
estrogen 1 1wvo
remifentanil 1 1jcn
tizanidine 1 3cki
5-aminosalicylic_acid 1 2i0e
eletriptan 1 2qc8
ciprofloxacin 1 2vgi
acyclovir 1 3edr
1t0l 1 flunisolide
methyldopa 1 3dtw
thiotepa 1 1d5r
celecoxib 1 2f8a
tendinitis 1 pantoprazole
1i3n 1 meprobamate
methyldopa 1 3ene
1ohe 1 amifostine
neomycin 1 1fh0
DFMO 1 2j0f
remifentanil 1 2f8v
3edr 1 cephem
1tpn 1 letrozole
tinidazole 1 2vt5
2coj 1 ceftriaxone
fluvoxamine 1 2vgi
1xdm 1 isocarboxazid
nilutamide 1 1le7
flecainide 1 3ctr
oxycodone 1 1t2f
ibandronate 1 2vt5
famotidine 1 1d5r
metronidazole 1 1d5r
morphine 1 3biy
melphalan 1 2qq2
pathological_fracture 1 selegiline
lidocaine 1 3bzh
2hda 1 captopril
1e0a 1 theophylline
2ch6 1 cefazolin
methazolamide 1 3eo3
prednisone 1 3ctr
1t0l 1 meropenem
zanamivir 1 1xsc
vardenafil 1 1qha
1eem 1 flunisolide
risperidone 1 3e04
thioridazine 1 2zox
zolmitriptan 1 1qr6
fentanyl 1 1tfx
bexarotene 1 2q50
1fw1 1 vinorelbine
lidocaine 1 3eo3
2vki 1 5-fluorocytosine
adenosine 1 2rfe
2i0e 1 cefotaxime
pelvic_pain 1 mifepristone
prednisone 1 1tpn
amiloride 1 2p69
cyclopentolate 1 2r9p
fosphenytoin 1 2f29
2gu8 1 ceftazidime
lansoprazole 1 2oq1
zolmitriptan 1 3cs9
2pid 1 isocarboxazid
Calcium_signaling_pathway 1 1s26
cetirizine 1 2rfe
pamidronate 1 2dfd
hepatomegaly 1 cyclophosphamide
famotidine 1 1fyj
melphalan 1 1wvo
dexamethasone 1 1eem
carbamazepine 1 2r9p
articaine 1 1rfn
kanamycin 1 2ipj
flumethasone 1 1fyj
mecamylamine 1 2pqt
meclofenamate 1 2uui
3e04 1 salbutamol
1tzs 1 tranexamic_acid
2yuu 1 CLT
19-nortestosterone 1 2vt5
darifenacin 1 1zkc
norethisterone 1 3biy
1le7 1 eprosartan
1tpn 1 clozapine
ciclopirox 1 1q22
piroxicam 1 2q3z
mefenamic_acid 1 3ctr
aphonia 1 buspirone
pregabalin 1 1le7
galactorrhea 1 Primary_immunodeficiency
articaine 1 2i0e
3ctr 1 lorazepam
nortriptyline 1 1tfx
meningitis 1 pregabalin
ads 1 2nz8
2zoq 1 atomoxetine
lamotrigine 1 1jmo
imipramine 1 2q4r
hirsutism 1 cyproterone
cimetidine 1 1qr6
pergolide 1 2zj4
2ch6 1 fluorometholone
ketorolac 1 2nzt
pamidronate 1 2q9g
oxcarbazepine 1 2f8v
irbesartan 1 2nzt
acyclovir 1 2pfr
lomefloxacin 1 2yuu
medroxyprogesterone 1 2q3z
lomefloxacin 1 2i7n
paroxetine 1 2r6k
hypopigmentation 1 clobetasol
testosterone 1 2zj4
zolmitriptan 1 1u3t
2qy0 1 toremifene
zolpidem 1 3e04
idarubicin 1 2f57
gabapentin 1 2ys0
ICL670 1 3bpt
tramadol 1 1yxm
DMP 1 2hda
cefaclor 1 1bhg
2ch6 1 cephalexin
pindolol 1 2j6l
2i0e 1 Na
ethosuximide 1 2q50
venlafaxine 1 3cs9
spironolactone 1 2opb
labetalol 1 1rqq
etodolac 1 1qzu
clotrimazole 1 3ene
entacapone 1 1xdm
maprotiline 1 2zj4
methotrexate 1 2okj
aminoglutethimide 1 3e04
etoposide 1 2p69
DFMO 1 2w4m
chloramphenicol 1 3c5g
pentoxifylline 1 2h2u
propofol 1 1u3t
tizanidine 1 2c4p
fludarabine 1 2zox
mecamylamine 1 2vn0
EHDP 1 1bhg
zanamivir 1 1qh5
dasatinib 1 1rfn
telangiectasia 1 dexamethasone
zoledronic_acid 1 2qt1
leukocytoclastic_vasculitis 1 retinoic_acid
CCNU 1 2vt5
mephenytoin 1 1bhg
hyperpigmentation 1 FTC
flumethasone 1 2r6k
1rlw 1 alpha-Linolenic_acid_metabolism
skin_atrophy 1 beclomethasone
penbutolol 1 1eyb
baclofen 1 1jmo
levobunolol 1 1wwt
azathioprine 1 2q50
lamivudine 1 3edr
skin_atrophy 1 halcinonide
1bhg 1 oxybutynin
pipotiazine 1 2oq1
spironolactone 1 1qr6
etoposide 1 1t32
irinotecan 1 2vgi
clonazepam 1 3edr
cetirizine 1 2vo1
fecal_incontinence 1 pyridostigmine
3efh 1 benztropine
2q4r 1 tamoxifen
propranolol 1 1k6m
hepatomegaly 1 hydromorphone
Metvix 1 3dax
acyclovir 1 3bd9
ampicillin 1 1nrg
omeprazole 1 1tpn
2coe 1 lincomycin
mepivacaine 1 1qr6
fluvoxamine 1 3dax
candesartan 1 2a1t
capecitabine 1 2uui
1qr6 1 cefepime
pelvic_pain 1 pregabalin
1xwn 1 palonosetron
metoclopramide 1 3biy
donepezil 1 3c6m
tiotropium 1 1jcn
photopsia 1 tramadol
metronidazole 1 1qha
abacavir 1 3ee2
fluticasone 1 1prx
memantine 1 3cki
oxytetracycline 1 2h11
cefdinir 1 2q8h
pilocarpine 1 1cm8
carteolol 1 2dyl
D-penicillamine 1 2pfr
zolmitriptan 1 3bhd
clonazepam 1 1yjx
furosemide 1 2coe
mafenide_acetate 1 2q3z
paroxetine 1 3b6h
2v7o 1 eplerenone
1eem 1 benazepril
nasal_septum_perforation 1 olopatadine
diazepam 1 1m6d
mecamylamine 1 1e0a
2vd6 1 piperacillin
alprazolam 1 2q50
1wwt 1 atenolol
testosterone 1 2r9p
serum_sickness 1 penicillin_G
SU11248 1 3chs
doxepin 1 2uui
cefpodoxime 1 3cu0
clonazepam 1 2qjf
naproxen 1 3ctr
2pe4 1 5-fluorocytosine
bicalutamide 1 2p6b
Pathogenic_Escherichia_coli_infection 1 2eli
celecoxib 1 1qip
fludarabine 1 1tpn
propranolol 1 2pfr
oxymetholone 1 1mj4
1tfx 1 bromocriptine
3ctr 1 meropenem
2vgi 1 cinacalcet
2f8v 1 prazosin
2etl 1 gliclazide
3dtw 1 tolmetin
selegiline 1 1t2f
2qgx 1 lincomycin
1d5r 1 guanethidine
levobunolol 1 3e04
moxifloxacin 1 3ctt
cholelithiasis 1 ofloxacin
molindone 1 2q8h
ethosuximide 1 3bhd
anagrelide 1 2f8v
flurbiprofen 1 2q3z
pemetrexed 1 3c6m
chlorpromazine 1 2f8v
timolol 1 3bpt
N-0437 1 2vt5
tPA 1 1t0l
2-chlorodeoxyadenosine 1 1qzu
periodontitis 1 pregabalin
ursodeoxycholic_acid 1 1tfx
fluphenazine 1 1tfx
acetazolamide 1 1ezf
2ysx 1 B_cell_receptor_signaling_pathway
3efh 1 modafinil
1jcn 1 reserpine
pindolol 1 1i7k
gentamicin 1 3bsu
procainamide 1 2qy0
allopurinol 1 1t0l
sildenafil 1 2yuu
piroxicam 1 2v7o
ETV 1 1rfn
FTC 1 2ys0
adenosine 1 3ee5
mafenide_acetate 1 2vt5
megestrol 1 2yuu
halobetasol_propionate 1 1yxm
minocycline 1 3ee2
mepivacaine 1 2ys0
thalidomide 1 3b6h
1q22 1 5-fluorocytosine
cetirizine 1 2p69
cyclophosphamide 1 2h64
CCNU 1 3b7k
tizanidine 1 2vki
paroxetine 1 2nz8
2vkt 1 benztropine
pyrimethamine 1 1qr6
cisapride 1 3ctt
aripiprazole 1 3cqw
buspirone 1 3cs9
zidovudine 1 1cm8
2yuu 1 oseltamivir
ampicillin 1 1wwt
Ets 1 2goo
tendinitis 1 pramipexole
desflurane 1 2b3y
demeclocycline 1 2h11
EHDP 1 2ibi
1t2f 1 clozapine
nedocromil_sodium 1 2qy0
desipramine 1 3efh
2vt5 1 rimexolone
clotrimazole 1 2coj
2q4r 1 eplerenone
citalopram 1 3b7k
2h64 1 Hedgehog_signaling_pathway
epinastine 1 3dax
ertapenem 1 1e0a
methyldopa 1 3bd9
clodronate 1 1fyj
2pe4 1 nizatidine
daunorubicin 1 1jcn
doxorubicin 1 3cr0
pilocarpine 1 2c4p
1xfb 1 cinacalcet
levonorgestrel 1 2f8v
ischemic_colitis 1 Ets
cortisol 1 2qt1
3e6i 1 sulfadiazine
3c6m 1 tolazamide
2a2d 1 Galactose_metabolism
nitrofurantoin 1 1xdm
epinastine 1 2zoq
megestrol 1 2gvj
sulindac 1 1q11
mitomycin_C 1 2w4m
calcitriol 1 2ch6
2q4r 1 THA
ampicillin 1 3c4f
fenofibrate 1 2iip
ads 1 2dyl
gemfibrozil 1 1tpn
adenosine 1 1x59
naproxen 1 1wwt
1wwt 1 glipizide
nilutamide 1 3cki
2pfr 1 lovastatin
2q8i 1 chlorpropamide
protriptyline 1 3edr
aminoglutethimide 1 3ctt
3chs 1 palonosetron
2pfr 1 prazosin
3cki 1 carvedilol
1f05 1 haloperidol
thiothixene 1 3ctr
fluticasone 1 1q11
ICL670 1 3crl
pipotiazine 1 2opb
enteritis 1 delavirdine
diclofenac 1 1cm8
1jvg 1 toremifene
diflunisal 1 2zoq
2iik 1 polyglutamine
3efh 1 mitotane
diclofenac 1 3efh
mephenytoin 1 3e04
melphalan 1 3dax
caffeine 1 2ipj
thiothixene 1 2pid
2gmi 1 vitamin_D
daunorubicin 1 3ee2
hydrochlorothiazide 1 2vn0
lymphopenia 1 chlorambucil
clopidogrel 1 3dtw
vardenafil 1 3biy
progesterone 1 3dax
methyclothiazide 1 2pid
cerebral_infarction 1 lenalidomide
ketoconazole 1 2r9p
blood_dyscrasia 1 pilocarpine
thiotepa 1 2g45
1qr6 1 LCBF
3ctr 1 gatifloxacin
clodronate 1 1tfx
melphalan 1 3c9e
amoxapine 1 2ysx
valproic_acid 1 3bpt
alendronate 1 1i7k
imipramine 1 2coj
1i7k 1 flunisolide
acyclovir 1 1xfb
1xfb 1 meprobamate
tuberculosis 1 norethisterone
2oq1 1 chlorpropamide
doxepin 1 3efh
lansoprazole 1 2q8h
risedronate 1 3e6i
piroxicam 1 2coe
hernia 1 fenofibrate
fibrosis 1 nitrofurantoin
2ys0 1 oxybutynin
1k8r 1 ACA
bupropion 1 1qrk
doxepin 1 2p69
mycophenolic_acid 1 3e04
dicloxacillin 1 2nzt
minoxidil 1 3ene
2rfe 1 Cytokine-cytokine_receptor_interaction
nilutamide 1 3dtw
zonisamide 1 3b6h
sumatriptan 1 3bzh
cefaclor 1 1e0a
irbesartan 1 2ic1
memantine 1 1qr6
nabumetone 1 2dyl
hypophosphatemia 1 cidofovir
FTC 1 2w4m
tuberculosis 1 efavirenz
2vkq 1 fludrocortisone
ticlopidine 1 1tpn
osteoporosis 1 ciclesonide
3c5g 1 HMS
cyclopentolate 1 3dax
2a1t 1 THA
3efh 1 cefditoren
ketorolac 1 1yxm
trifluoperazine 1 1qh5
gum_hemorrhage 1 valproic_acid
alendronate 1 1ohe
2djg 1 cefepime
temozolomide 1 3crl
temozolomide 1 2qg4
2uui 1 atropine
Fructose_and_mannose_metabolism 1 1pl8
2vt5 1 aztreonam
lamivudine 1 3ee2
3bc3 1 Lysosome
tiludronate 1 1wuu
1fh0 1 ketoprofen
terbinafine 1 3e04
2gmi 1 letrozole
2jis 1 cefazolin
gefitinib 1 3cki
2vkt 1 cefuroxime
efavirenz 1 2v40
carbamazepine 1 1q22
2vki 1 prednisone
carbamazepine 1 3edr
rabeprazole 1 1cm8
mannitol 1 3cs9
6-thioguanine 1 2ok5
sumatriptan 1 3ee2
minocycline 1 2ys0
venlafaxine 1 1jmo
pipotiazine 1 3biy
2rfe 1 quetiapine
valdecoxib 1 2zoq
Pantothenate_and_CoA_biosynthesis 1 2ys0
ketoprofen 1 2vxo
Glycolysis_/_Gluconeogenesis 1 1qha
2-chlorodeoxyadenosine 1 3c5g
BCNU 1 2vki
pindolol 1 2ibi
adenosine 1 2okk
fungal_dermatitis 1 cefpodoxime
nebivolol 1 1bhg
methazolamide 1 3biy
vulvovaginitis 1 levonorgestrel
didanosine 1 2vkq
alprazolam 1 2ys0
neomycin 1 1zd5
pilocarpine 1 1f05
ketoprofen 1 3efh
3b7k 1 piperacillin
triamcinolone 1 1eyb
thalidomide 1 2i0e
1mj4 1 eplerenone
propofol 1 1prx
cisapride 1 3c6m
timolol 1 3eo3
gemfibrozil 1 2pfr
methazolamide 1 3bpt
3c6m 1 guanethidine
1nuh 1 trihexyphenidyl
Bax 1 2vn0
renal_insufficiency 1 aprepitant
esr_increased 1 moxifloxacin
ketorolac 1 3crl
ischemic_colitis 1 penbutolol
delavirdine 1 3b7k
diazepam 1 1eyb
clindamycin 1 2r6k
trimetrexate 1 2oq1
imiquimod 1 3b7k
minocycline 1 2p69
cyclopentolate 1 3eo3
fluocinonide 1 3ctr
fentanyl 1 3b7k
sevoflurane 1 2vxo
idarubicin 1 1gng
3bzi 1 tolbutamide
penicillin_V 1 2zoq
metoclopramide 1 1q22
cortisol 1 3bzh
ranitidine 1 2uui
methylphenidate 1 1tfx
temozolomide 1 1xdm
fosphenytoin 1 2coe
ETV 1 2oq1
melphalan 1 2c4p
doxepin 1 1cm8
gliclazide 1 3e04
Metvix 1 2a1t
torasemide 1 1rfn
prednisone 1 1bhg
2g49 1 amifostine
exemestane 1 1le7
cholelithiasis 1 zonisamide
gabapentin 1 1k8r
2zox 1 5-fluorocytosine
3eqi 1 cephem
valproic_acid 1 1qrk
3b7k 1 chloroquine
minocycline 1 1m6d
riluzole 1 1u3t
2rdw 1 diltiazem
ciclopirox 1 3bhd
alpha-methyl-p-tyrosine 1 2rdw
clomiphene_citrate 1 1wwt
dasatinib 1 3euf
3b7k 1 carvedilol
daunorubicin 1 1qrk
azelaic_acid 1 3b6h
risperidone 1 2i0e
1bhg 1 levetiracetam
fluvastatin 1 2ax4
bupropion 1 3cs9
1xfb 1 palonosetron
morphine 1 2oq1
remifentanil 1 1rlw
Alba 1 1q22
formoterol 1 3dtw
levonorgestrel 1 3edr
prednisolone 1 1qrk
prochlorperazine 1 2coe
stria 1 cortisol
3biy 1 benztropine
isoflurane 1 1qh5
ziprasidone 1 2oq1
sulfasalazine 1 1fsu
olopatadine 1 1le7
phenytoin 1 2gmi
1xrj 1 thymidine
2ch6 1 cefotaxime
enflurane 1 2vxo
valproic_acid 1 3efh
2ibn 1 vitamin_D
kanamycin 1 1so0
voriconazole 1 2coe
vardenafil 1 2pfr
naratriptan 1 3ctt
2zoq 1 cefazolin
cortisone 1 2q9g
2ch6 1 vinorelbine
naratriptan 1 3crl
ads 1 1rfn
ribavirin 1 3b6h
chlorpromazine 1 2vt5
tramadol 1 3efh
budesonide 1 2djg
1xdm 1 oseltamivir
mefenamic_acid 1 1tpn
2vgi 1 vitamin_D
2yuu 1 tamoxifen
felodipine 1 3elo
gliclazide 1 3chs
cholelithiasis 1 pilocarpine
ads 1 1xdm
ciclopirox 1 1yzx
cyclopentolate 1 2pfr
2esq 1 midazolam
1le7 1 sulfadiazine
cisapride 1 2opb
atovaquone 1 2uui
2jis 1 tamoxifen
nefazodone 1 2z5y
protriptyline 1 1eem
SZ 1 3ee2
hirsutism 1 pregabalin
cyclophosphamide 1 2q50
ibuprofen 1 1gng
Drug_metabolism_-_other_enzymes 1 1nfb
isosorbide-5-mononitrate 1 1e0a
azithromycin 1 2uui
thiothixene 1 2v1y
1u3t 1 cephalexin
FTC 1 1qzu
clopidogrel 1 3b6h
alosetron 1 1tfx
trazodone 1 3b7k
irbesartan 1 2uui
pergolide 1 3efh
metformin 1 1wl5
terbutaline 1 3b6h
2ys0 1 cefuroxime
2-chlorodeoxyadenosine 1 2w4m
rivastigmine 1 3ctt
D-penicillamine 1 3cuk
etoposide 1 2quk
felodipine 1 3cki
levobunolol 1 2okj
aprepitant 1 2vhf
ticlopidine 1 3crl
diazoxide 1 1rfn
clonidine 1 1q22
minocycline 1 2jis
1cm8 1 lorazepam
myasthenia_gravis 1 Thiamine_metabolism
pimozide 1 2ch6
articaine 1 2i7n
1zjk 1 clotrimazole
lamivudine 1 2pfr
lamotrigine 1 1jas
ertapenem 1 3biy
sulindac 1 3ee2
siadh 1 pergolide
paroxetine 1 2q3z
ethosuximide 1 3dax
tiludronate 1 1i7k
Metvix 1 2gmi
citalopram 1 2f8v
delavirdine 1 2vgi
fenofibrate 1 3crl
lomefloxacin 1 3dax
simvastatin 1 2q3z
trazodone 1 2okj
paricalcitol 1 3coi
fenofibrate 1 2r99
acamprosate 1 3dlj
irbesartan 1 2vgi
porfimer_sodium 1 2r6k
3efh 1 loperamide
oxacillin 1 1qzu
2clq 1 Amyotrophic_lateral_sclerosis_(ALS)
3bhd 1 cinacalcet
indapamide 1 2esq
2uzq 1 chlorpropamide
2vhf 1 lincomycin
molindone 1 1rqq
budesonide 1 2okj
mirtazapine 1 2ch6
fluvastatin 1 1wvo
2ax4 1 piperacillin
tinidazole 1 2h11
flurbiprofen 1 2rdw
2i0e 1 vitamin_D
supraventricular_tachycardia 1 morphine
progesterone 1 2ch6
valdecoxib 1 1bhg
5-aminosalicylic_acid 1 1qr6
1d5r 1 duloxetine
2opb 1 flunisolide
lamivudine 1 3ctt
Implanon 1 1yxm
triamcinolone 1 2zj4
ribavirin 1 1i7k
fenofibrate 1 1qrk
Alba 1 3bce
fibrosis 1 busulfan
loxapine 1 2v1y
zalcitabine 1 1q22
nelarabine 1 3edr
trimethoprim 1 2pfr
minoxidil 1 1le7
lomefloxacin 1 2w4m
chloramphenicol 1 2q3z
3biy 1 diltiazem
1qr6 1 cromolyn
thioridazine 1 1eyb
iloprost 1 3biy
nortriptyline 1 1jas
penbutolol 1 3b6h
nabumetone 1 2pfr
pindolol 1 2c4p
calcipotriol 1 2i0e
thalidomide 1 1q22
2vd6 1 quetiapine
porfimer_sodium 1 2oq1
azelastine 1 2vd6
penicillin_V 1 3chs
paricalcitol 1 2q4r
1qzu 1 mitotane
pelvic_pain 1 rofecoxib
propylthiouracil 1 3edr
3cqw 1 tamoxifen
dihydroergotamine 1 1u3t
cisplatin 1 3b7o
minocycline 1 1ehw
trovafloxacin 1 2vgi
doxycycline 1 1qzu
celecoxib 1 1zbq
zonisamide 1 2oq1
valacyclovir 1 3efh
gefitinib 1 2j0f
perphenazine 1 2vgi
isosorbide-5-mononitrate 1 3c9e
nitrofurantoin 1 2iik
alendronate 1 2h64
linezolid 1 3b6h
tolcapone 1 2v40
streptozotocin 1 2vhf
phenytoin 1 2w4o
mometasone 1 2gmi
triamcinolone 1 3b7o
clonidine 1 3e04
thalidomide 1 3crl
3elo 1 Arachidonic_acid_metabolism
mometasone 1 3c6m
ascites 1 thalidomide
2vn0 1 cinacalcet
2ax4 1 modafinil
nicotinic_acid 1 3e04
3cqw 1 isocarboxazid
2r9o 1 pamidronate
3ee5 1 rimexolone
2zoq 1 amitriptyline
sevoflurane 1 2vt5
2uzx 1 eprosartan
neomycin 1 3dlj
vardenafil 1 1rqq
1zd5 1 aztreonam
N-0437 1 2yuu
nortriptyline 1 2q50
periodontal_abscess 1 modafinil
acitretin 1 1k8r
erythromycin 1 2f8v
2coe 1 amifostine
5-fluorouracil 1 1t0l
3crl 1 THA
porfimer_sodium 1 2zox
2ysx 1 vinorelbine
2v40 1 cromolyn
oxycodone 1 3dax
cetirizine 1 3edr
2q0n 1 T_cell_receptor_signaling_pathway
fluphenazine 1 2jis
bicalutamide 1 3ctr
ethosuximide 1 2jis
1mj4 1 aztreonam
FTC 1 2vt5
molindone 1 1cm8
eletriptan 1 1u3t
1p9o 1 vinorelbine
thiotepa 1 1ezf
3euf 1 lincomycin
2fue 1 lovastatin
exemestane 1 1jcn
Amino_sugar_and_nucleotide_sugar_metabolism 1 1wvo
diclofenac 1 1i7k
bupivacaine 1 1k8r
siadh 1 tolbutamide
solifenacin_succinate 1 2q3z
3ctt 1 ambrisentan
linezolid 1 2pid
5-aminosalicylic_acid 1 1w98
trifluoperazine 1 1eem
parkinson 1 thiothixene
baclofen 1 3bpt
acamprosate 1 2oq1
stria 1 prednicarbate
2qt1 1 amitriptyline
mercaptopurine 1 2v40
brimonidine 1 2ys0
1q22 1 polyglutamine
clopidogrel 1 3ctr
2yuq 1 cefditoren
nitroglycerin 1 2iik
topotecan 1 2q4r
1tpn 1 cefadroxil
1eem 1 loperamide
N-0437 1 3b6h
1zkc 1 eprosartan
pentobarbital 1 2yuu
zidovudine 1 3crl
telmisartan 1 3cs9
retinoic_acid 1 3edr
terazosin 1 2uzx
2r9p 1 cefuroxime
methyclothiazide 1 1qip
oxycodone 1 2q3z
renal_insufficiency 1 ursodeoxycholic_acid
fluoxymesterone 1 1bhg
methylphenidate 1 3efh
1rqq 1 lorazepam
venlafaxine 1 2okj
hyperparathyroidism 1 clodronate
FTC 1 2pqt
lamotrigine 1 2h96
ifosfamide 1 2qt1
propofol 1 2q4r
phenytoin 1 1cm8
clodronate 1 1m6d
amcinonide 1 2i7n
2f57 1 lincomycin
Ras 1 1eem
8-methoxypsoralen 1 3crl
cortisol 1 2vkq
aminoglutethimide 1 2pfr
diazepam 1 1q22
cortisone 1 2zj4
SZ 1 1rfn
1yxm 1 fludrocortisone
1q22 1 quinidine
acetazolamide 1 2w4o
sevoflurane 1 2w4m
2rfe 1 Dorso-ventral_axis_formation
stavudine 1 2pfr
oxacillin 1 3ctt
ketoconazole 1 3e04
Spliceosome 1 1xwn
2qy0 1 amitriptyline
terbutaline 1 1wwt
3b7o 1 raltitrexed
3cr0 1 isocarboxazid
entacapone 1 2q8i
clindamycin 1 3chs
nadolol 1 3efh
porfimer_sodium 1 3biy
3e04 1 cefditoren
2uzq 1 atomoxetine
progesterone 1 1qh5
melphalan 1 2h11
mitomycin_C 1 1nuu
articaine 1 2uui
mirtazapine 1 1rfn
3d4q 1 mTOR_signaling_pathway
ribavirin 1 2yuu
2vd6 1 captopril
cefoxitin 1 3ctt
tendinitis 1 retinoic_acid
spironolactone 1 2zj4
loxapine 1 1wvo
fludarabine 1 1t0l
3euf 1 rimexolone
candesartan 1 3brt
solifenacin_succinate 1 1k6m
2esq 1 cefuroxime
3bpt 1 gatifloxacin
2p69 1 cefditoren
doxycycline 1 3ctr
enteritis 1 clobetasol
pregabalin 1 3dax
clomipramine 1 2a1t
Glycolysis_/_Gluconeogenesis 1 2f5z
ethotoin 1 1cm8
moxifloxacin 1 3eo3
periodontal_abscess 1 minocycline
prednisolone 1 2f2c
3euf 1 aztreonam
nail_disorder 1 flurbiprofen
2zox 1 carvedilol
cholelithiasis 1 tramadol
2zoq 1 reserpine
oxytetracycline 1 2i0e
aminoglutethimide 1 3euf
felodipine 1 1xfb
isoflurane 1 2wef
maprotiline 1 1wwt
risedronate 1 2w4o
cidofovir 1 2ibn
fluoxymesterone 1 2okj
isoflurane 1 2w0j
foscarnet 1 1nfb
Adherens_junction 1 2eva
clindamycin 1 2ys0
metformin 1 3cuk
cyclobenzaprine 1 2r9p
carteolol 1 2fgb
fecal_incontinence 1 valganciclovir
hydrochlorothiazide 1 2zox
SU11248 1 2zoq
acamprosate 1 2qt1
fibrosis 1 Keratan_sulfate_biosynthesis
fluphenazine 1 3crl
doxazosin 1 2pfr
1dig 1 retinoic_acid
osteoporosis 1 cyproterone
voriconazole 1 3eqi
rabeprazole 1 2a1t
1rqq 1 lovastatin
gabapentin 1 3cki
etodolac 1 3e04
zolmitriptan 1 2qy0
imatinib 1 2vt5
2zoq 1 palonosetron
lymphopenia 1 ads
Ras 1 3dtw
lidocaine 1 2q3z
bicalutamide 1 1xfb
levonorgestrel 1 2ys0
topiramate 1 1nuu
propylthiouracil 1 2c4p
moxifloxacin 1 1wwt
bezafibrate 1 2q8i
2q50 1 ceftazidime
zalcitabine 1 1nn5
ofloxacin 1 2vkq
mafenide_acetate 1 1ohe
diazepam 1 3cki
estradiol 1 2ys0
cisapride 1 2a7v
tegaserod 1 2vgi
cimetidine 1 2qt1
torasemide 1 1jas
thioridazine 1 1d5r
nitrogen_mustard 1 3ctt
prochlorperazine 1 3e04
rivastigmine 1 1efn
1t2f 1 hydralazine
isosorbide-5-mononitrate 1 1qh5
nail_disorder 1 pregabalin
flecainide 1 2vgi
DFMO 1 1d5r
clofazimine 1 2zj4
amsacrine 1 2q4r
pilocarpine 1 2vt5
clonidine 1 1tzs
1blx 1 ethambutol
CFB 1 2pfr
secobarbital 1 3ee5
hernia 1 Ubiquinone_and_other_terpenoid-quinone_biosynthesis
1tfx 1 eprosartan
halcinonide 1 2q3z
amoxapine 1 2wef
serum_sickness 1 sulfasalazine
danazol 1 2vt5
phenytoin 1 2zox
clarithromycin 1 2opb
zolmitriptan 1 2gmi
2oq1 1 T_cell_receptor_signaling_pathway
ethosuximide 1 3efh
duodenitis 1 indapamide
tazarotene 1 3c6m
2i0e 1 thyroxine
felodipine 1 2q3z
remifentanil 1 2p69
1k8r 1 benazepril
breast_enlargement 1 imipramine
nitrogen_mustard 1 2vt5
3bce 1 theophylline
ketoconazole 1 3dax
foscarnet 1 1xd3
molindone 1 2qy0
3ee6 1 loperamide
venlafaxine 1 3ctr
1orf 1 amifostine
FTC 1 2q9g
articaine 1 2v1y
methylphenidate 1 2a1t
methyclothiazide 1 2zj4
mefenamic_acid 1 2p69
isoflurane 1 2p69
1qrk 1 duloxetine
gefitinib 1 2dyl
erythromycin 1 1ehw
hyperpigmentation 1 nicotinic_acid
darifenacin 1 2vt5
SZ 1 2uui
tendinitis 1 exemestane
1xdm 1 duloxetine
1bhg 1 duloxetine
1rqq 1 cefixime
capecitabine 1 1i7k
doxepin 1 2zoq
1qr6 1 gatifloxacin
oxymetholone 1 1k8r
ziprasidone 1 3bzh
leukocytoclastic_vasculitis 1 cefdinir
linezolid 1 1yxm
1zd5 1 polyglutamine
ceftriaxone 1 1i7k
2vkq 1 theophylline
cyclopentolate 1 1le7
2q3z 1 captopril
trimetrexate 1 1e0a
1tpn 1 atropine
N-0437 1 2qy0
sulindac 1 2zoq
megaloblastic_anemia 1 thalidomide
3bsu 1 cinacalcet
DCF 1 1wvo
2a7l 1 Ubiquitin_mediated_proteolysis
2q8i 1 tolbutamide
2yuu 1 tranexamic_acid
methylphenidate 1 1umk
ketoprofen 1 2uzq
penicillin_G 1 2vxo
neomycin 1 1qha
bupivacaine 1 1wzw
3efh 1 oxybutynin
rizatriptan 1 2pid
dihydroergotamine 1 1qh5
2q8i 1 oseltamivir
sevoflurane 1 2q50
2pfr 1 nabilone
primidone 1 2etr
gentamicin 1 2q51
ciprofloxacin 1 3biy
gefitinib 1 1wvo
doxorubicin 1 2uzx
19-nortestosterone 1 2w4o
sumatriptan 1 1q22
2etr 1 isocarboxazid
clindamycin 1 2f8v
formoterol 1 2vgi
ropivacaine 1 1wwt
1mj4 1 fluorometholone
skin_nodule 1 doxorubicin
clopidogrel 1 1cm8
N-0437 1 2q50
3biy 1 eprosartan
tramadol 1 2vkt
furosemide 1 1f05
cirrhosis 1 ICL670
gemfibrozil 1 2yuu
diflunisal 1 3ctr
fungal_dermatitis 1 doxorubicin
fluoxymesterone 1 2f8v
propofol 1 3brt
alclometasone 1 2zj4
pilocarpine 1 2qy0
uterine_hemorrhage 1 Parkinson's_disease
ticlopidine 1 2q4r
cytosine_arabinoside 1 2okj
1k8r 1 eplerenone
venlafaxine 1 2i0e
fentanyl 1 2quk
zolpidem 1 1bhg
3edr 1 thymidine
ketoconazole 1 2coe
1u3t 1 fenoprofen
trimetrexate 1 1cm8
cyclophosphamide 1 1jas
ziprasidone 1 2vgi
terbutaline 1 2vgi
oxymetholone 1 3biy
exemestane 1 2wef
acetazolamide 1 2gmi
trimipramine 1 2p69
bupivacaine 1 2coe
1xfb 1 cefazolin
2v9j 1 D-penicillamine
3e04 1 meprobamate
amsacrine 1 1wvo
halcinonide 1 2pid
2zoq 1 aztreonam
2qg4 1 benztropine
streptozotocin 1 1yrv
pseudotumor_cerebri 1 ibuprofen
tolcapone 1 1cm8
cetirizine 1 3e0j
penicillin_V 1 2q8h
tigecycline 1 1m6d
metoclopramide 1 1ohe
neomycin 1 2d06
penbutolol 1 2f8v
pathological_fracture 1 cortisol
propofol 1 2okj
alosetron 1 3c6m
1jmo 1 mesoridazine
1rfn 1 cephem
lamivudine 1 1le7
buspirone 1 3cr0
levonorgestrel 1 2q9g
selegiline 1 1tpn
methyclothiazide 1 3chs
perphenazine 1 1qha
epinastine 1 3b6h
nifedipine 1 1zbq
Ets 1 2qt1
clodronate 1 1qha
pimozide 1 1ism
topiramate 1 2oq1
lamivudine 1 2zox
clomiphene_citrate 1 1tpn
flurbiprofen 1 2f29
naproxen 1 2yuu
metformin 1 1m6d
2p6b 1 cefditoren
ranitidine 1 2yuq
levonorgestrel 1 2iip
articaine 1 1prx
linezolid 1 1jcn
AAS 1 2p69
imatinib 1 2nzt
2q50 1 tolbutamide
propranolol 1 2vkq
gentamicin 1 2w4m
imatinib 1 2gmi
clotrimazole 1 2iip
2r9p 1 benztropine
penicillin_V 1 2q51
ranitidine 1 3ctt
etodolac 1 1xfb
tinidazole 1 2ipj
famotidine 1 3bpt
thiothixene 1 3ee5
lamivudine 1 2w4o
retinoic_acid 1 2oq1
amsacrine 1 2gmi
2q4r 1 duloxetine
irbesartan 1 1xfb
AAS 1 2h64
rabeprazole 1 3b6h
fluocinonide 1 3ene
nabumetone 1 2yuu
2q3z 1 cephem
2v1y 1 mifepristone
secobarbital 1 1xfb
clopidogrel 1 1wvo
imipramine 1 2i0e
prednisone 1 2jis
irbesartan 1 2q50
fentanyl 1 2vgi
zanamivir 1 2ys0
bexarotene 1 2djg
3bzh 1 nizatidine
ads 1 1bhg
mepivacaine 1 2q50
5-fluorouracil 1 2vn0
nitroglycerin 1 2fgb
nilutamide 1 2vn0
fluvastatin 1 3dtw
riluzole 1 2yuu
calcitriol 1 2qq2
fluocinonide 1 2orv
cholelithiasis 1 pregabalin
1jas 1 nateglinide
1eem 1 ondansetron
cyclobenzaprine 1 2v40
paroxetine 1 2esq
Alba 1 3cqw
clobetasol 1 2p69
melphalan 1 1d5r
2-chlorodeoxyadenosine 1 1zkc
fluoxetine 1 2uui
pantoprazole 1 3bju
2f8v 1 captopril
clotrimazole 1 2a7v
pamidronate 1 2r9p
gabapentin 1 2yuu
5-fluorouracil 1 2vo1
pimozide 1 3ee2
tegaserod 1 2h2u
sildenafil 1 3brt
breast_enlargement 1 delavirdine
irinotecan 1 3edr
prednisone 1 3biy
cholelithiasis 1 ertapenem
erythromycin 1 3d4q
sulindac 1 2oq1
3ctr 1 fenoprofen
1jas 1 lorazepam
furosemide 1 2f57
siadh 1 fluoxetine
3cxs 1 polyglutamine
nadolol 1 2ipj
celecoxib 1 3bju
omeprazole 1 1le7
tolcapone 1 3crl
sumatriptan 1 2vgi
danazol 1 2ax4
methotrexate 1 3dax
famotidine 1 3ctt
sibutramine 1 2vd6
1iau 1 terbinafine
alclometasone 1 1eem
fludarabine 1 1xfb
D-penicillamine 1 1gng
pramipexole 1 3eo3
azelastine 1 3crl
oxycodone 1 1tpn
simvastatin 1 2qc8
acitretin 1 2vgi
megestrol 1 3dax
amcinonide 1 3ee5
ganciclovir 1 1rfn
bupropion 1 1q22
N-0437 1 2coe
1e0a 1 dexmedetomidine
ethosuximide 1 3edr
1fh0 1 Lysosome
supraventricular_tachycardia 1 indapamide
eletriptan 1 2uui
ticlopidine 1 1wvo
clofazimine 1 3e8d
vaginal_hemorrhage 1 diclofenac
1zkc 1 quinidine
desflurane 1 3ctt
Amino_sugar_and_nucleotide_sugar_metabolism 1 1t2a
2w4m 1 LCBF
2-chlorodeoxyadenosine 1 1k6m
pimozide 1 2f2c
DMP 1 2vo1
trimetrexate 1 2vgi
clotrimazole 1 2q4r
doxorubicin 1 1xd3
2uui 1 nabilone
diflunisal 1 3c5g
2ys0 1 benazepril
temozolomide 1 1u3t
hydromorphone 1 3dtw
3dtw 1 cefotaxime
1zd8 1 ethambutol
2opb 1 fluorometholone
clonidine 1 2f5z
2zox 1 polyglutamine
montelukast 1 2zj4
pemetrexed 1 2q51
CFB 1 1qrk
clindamycin 1 2etr
pentobarbital 1 2vt5
2z7s 1 reserpine
busulfan 1 3dtw
Alzheimer's_disease 1 1gng
3c5g 1 chlorpropamide
CFB 1 2q8i
nitrogen_mustard 1 1qip
1rqq 1 fluorometholone
lansoprazole 1 1tfx
fluocinolone_acetonide 1 1q22
1bhg 1 Glycosaminoglycan_degradation
ciclopirox 1 1f05
furosemide 1 1xwn
clomiphene_citrate 1 2q8h
BCNU 1 2pjy
thiothixene 1 2ax4
amcinonide 1 2esq
fluvastatin 1 3edr
estradiol 1 1t2f
mitomycin_C 1 2p69
pindolol 1 1t0l
ibandronate 1 3ene
2okj 1 ambrisentan
3euf 1 Pyrimidine_metabolism
felodipine 1 2vxo
telmisartan 1 2uui
alclometasone 1 2p69
1xwn 1 thymidine
methysergide 1 1u3t
1q22 1 cefadroxil
1jcn 1 mifepristone
Bax 1 3bpt
buspirone 1 1u3t
meningitis 1 piroxicam
metoclopramide 1 3chs
desoximetasone 1 2fgb
amoxicillin 1 2vgi
vaginal_hemorrhage 1 pilocarpine
2qt1 1 isocarboxazid
montelukast 1 2z7s
nebivolol 1 3cki
nefazodone 1 1yrv
BCNU 1 3dar
3bju 1 cephem
1qr6 1 meropenem
clotrimazole 1 2orv
azathioprine 1 2zoq
aprepitant 1 2a7l
2v7o 1 ceftazidime
ibandronate 1 1yvh
acamprosate 1 3b6h
myositis 1 zalcitabine
pyrimethamine 1 2zoq
thiothixene 1 1jcn
mercaptopurine 1 3euf
pimozide 1 1wwt
2etr 1 ethambutol
maprotiline 1 1tfx
1cm8 1 benazepril
3ee5 1 lovastatin
1rfn 1 palonosetron
dantrolene 1 3efh
nebivolol 1 1tfx
sotalol 1 1xfb
2-chlorodeoxyadenosine 1 2oq1
pyridostigmine 1 1cm8
fluocinolone_acetonide 1 2h64
imiquimod 1 1q22
prostatitis 1 tramadol
sotalol 1 3crl
apraclonidine 1 2vgi
penicillin_V 1 2dfd
testosterone 1 3c6m
1q22 1 glipizide
zalcitabine 1 3e04
ziprasidone 1 3c6m
buspirone 1 3crl
2yuq 1 T_cell_receptor_signaling_pathway
prednisolone 1 2zoq
Nucleotide_excision_repair 1 3e0j
2jis 1 haloperidol
2q9g 1 guanethidine
doxazosin 1 2opb
CFB 1 2p69
ibandronate 1 1fsu
bicalutamide 1 1tfx
fluocinonide 1 2uui
trimetrexate 1 2ibi
selegiline 1 1dig
ibuprofen 1 2v40
ptosis 1 fluorometholone
fluoxymesterone 1 2zoq
pentobarbital 1 2q8h
ifosfamide 1 2ch6
clomipramine 1 2qy0
3bzh 1 cefotaxime
imiquimod 1 2ch6
lansoprazole 1 1cm8
2h11 1 sulfadiazine
kanamycin 1 3e6i
alosetron 1 3coi
1k8r 1 nateglinide
venlafaxine 1 3crl
ranitidine 1 2c4p
2a1t 1 amlodipine
1tpn 1 prazosin
fludrocortisone 1 3biy
3dtw 1 polyglutamine
2ibn 1 Ascorbate_and_aldarate_metabolism
montelukast 1 1k8r
zoledronic_acid 1 2f2c
daunorubicin 1 2e2w
2pid 1 fenoprofen
foscarnet 1 3b7o
metformin 1 3cqw
mercaptopurine 1 1cm8
clarithromycin 1 2q8h
1m6d 1 Lysosome
sibutramine 1 2etr
lansoprazole 1 3dax
serum_sickness 1 ampicillin
dexamethasone 1 2oq1
parkinson 1 olanzapine
pentobarbital 1 3bzh
metronidazole 1 2dyl
hypophosphatemia 1 T_cell_receptor_signaling_pathway
2v7o 1 cefepime
pindolol 1 2yuu
triamcinolone 1 1cm8
flumethasone 1 1bhg
lansoprazole 1 3e04
amoxapine 1 3biy
labetalol 1 1q22
onycholysis 1 capecitabine
clodronate 1 2qq2
megestrol 1 2q3z
phenytoin 1 1qr6
alpha-methyl-p-tyrosine 1 2pe4
2pid 1 atomoxetine
3ctt 1 THA
ethosuximide 1 3cki
propofol 1 2qy0
risperidone 1 3bju
tinidazole 1 2w4l
hyperpigmentation 1 minocycline
2q50 1 lincomycin
3b6h 1 carvedilol
mitomycin_C 1 2uui
progesterone 1 2jis
ketoprofen 1 2p6b
pentobarbital 1 1prx
nilutamide 1 2rfe
3bzh 1 phenytoin
rivastigmine 1 3cr0
diabetic_ketoacidosis 1 aripiprazole
ifosfamide 1 2h6d
temozolomide 1 2vt5
1rqq 1 cefazolin
diazoxide 1 2okj
sulfasalazine 1 3cr0
renal_insufficiency 1 labetalol
metoclopramide 1 2qc8
gentamicin 1 1t32
19-nortestosterone 1 2r9p
pilocarpine 1 1qr6
alprazolam 1 2vt5
cefoxitin 1 1dig
pamidronate 1 2q3z
2w4o 1 sulfadiazine
triamterene 1 2pid
calcitriol 1 3b6h
1f05 1 LCBF
melphalan 1 2yuu
trovafloxacin 1 3bzh
1mj4 1 ethambutol
pentobarbital 1 3cs9
citalopram 1 3ctt
fludarabine 1 2oq1
porfimer_sodium 1 1gng
2v40 1 tranexamic_acid
strabismus 1 midazolam
2q3z 1 gemifloxacin
1rfn 1 cefepime
moxifloxacin 1 1cm8
tazarotene 1 1eem
idarubicin 1 1t2f
siadh 1 fluvoxamine
nilutamide 1 3bt2
2-chlorodeoxyadenosine 1 1t2f
flecainide 1 3chs
cyclopentolate 1 1t2f
19-nortestosterone 1 1wvo
galactorrhea 1 trimipramine
methazolamide 1 2fgb
fosphenytoin 1 1m6d
hydromorphone 1 2ibi
lymphoma 1 riluzole
apraclonidine 1 1cm8
cortisone 1 2vkq
enflurane 1 1le7
trimipramine 1 3dax
oxiconazole 1 1eem
ifosfamide 1 1rfn
esr_increased 1 selegiline
streptozotocin 1 2h2u
1ygu 1 D-penicillamine
pipotiazine 1 2uzp
BCNU 1 1mq0
2iip 1 prednisone
oxiconazole 1 2okj
imipramine 1 2vn0
diazepam 1 2opb
brimonidine 1 1wvo
Ras 1 2zj4
bezafibrate 1 3edr
2q50 1 atomoxetine
methylphenidate 1 1bhg
zonisamide 1 1wa7
3edr 1 atomoxetine
danazol 1 3b7o
cefoxitin 1 3biy
thioridazine 1 1pl8
paricalcitol 1 1qr6
gefitinib 1 3dax
Adherens_junction 1 1e0a
gum_hemorrhage 1 articaine
buspirone 1 2rmk
1jcn 1 modafinil
risperidone 1 3b6h
2a1t 1 palonosetron
hirsutism 1 nilutamide
1q22 1 mifepristone
olopatadine 1 1jas
1qzu 1 hydralazine
5-fluorouracil 1 2q8i
norethisterone 1 2v40
imatinib 1 3b7k
3c6m 1 cephradine
1d5r 1 CLT
1i3n 1 Galactose_metabolism
burning_sensation 1 lenalidomide
DMP 1 1eem
2yuq 1 cefixime
3biy 1 haloperidol
serum_sickness 1 Sulfur_metabolism
demeclocycline 1 3b7k
metoclopramide 1 3dax
renal_tubular_acidosis 1 topiramate
pantoprazole 1 2vkt
zoledronic_acid 1 1ohe
didanosine 1 2pfr
valproic_acid 1 2qg4
pyrimethamine 1 2f29
hypopigmentation 1 SU11248
cefpodoxime 1 2p69
clotrimazole 1 2q3z
1tfx 1 gemifloxacin
tazarotene 1 2qg4
1q11 1 gemifloxacin
dihydroergotamine 1 2q3z
3b6h 1 toremifene
allergic_rhinitis 1 Amino_sugar_and_nucleotide_sugar_metabolism
ciprofloxacin 1 1eem
3b6h 1 piperacillin
chloramphenicol 1 2w4o
erlotinib 1 3efh
1q22 1 theophylline
bicalutamide 1 2a1t
cefpodoxime 1 2q8h
N-0437 1 1le7
2pjy 1 Hypertrophic_cardiomyopathy_(HCM)
2yuu 1 fenoprofen
meclofenamate 1 2f8v
oxcarbazepine 1 2v40
2i3y 1 cefepime
zidovudine 1 2okj
EHDP 1 3edr
thalidomide 1 1rfn
flutamide 1 2yuu
zanamivir 1 1nun
flurandrenolone 1 1qrk
nadolol 1 3coi
prochlorperazine 1 3elo
SZ 1 2ch6
2coe 1 lorazepam
hypertrichosis 1 topiramate
calcitriol 1 2h2u
stavudine 1 2f8v
2qq2 1 meropenem
doxycycline 1 1jcn
loxapine 1 1m6d
2f8v 1 trihexyphenidyl
B_cell_receptor_signaling_pathway 1 2v1y
nitrogen_mustard 1 2dyl
streptozotocin 1 2ysx
nelarabine 1 2vkq
1qr6 1 cinacalcet
2vd6 1 aztreonam
baclofen 1 3chs
nifedipine 1 3efh
2okj 1 hydralazine
ticlopidine 1 3eqi
2i7n 1 cefadroxil
ampicillin 1 1eem
bezafibrate 1 1jmo
hypertrichosis 1 dexamethasone
gliclazide 1 3cki
Implanon 1 2hda
peripheral_vascular_disorder 1 paroxetine
doxepin 1 2vkq
metolazone 1 2zox
1lqv 1 glipizide
burning_sensation 1 tinidazole
doxazosin 1 2z7s
3b6h 1 THA
amoxapine 1 3dax
pamidronate 1 3e6i
flutamide 1 2rfe
clofazimine 1 3efh
valdecoxib 1 2qgx
clarithromycin 1 1so0
mannitol 1 2q8i
raloxifene 1 2a2d
diazepam 1 1fh0
clonidine 1 2j0f
clindamycin 1 1d5r
enflurane 1 2uzq
ertapenem 1 3crl
EHDP 1 1xfb
ads 1 2p69
streptozotocin 1 2jgz
metronidazole 1 1xfb
Neuroactive_ligand-receptor_interaction 1 1bui
abacavir 1 3e04
ETV 1 2coe
thioridazine 1 3ee2
2ic1 1 etoposide
hypophosphatemia 1 fosphenytoin
cidofovir 1 2iik
zalcitabine 1 1le7
5-fluorouracil 1 2qg4
zonisamide 1 2vkq
alprazolam 1 3bpt
ptosis 1 baclofen
enflurane 1 2vo1
indapamide 1 2q8h
ifosfamide 1 3dtw
myasthenia_gravis 1 cefoxitin
delta_9-tetrahydrocannabinol 1 2p69
nifedipine 1 2ys0
diazepam 1 2qt1
terbinafine 1 1yrv
busulfan 1 1qrk
fungal_dermatitis 1 nicotinic_acid
N-0437 1 3ctr
retinoic_acid 1 1bhg
2jis 1 benazepril
metformin 1 2w2x
ceftriaxone 1 3bju
medroxyprogesterone 1 3dax
methylprednisolone 1 2qq2
1wwt 1 chloroquine
telmisartan 1 2qq2
2pjy 1 thymidine
felodipine 1 1dig
mephenytoin 1 2nzt
telangiectasia 1 cortisol
2fgb 1 cefepime
streptozotocin 1 2g49
1u31 1 6-thioguanine
demeclocycline 1 3ctr
efavirenz 1 1fbv
stavudine 1 1q22
pamidronate 1 2f2c
ICL670 1 1k8r
amrinone 1 1q22
trovafloxacin 1 2q50
sulfasalazine 1 2qq2
naproxen 1 3coi
telmisartan 1 2q4r
zanamivir 1 2gmi
progesterone 1 1wwt
methyldopa 1 2r99
Alzheimer's_disease 1 3cki
rizatriptan 1 2v1y
3cki 1 ethambutol
trifluoperazine 1 2v1y
olanzapine 1 1t2f
2vki 1 LCBF
nitroglycerin 1 1rfn
hydronephrosis 1 bicalutamide
3ctr 1 sertraline
mannitol 1 1u31
prochlorperazine 1 2ipj
fentanyl 1 1i7k
hydrochlorothiazide 1 2yuq
nabumetone 1 2uzq
abacavir 1 2ys0
3cki 1 mesoridazine
1tfx 1 tranexamic_acid
gliclazide 1 2ibi
EHDP 1 2ob4
megaloblastic_anemia 1 triamterene
penicillin_V 1 2nzi
risedronate 1 2h64
8-methoxypsoralen 1 3b6h
desipramine 1 3dax
lymphoma 1 daunorubicin
3b7k 1 ceftazidime
citalopram 1 1xfb
mannitol 1 1yxm
3c6m 1 rimexolone
indapamide 1 3edr
clonidine 1 1qip
pathological_fracture 1 prednisone
ertapenem 1 3cqw
nadolol 1 1tfx
mefenamic_acid 1 1xfb
3bzh 1 ondansetron
erythromycin 1 2jis
nelarabine 1 2iik
2v1y 1 duloxetine
enteritis 1 pramipexole
sinus_tachycardia 1 raltitrexed
fluvastatin 1 1nfb
atovaquone 1 3b7k
2qjf 1 cephradine
secobarbital 1 2p69
levobunolol 1 1qha
2a1t 1 thyroxine
2q8i 1 CLT
morphine 1 2coj
clotrimazole 1 1bhg
electrolyte_imbalance 1 remifentanil
2zj4 1 oseltamivir
mercaptopurine 1 2qjf
propofol 1 2q8h
mycophenolic_acid 1 2ys0
fluvastatin 1 1wuu
apraclonidine 1 1m6d
metronidazole 1 2q3z
methylprednisolone 1 3dwy
sumatriptan 1 2vkq
trazodone 1 1eem
1e0a 1 glipizide
imatinib 1 1xfb
enflurane 1 2qjf
skin_atrophy 1 flurandrenolone
ethotoin 1 2qjf
methylphenidate 1 3d7c
terbinafine 1 1wvo
clopidogrel 1 3bpt
2w4o 1 cefuroxime
SU11248 1 2qq2
oxymetholone 1 3dax
Adherens_junction 1 2rmk
ciprofloxacin 1 2f8a
tazarotene 1 1i7k
1u3t 1 amitriptyline
2any 1 polyglutamine
lamotrigine 1 1u3t
lansoprazole 1 2gmi
1tzs 1 oxybutynin
2iip 1 thyroxine
2vt5 1 haloperidol
3ctt 1 clozapine
apolar 1 3bpt
candesartan 1 3coi
ICL670 1 3ee2
parkinson 1 valproic_acid
sulfisoxazole 1 2v40
primidone 1 2vd6
aprepitant 1 2zoq
sevoflurane 1 2pid
flutamide 1 3eqi
pramipexole 1 1rfn
oxcarbazepine 1 3e8d
irinotecan 1 2zox
apraclonidine 1 3efh
isoflurane 1 1d5r
memantine 1 3c5g
amsacrine 1 1q22
terbinafine 1 1qrk
3dtw 1 cefepime
2pid 1 cefotaxime
temozolomide 1 2vkq
trifluoperazine 1 2qy0
cholelithiasis 1 candesartan
3cs9 1 salbutamol
sibutramine 1 2pfr
3dax 1 sertraline
flecainide 1 2zoq
trimipramine 1 3d7c
oxiconazole 1 3edr
pantoprazole 1 2esq
apraclonidine 1 2w4o
1q22 1 levetiracetam
maprotiline 1 3e04
methyltestosterone 1 2zoq
1eem 1 benztropine
irbesartan 1 3efh
2uui 1 bromocriptine
flutamide 1 2vxo
idarubicin 1 2ic1
allopurinol 1 2jis
tinidazole 1 3b6h
cisplatin 1 2okj
cortisol 1 2z7s
didanosine 1 3edr
azathioprine 1 2pfr
2hrr 1 5-fluorocytosine
atovaquone 1 1qha
lymphopenia 1 riluzole
DMP 1 3ene
chlorpromazine 1 1rfn
nifedipine 1 1xfb
cetirizine 1 2cyx
ropivacaine 1 2uui
chloramphenicol 1 1wwt
valdecoxib 1 2d06
cholelithiasis 1 rabeprazole
azelaic_acid 1 1w98
mercaptopurine 1 2vn0
imiquimod 1 3e04
erythromycin 1 2f2c
amylase_increased 1 SU11248
DFMO 1 1t2a
tolcapone 1 2vt5
donepezil 1 2p69
stavudine 1 1wwt
bezafibrate 1 3bpt
cytosine_arabinoside 1 2c4p
gentamicin 1 3crl
nitroglycerin 1 1tfx
nicotinic_acid 1 2hrb
eletriptan 1 1bhg
cyclobenzaprine 1 3ee2
flecainide 1 3eqi
EHDP 1 1yrv
acyclovir 1 2uui
mycophenolic_acid 1 1rfn
2c4p 1 theophylline
sulindac 1 2p6b
epinastine 1 1k8r
fluticasone 1 2qy0
Alba 1 2zj4
status_epilepticus 1 bromocriptine
beclomethasone 1 3c6m
3dax 1 oxybutynin
galactorrhea 1 maprotiline
alprazolam 1 2fgb
cefdinir 1 1wwt
fluvastatin 1 1bhg
3b6h 1 thymidine
8-methoxypsoralen 1 3ctt
2f2c 1 prednisone
estradiol 1 3biy
rivastigmine 1 2c4p
lansoprazole 1 1rqq
1ik9 1 porfimer_sodium
azathioprine 1 1jas
valdecoxib 1 2q50
articaine 1 2f57
aseptic_meningitis 1 Fatty_acid_elongation_in_mitochondria
anastrozole 1 1jas
zolpidem 1 1jas
halobetasol_propionate 1 2cyx
Ras 1 1k8r
melphalan 1 3chs
Metvix 1 2iby
3bpt 1 beta-Alanine_metabolism
electrolyte_imbalance 1 indomethacin
ketoprofen 1 2fgb
1d5r 1 tolbutamide
CCNU 1 1mq0
hydrochlorothiazide 1 2f57
methazolamide 1 1k6m
seborrhea 1 ropinirole
2etr 1 thyroxine
cefoxitin 1 2qy0
ibandronate 1 2jcm
caffeine 1 3coi
2vt5 1 CLT
cholelithiasis 1 Ascorbate_and_aldarate_metabolism
thioridazine 1 1yxm
alosetron 1 3b7o
Tyrosine_metabolism 1 1eyb
fibrosis 1 melphalan
alpha-methyl-p-tyrosine 1 2nz8
cisapride 1 1wvo
nedocromil_sodium 1 1qha
nail_disorder 1 acitretin
caffeine 1 3e04
neomycin 1 1i3n
tetracycline 1 3efh
nortriptyline 1 2q8i
3bce 1 cefadroxil
2w4m 1 hydralazine
gabapentin 1 1nrg
alosetron 1 3ctr
pamidronate 1 1jvg
mefenamic_acid 1 1wwt
metformin 1 2g49
2qc8 1 triamcinolone
fungal_dermatitis 1 trovafloxacin
1d5r 1 midazolam
2d0j 1 pamidronate
bicalutamide 1 2e1q
2rfe 1 nabilone
streptozotocin 1 3dlj
3e7e 1 Cell_cycle
calcipotriol 1 2uui
vardenafil 1 1jas
rofecoxib 1 2zj4
oxacillin 1 2pfr
miliaria 1 halobetasol_propionate
3bt2 1 vinorelbine
DFMO 1 1so0
3ctr 1 tranexamic_acid
propranolol 1 3ctt
pamidronate 1 1jmo
cefaclor 1 3b6h
allopurinol 1 1xfb
lidocaine 1 1qrk
lymphoma 1 didanosine
3dax 1 cefotaxime
nortriptyline 1 2vt5
2vkt 1 fluorometholone
ibandronate 1 2hrr
nicotinic_acid 1 2pfr
myocarditis 1 methyldopa
ciprofloxacin 1 2f57
azithromycin 1 1tfx
2zoq 1 cefepime
naratriptan 1 3biy
trimetrexate 1 1ohe
celecoxib 1 3biy
lenalidomide 1 1qr6
oxaprozin 1 1xfb
thiotepa 1 2hda
domperidone 1 2p69
2pfr 1 tolmetin
methylphenidate 1 1rfn
3e04 1 dexmedetomidine
mannitol 1 1i3n
pergolide 1 3e04
3bpt 1 trihexyphenidyl
tetracycline 1 3b6h
propofol 1 2vn0
trimethoprim 1 1qh5
rivastigmine 1 2q8h
methazolamide 1 2vgi
beclomethasone 1 1x59
celecoxib 1 2yuu
propofol 1 1d5r
proctitis 1 Systemic_lupus_erythematosus
amiloride 1 2q8i
cefpodoxime 1 3coi
furosemide 1 1tfx
zidovudine 1 1wvo
dicloxacillin 1 1zrh
renal_insufficiency 1 Maturity_onset_diabetes_of_the_young
2nzt 1 glipizide
desflurane 1 1rlw
candesartan 1 2vgi
zidovudine 1 3cs9
cefoxitin 1 1eem
Bax 1 1gng
Adherens_junction 1 3dwy
erythromycin 1 1rqq
aminoglutethimide 1 2coj
glossodynia 1 famotidine
articaine 1 2qy0
propofol 1 2yuu
fluvoxamine 1 2f29
sulfasalazine 1 2vgi
2gmi 1 cromolyn
delta_9-tetrahydrocannabinol 1 1u3t
3chs 1 mitotane
pyridostigmine 1 3chs
voriconazole 1 2qq2
3e04 1 tamoxifen
busulfan 1 2fgb
2q51 1 reserpine
thiothixene 1 3edr
2goo 1 reserpine
olanzapine 1 1u3t
tegaserod 1 1qr6
phenytoin 1 2vt5
ketorolac 1 3ctt
exemestane 1 2vn0
amrinone 1 3eo3
prednisone 1 3cki
nortriptyline 1 3b7k
dexamethasone 1 3coi
cidofovir 1 1mj4
lomefloxacin 1 2qy0
oxymetholone 1 1t2a
azithromycin 1 1gua
Alba 1 3dtw
piroxicam 1 2vkq
thiothixene 1 2d06
paricalcitol 1 2a1t
skin_nodule 1 isosorbide-5-mononitrate
pentobarbital 1 1qr6
hydrochlorothiazide 1 3cki
azelastine 1 1bhg
fecal_incontinence 1 topiramate
mannitol 1 1t2a
wound_dehiscence 1 valganciclovir
pentobarbital 1 1le7
doxycycline 1 2jis
epinastine 1 2vt5
trimetrexate 1 3efh
dasatinib 1 3bpt
2okj 1 5-fluorocytosine
memantine 1 2vt5
caffeine 1 2zox
hydrochlorothiazide 1 1xfb
mercaptopurine 1 1le7
ropivacaine 1 2yuu
paralytic_ileus 1 meclofenamate
night_blindness 1 diclofenac
herpes_zoster 1 pramipexole
lymphopenia 1 abacavir
voriconazole 1 2pfr
carbamazepine 1 2vo1
progesterone 1 2uui
alosetron 1 2q50
2pe4 1 tranexamic_acid
1fyj 1 Aminoacyl-tRNA_biosynthesis
Ets 1 2okj
naproxen 1 3dax
3edr 1 nabilone
thioridazine 1 1q22
diazoxide 1 2q50
baclofen 1 2z5d
selegiline 1 2c4p
ketoconazole 1 1u3t
gliclazide 1 2wef
azelastine 1 2yuu
cyclobenzaprine 1 2q8i
zalcitabine 1 2yuu
ertapenem 1 3e04
nitroglycerin 1 2q8i
clofazimine 1 1u3t
Alba 1 1qr6
chloramphenicol 1 2ipj
candesartan 1 1zbq
3dax 1 lincomycin
calcipotriol 1 3efh
pilocarpine 1 2etr
idarubicin 1 3efh
desipramine 1 3c5g
fluvoxamine 1 3ctr
testosterone 1 2pid
3beg 1 haloperidol
ketoconazole 1 2uui
sibutramine 1 1qr6
imiquimod 1 3chs
clobetasol 1 2qq2
famotidine 1 2yuq
alendronate 1 2qgx
nebivolol 1 3e04
loxapine 1 2q50
trimetrexate 1 1qr6
2-chlorodeoxyadenosine 1 1wwt
FTC 1 3crl
DMP 1 1yjx
norethisterone 1 2jis
omeprazole 1 2w4o
memantine 1 3bhd
ethosuximide 1 2wef
desflurane 1 2q9g
2q8h 1 adapalene
3be1 1 cefazolin
1qr6 1 ondansetron
penicillin_G 1 1qha
3biy 1 Cell_cycle
vaginal_hemorrhage 1 eplerenone
sevoflurane 1 3chs
methylprednisolone 1 2ax4
acitretin 1 1umk
clofazimine 1 3b7k
etoposide 1 3b7k
retinoic_acid 1 2q3z
mepivacaine 1 2qq2
maprotiline 1 2yu7
cisplatin 1 1wa7
pergolide 1 1tpn
triamcinolone 1 3c5g
metformin 1 1t2f
azelastine 1 1m6d
telmisartan 1 2p69
baclofen 1 2zoq
2jis 1 eprosartan
zonisamide 1 1cm8
lymphopenia 1 Pyrimidine_metabolism
oxcarbazepine 1 1qzu
propranolol 1 3efh
Bax 1 1qrk
fluoxymesterone 1 3bpt
tonsillitis 1 fluticasone
1t2a 1 cefditoren
pergolide 1 1qha
cyclophosphamide 1 3efh
2f2c 1 letrozole
penicillin_G 1 1i7k
ciclopirox 1 3cs9
1eem 1 mesoridazine
mephenytoin 1 1c25
oxcarbazepine 1 2yuu
seborrhea 1 diclofenac
3e04 1 cephem
3edr 1 quinidine
3ctt 1 CLT
formoterol 1 1eem
pelvic_pain 1 quetiapine
CFB 1 2fgb
tazarotene 1 3c3c
tiludronate 1 2j0f
ranitidine 1 2gvj
trimetrexate 1 2qt1
adenosine 1 2zox
nelarabine 1 2ys0
levobunolol 1 2q4r
retinopathy 1 gemifloxacin
nadolol 1 3chs
exemestane 1 2zj4
pseudotumor_cerebri 1 medroxyprogesterone
9-hydroxyrisperidone 1 1q11
mefenamic_acid 1 1le7
acamprosate 1 1zkc
ibuprofen 1 2c4p
CFB 1 3b6h
periodontal_abscess 1 formoterol
sotalol 1 2pfr
olanzapine 1 1jmo
diflunisal 1 1qrk
mercaptopurine 1 2q8h
ethosuximide 1 1bhg
amiloride 1 1gum
clonidine 1 2vt5
norethisterone 1 1qrk
gliclazide 1 2q4r
gemfibrozil 1 2qt1
bexarotene 1 3ctr
2v7o 1 reserpine
1qrk 1 mesoridazine
brimonidine 1 2i0e
riluzole 1 3bzh
tiotropium 1 2q3z
rizatriptan 1 1bhg
fluvoxamine 1 3c6m
foscarnet 1 2g45
busulfan 1 2goo
famotidine 1 1m6d
proctitis 1 flutamide
kanamycin 1 3bzh
sulfasalazine 1 1bhg
1rfn 1 prostacyclin
DCF 1 3e04
flurandrenolone 1 1bhg
gentamicin 1 3bzh
flutamide 1 1e0a
trifluoperazine 1 1tfx
cisapride 1 3elo
carteolol 1 1q22
ofloxacin 1 1jas
azathioprine 1 2vki
2vt5 1 fenoprofen
paralytic_ileus 1 morphine
terbutaline 1 1rfn
3eqi 1 thyroxine
cefoxitin 1 2vkq
2vkq 1 ciclesonide
paralytic_ileus 1 trihexyphenidyl
cetirizine 1 1wvo
voriconazole 1 3euf
pilocarpine 1 2okj
triamterene 1 1cm8
sumatriptan 1 2qy0
stavudine 1 2vt5
irbesartan 1 3b6h
levonorgestrel 1 1qr6
pelvic_pain 1 estradiol
ptosis 1 fluocinolone_acetonide
Metvix 1 1mj4
epinastine 1 3cki
2gmi 1 meropenem
Alba 1 2v7o
fluticasone 1 3biy
fluoxetine 1 3dax
flurbiprofen 1 2ax4
eletriptan 1 3efh
ards 1 erlotinib
SU11248 1 3bzh
penbutolol 1 2gmi
alclometasone 1 2ys0
ICL670 1 3eo3
3crl 1 thymidine
propylthiouracil 1 3ctt
terazosin 1 2rmk
anagrelide 1 3edr
fluocinonide 1 2h64
ethotoin 1 2yuu
chlorpromazine 1 3ctr
pantoprazole 1 3b3l
efavirenz 1 2r6k
2uui 1 flunisolide
risedronate 1 1xwn
2vt5 1 polyglutamine
oxytetracycline 1 1q11
1t0l 1 meprobamate
3ene 1 lovastatin
doxazosin 1 1c25
gabapentin 1 1tpn
sumatriptan 1 1xfb
doxorubicin 1 2c4p
nitrofurantoin 1 2a1t
nabumetone 1 1q22
medroxyprogesterone 1 1yxm
3ene 1 levetiracetam
mannitol 1 1iau
flecainide 1 2ax4
2nzt 1 Galactose_metabolism
nitroglycerin 1 2ibn
1eem 1 fludrocortisone
1tfx 1 dexmedetomidine
sulindac 1 2uui
nefazodone 1 1k8r
molindone 1 2gmi
etodolac 1 3be1
2src 1 Adherens_junction
cisapride 1 2f8v
moxifloxacin 1 2vd6
1i7k 1 salbutamol
1xsc 1 modafinil
tazarotene 1 1t2f
oxcarbazepine 1 1qr6
trovafloxacin 1 2ys0
amsacrine 1 1yxm
morphine 1 2f8v
fenofibrate 1 2yuu
carteolol 1 1tpn
amiloride 1 3crl
2ch6 1 cefixime
2z5d 1 cephem
FTC 1 3cki
clindamycin 1 2h2u
3ctt 1 captopril
nitroglycerin 1 3eqi
2vle 1 Glycolysis_/_Gluconeogenesis
ceftriaxone 1 1xfb
topiramate 1 2coe
2j0f 1 thyroxine
2ys0 1 polyglutamine
eletriptan 1 2h64
2pjy 1 tolbutamide
3ctr 1 atomoxetine
vardenafil 1 1jmo
isosorbide-5-mononitrate 1 2pe4
streptozotocin 1 2q9g
naratriptan 1 2zox
diazoxide 1 2ch6
gum_hemorrhage 1 doxorubicin
SZ 1 3b7k
clobetasol 1 2okj
5-fluorouracil 1 2oq1
paricalcitol 1 3b6h
1bj4 1 modafinil
ifosfamide 1 1bhg
Implanon 1 2vkq
nail_disorder 1 capecitabine
ciprofloxacin 1 3ctt
pyridostigmine 1 1jmo
selegiline 1 2zoq
pemetrexed 1 1q11
ofloxacin 1 2wef
sildenafil 1 2f8v
rofecoxib 1 1xfb
loxapine 1 1eem
1qrk 1 cromolyn
furosemide 1 1wvo
fungal_dermatitis 1 fenofibrate
sulfisoxazole 1 1qr6
terbutaline 1 2coe
nicotinic_acid 1 2pjy
2goo 1 cefditoren
2v40 1 oseltamivir
methysergide 1 2ipj
alclometasone 1 2vd6
risedronate 1 1d5r
terbutaline 1 1xdm
herpes_zoster 1 capecitabine
domperidone 1 3euf
2yu7 1 ambrisentan
BCNU 1 3dax
cetirizine 1 1eem
oxytetracycline 1 1nuu
secobarbital 1 2etr
penbutolol 1 2okj
melphalan 1 3bhd
alprazolam 1 3coi
formoterol 1 2g49
2qq2 1 ondansetron
1qr6 1 eprosartan
3d7c 1 nabilone
dihydroergotamine 1 2r9p
uterine_hemorrhage 1 mifepristone
fluocinolone_acetonide 1 2vgi
N-0437 1 2vo1
3c6m 1 cefazolin
2p6b 1 Amyotrophic_lateral_sclerosis_(ALS)
8-methoxypsoralen 1 2ka6
hydromorphone 1 1wwt
torasemide 1 2v1y
prednisone 1 3dtw
mannitol 1 1d5r
pulmonary_infiltration 1 flecainide
alendronate 1 1fyj
penicillin_V 1 1gng
azithromycin 1 1mj4
metoclopramide 1 3crl
2q4r 1 reserpine
flecainide 1 2zj4
5-aminosalicylic_acid 1 1t2a
sotalol 1 2vgi
doxepin 1 2vt5
aprepitant 1 2okk
metolazone 1 2q3z
3ene 1 ethambutol
1wuu 1 hydralazine
aripiprazole 1 3e8d
1e0a 1 guanethidine
bexarotene 1 2q8i
pyrimethamine 1 2okj
6-thioguanine 1 2qt1
articaine 1 2h6d
mometasone 1 2h6d
fluphenazine 1 3e04
diazepam 1 2q4r
prednisone 1 2ys0
maprotiline 1 1u3t
ethosuximide 1 2ys0
remifentanil 1 3b7o
clotrimazole 1 2a2d
metoclopramide 1 2okj
prochlorperazine 1 1tfx
ethosuximide 1 1xfb
caffeine 1 3ctr
1k8r 1 vitamin_D
meclofenamate 1 3cki
didanosine 1 3b6h
pimozide 1 1xfb
ceftriaxone 1 2okj
2p6b 1 theophylline
nabumetone 1 3ctt
thalidomide 1 1m6d
nifedipine 1 3eo3
methyclothiazide 1 3ctr
perphenazine 1 2i3y
trazodone 1 2vki
ticlopidine 1 1tfx
nilutamide 1 2coe
cyproterone 1 2zj4
1wwt 1 clozapine
famotidine 1 2r9p
2nzi 1 sulfadiazine
penicillin_G 1 2f57
medroxyprogesterone 1 1eyb
nasal_septum_perforation 1 fluticasone
bicalutamide 1 3b6h
BCNU 1 1le7
doxorubicin 1 1xfb
mercaptopurine 1 1xfb
sevoflurane 1 3d4q
terbinafine 1 2q8i
voriconazole 1 1qr6
2zj4 1 midazolam
nebivolol 1 2a1t
molindone 1 3b7k
alclometasone 1 1tfx
3cki 1 reserpine
BCNU 1 2esq
cyproterone 1 1yxm
alosetron 1 2zoq
2okk 1 HMS
levonorgestrel 1 2okj
calcipotriol 1 2pfr
sulfisoxazole 1 2okj
2w0j 1 pregabalin
omeprazole 1 2rda
2f5z 1 cefotaxime
2q9g 1 gatifloxacin
rizatriptan 1 2dyl
risedronate 1 2okj
zolpidem 1 2ax4
pantoprazole 1 3ctt
2jis 1 oxybutynin
ranitidine 1 2zoq
ibuprofen 1 2h11
timolol 1 2qy0
formoterol 1 1cm8
nebivolol 1 2qjb
clodronate 1 2qg4
ampicillin 1 2jcm
azithromycin 1 3ee6
sulindac 1 3c6m
torasemide 1 2v40
apraclonidine 1 1fbv
phenytoin 1 1rfn
3erb 1 nizatidine
allopurinol 1 3ctr
ofloxacin 1 2f8v
nitrofurantoin 1 3biy
3ene 1 ACA
N-0437 1 1wvo
procainamide 1 2yuu
sinus_tachycardia 1 5-aminosalicylic_acid
1xdm 1 benztropine
clopidogrel 1 1bhg
minocycline 1 3elo
formoterol 1 1ohe
1tfx 1 guanethidine
3edr 1 hydroxychloroquine
clopidogrel 1 1rqq
lymphoma 1 foscarnet
3dog 1 vinorelbine
3c6m 1 oxybutynin
tegaserod 1 2dyl
2qt1 1 chlorpropamide
azathioprine 1 1xfb
lamotrigine 1 3ene
iloprost 1 3chs
pilocarpine 1 3ctr
mitomycin_C 1 3dax
2zoq 1 chloroquine
propylthiouracil 1 1cm8
sulfisoxazole 1 2qg4
olopatadine 1 2f8v
donepezil 1 3dax
protriptyline 1 1qrk
doxycycline 1 1dig
1k8r 1 mesoridazine
2v40 1 hydralazine
calcitriol 1 3dyd
Prostate_cancer 1 2c5l
nilutamide 1 1ohe
blood_dyscrasia 1 N-0437
carteolol 1 3be1
lamotrigine 1 1bhg
fenofibrate 1 2gmi
1bhg 1 atomoxetine
tinidazole 1 1k6m
danazol 1 3dax
chlorpromazine 1 2vgi
dicloxacillin 1 2goo
2-chlorodeoxyadenosine 1 2p69
2fvl 1 Androgen_and_estrogen_metabolism
1eem 1 atropine
pyridostigmine 1 3crl
3c6m 1 cefditoren
nefazodone 1 1tpn
2w9z 1 Jak-STAT_signaling_pathway
ganciclovir 1 1u3t
delta_9-tetrahydrocannabinol 1 2etr
prednisone 1 1m6d
1qha 1 raltitrexed
2p69 1 thyroxine
timolol 1 1tfx
CFB 1 2zox
2qq2 1 Biosynthesis_of_unsaturated_fatty_acids
ifosfamide 1 2yuq
meclofenamate 1 3b7k
3bzh 1 benazepril
bexarotene 1 2vd6
mirtazapine 1 3b6h
zolmitriptan 1 1rfn
methyltestosterone 1 1yxm
1cm8 1 atomoxetine
methyclothiazide 1 1jmo
efavirenz 1 1xfb
gliclazide 1 3b7k
2zj4 1 meprobamate
hernia 1 tolcapone
cervical_erosion 1 progesterone
calcitriol 1 1eem
3bpt 1 sertraline
clomiphene_citrate 1 3b7k
daunorubicin 1 2zox
halcinonide 1 3ee5
zanamivir 1 2qq2
lamivudine 1 3ctr
2pfr 1 Caffeine_metabolism
imipramine 1 3coi
CFB 1 3cki
mecamylamine 1 1nzi
solifenacin_succinate 1 2zj4
timolol 1 2vkq
tPA 1 2zj4
amcinonide 1 2q4r
cidofovir 1 2w4o
minoxidil 1 3crl
demeclocycline 1 2q0n
nitroglycerin 1 3chs
1xfb 1 vitamin_D
9-hydroxyrisperidone 1 3ctt
daunorubicin 1 1zkc
clobetasol 1 3c6m
1eem 1 cephem
isosorbide-5-mononitrate 1 2q50
idarubicin 1 2q0n
meclofenamate 1 1i7k
nortriptyline 1 3b6h
baclofen 1 1gum
tolcapone 1 2zj4
ciclopirox 1 1cm8
fludarabine 1 3crl
imiquimod 1 2okk
donepezil 1 3b6h
sulfisoxazole 1 2a1t
valacyclovir 1 2uui
lenalidomide 1 2yuu
2wef 1 HMS
demeclocycline 1 2djg
allopurinol 1 1t2f
tolcapone 1 1rfn
beclomethasone 1 3dax
demeclocycline 1 2q3z
aminoglutethimide 1 1qr6
pentobarbital 1 3b6h
fluphenazine 1 3c4f
adenosine 1 3bg9
burning_sensation 1 halcinonide
3d7c 1 cinacalcet
1zs6 1 Pyrimidine_metabolism
daunorubicin 1 2zj4
buspirone 1 2vn0
penicillin_G 1 1pl8
3c6m 1 salbutamol
kanamycin 1 2yuq
rizatriptan 1 1k8r
ibuprofen 1 2i0e
lymphoma 1 mephenytoin
allergic_rhinitis 1 alprazolam
EHDP 1 2qt1
clomipramine 1 3bzh
2w9z 1 Cell_cycle
paricalcitol 1 2vkt
gliclazide 1 3ctt
EHDP 1 1xwn
testosterone 1 3e04
2rdw 1 polyglutamine
desflurane 1 1yrv
cortisol 1 2vn0
ropinirole 1 3cs9
ceftriaxone 1 2q50
ibandronate 1 1eem
mometasone 1 1gum
ibuprofen 1 2pfr
topiramate 1 3efh
3euf 1 atomoxetine
furosemide 1 2z7s
carbamazepine 1 2q3z
baclofen 1 2pfr
budesonide 1 2vkq
DMP 1 2dyl
fludarabine 1 2vgi
2zoq 1 cefditoren
methotrexate 1 3ene
ciclopirox 1 2uui
omeprazole 1 1k8r
nedocromil_sodium 1 2uzx
gefitinib 1 3e04
pilocarpine 1 3cs9
chlorambucil 1 3dax
diclofenac 1 3edr
tramadol 1 3c6m
stria 1 budesonide
1i7k 1 mitotane
cefoxitin 1 2ax4
ethotoin 1 3b7k
Ets 1 3dax
tPA 1 3cki
darifenacin 1 3biy
1x9d 1 haloperidol
lidocaine 1 1wwt
clindamycin 1 2vki
ertapenem 1 1qr6
paroxetine 1 3dtw
DFMO 1 2uzq
galactorrhea 1 9-hydroxyrisperidone
ketoprofen 1 1wwt
miliaria 1 flurandrenolone
apraclonidine 1 3b6h
2zj4 1 oxybutynin
minocycline 1 2ch6
3cs9 1 aztreonam
trimetrexate 1 1qrk
mepivacaine 1 1wwt
voriconazole 1 3ctt
sulfisoxazole 1 3chs
1xd3 1 Ribosome
N-0437 1 2vkq
mecamylamine 1 2ys0
sumatriptan 1 3biy
pregabalin 1 3cki
simvastatin 1 1wvo
1xdm 1 ACA
ocular_infection 1 dexamethasone
solifenacin_succinate 1 2f2c
cytosine_arabinoside 1 2w4m
metronidazole 1 1nuh
mometasone 1 3bhd
2wef 1 Sulfur_metabolism
sinus_tachycardia 1 aminophylline
ads 1 1q22
carbamazepine 1 2qy0
clotrimazole 1 1qr6
ticlopidine 1 2p69
mecamylamine 1 3biy
methazolamide 1 2a1t
1k8r 1 ondansetron
calcitriol 1 2qy0
baclofen 1 2ka6
ibandronate 1 2vd6
5-aminosalicylic_acid 1 1m6d
Tyrosine_metabolism 1 2z5y
EHDP 1 1m6d
tizanidine 1 1tfx
1qzu 1 lorazepam
nebivolol 1 3ctt
3b6h 1 tolmetin
thioridazine 1 1eem
aminoglutethimide 1 2qy0
amsacrine 1 3efh
oxaprozin 1 2v40
chloramphenicol 1 3b6h
temozolomide 1 3bpt
memantine 1 1yrv
AAS 1 2vgi
prednisolone 1 1qzu
paralytic_ileus 1 Complement_and_coagulation_cascades
sulfisoxazole 1 2zoq
Metvix 1 3cxs
apolar 1 1qzu
1t2a 1 tolmetin
clonazepam 1 2ibi
ertapenem 1 3edr
dihydroergotamine 1 2zox
1eem 1 modafinil
2f8v 1 toremifene
2vkq 1 eprosartan
morphine 1 2qy0
famotidine 1 1jmo
methylphenidate 1 3ctr
dihydroergotamine 1 1nun
skin_carcinoma 1 bicalutamide
2vkq 1 lorazepam
levobunolol 1 2rfe
CFB 1 1xwn
irinotecan 1 2pfr
ketorolac 1 1qrk
hepatomegaly 1 zidovudine
azelastine 1 2v1y
propofol 1 2gmv
6-thioguanine 1 2dfd
1t2a 1 amifostine
zonisamide 1 2w4o
sotalol 1 2a1t
tiludronate 1 2iik
sulfasalazine 1 2yuq
clopidogrel 1 1tfx
2p69 1 nateglinide
clomiphene_citrate 1 2uzx
ETV 1 2iik
cidofovir 1 2ibi
tPA 1 3bpt
1qrk 1 rimexolone
5-aminosalicylic_acid 1 2jcm
2f29 1 nizatidine
3ene 1 lincomycin
DFMO 1 2izu
cyproterone 1 1pl8
perphenazine 1 2jis
propranolol 1 3chs
zoledronic_acid 1 2v40
formoterol 1 2f8v
efavirenz 1 1wwt
indapamide 1 1jas
zolpidem 1 2vgi
budesonide 1 3bpt
hepatomegaly 1 dexamethasone
selegiline 1 2yuu
2j6l 1 Glycolysis_/_Gluconeogenesis
sulindac 1 1qrk
gliclazide 1 2h11
3e4c 1 cyclophosphamide
ibandronate 1 2dfd
2qjb 1 quetiapine
allopurinol 1 2uui
mometasone 1 2yuu
desipramine 1 2vo1
renal_insufficiency 1 carvedilol
serum_sickness 1 piroxicam
melphalan 1 2j0f
1rfn 1 ondansetron
mafenide_acetate 1 2vgi
topiramate 1 1ik9
1wvo 1 fenoprofen
1qr6 1 toremifene
2rdw 1 thyroxine
tPA 1 1wvo
atovaquone 1 3coi
cytosine_arabinoside 1 2w0j
fluticasone 1 2vgi
2zoq 1 loperamide
riluzole 1 2w4l
D-penicillamine 1 1m6d
fluoxymesterone 1 2ax4
aseptic_meningitis 1 methotrexate
fludrocortisone 1 1tfx
propranolol 1 2a1t
skin_atrophy 1 clobetasol
phenytoin 1 2vgi
penicillin_V 1 1q22
sulindac 1 3ctr
galactorrhea 1 protriptyline
pindolol 1 1rfn
trazodone 1 3eo3
Adipocytokine_signaling_pathway 1 3e8d
hyperpigmentation 1 pramipexole
penicillin_V 1 3cs9
ETV 1 3crl
naproxen 1 2v40
nilutamide 1 1nuu
zolmitriptan 1 3eo3
nitrogen_mustard 1 3eqi
hepatomegaly 1 6-thioguanine
prednisolone 1 2v40
SU11248 1 1xdm
lamivudine 1 1w98
oxcarbazepine 1 1tfx
alpha-methyl-p-tyrosine 1 3dtw
budesonide 1 3ene
etodolac 1 3chs
norethisterone 1 3bhd
1eem 1 eprosartan
Adipocytokine_signaling_pathway 1 3brt
2vt5 1 LCBF
1m6d 1 ciclesonide
remifentanil 1 1rqq
tetany 1 gentamicin
hypophosphatemia 1 busulfan
penbutolol 1 3biy
montelukast 1 2p69
ticlopidine 1 3edr
methazolamide 1 3efh
ibuprofen 1 2ys0
desflurane 1 3chs
pilocarpine 1 1fsu
cimetidine 1 1xfb
Metvix 1 1t2a
ziprasidone 1 3b7o
erythromycin 1 2v7o
clonazepam 1 2ch6
bupropion 1 3eo3
2f8v 1 Hypertrophic_cardiomyopathy_(HCM)
linezolid 1 2f8a
tPA 1 2gmi
triamcinolone 1 1yxm
3b7k 1 ambrisentan
primidone 1 1qr6
cyclobenzaprine 1 2zoq
Bax 1 1yrv
triamterene 1 3ctr
2f57 1 cefazolin
estrogen 1 3ctt
gefitinib 1 1xfb
ketoprofen 1 1le7
prednisone 1 1wwt
2i7n 1 amlodipine
clomipramine 1 1cm8
testosterone 1 2w4o
fentanyl 1 2uui
paricalcitol 1 1i7k
3edr 1 theophylline
1cm8 1 tolmetin
3cki 1 flumazenil
amoxicillin 1 3bpt
alosetron 1 3ee2
fibrosis 1 5-fluorouracil
stavudine 1 2pe4
tigecycline 1 1qha
valdecoxib 1 1cm8
fludrocortisone 1 3bhd
risedronate 1 2ibi
acitretin 1 3bpt
articaine 1 3bt2
2cyx 1 cortisone
2ch6 1 gatifloxacin
imipramine 1 2ys0
DFMO 1 1le7
3ctr 1 captopril
Glycolysis_/_Gluconeogenesis 1 1nuh
2p69 1 haloperidol
foscarnet 1 1fsu
pyridostigmine 1 1k6m
penicillin_G 1 2rfe
2oq1 1 modafinil
chloramphenicol 1 1cm8
alpha-methyl-p-tyrosine 1 2ibi
2qq2 1 midazolam
night_blindness 1 acitretin
amiloride 1 2c4p
caffeine 1 3bpt
1e0a 1 vinorelbine
demeclocycline 1 1i7k
melanoma 1 pramipexole
topiramate 1 2any
2zoq 1 trihexyphenidyl
fluocinonide 1 2p6b
brimonidine 1 1jmo
metolazone 1 1tfx
sinus_headache 1 doxycycline
mycophenolic_acid 1 3cr0
3ene 1 CLT
amylase_increased 1 rivastigmine
macrocytosis 1 stavudine
solifenacin_succinate 1 1eem
desipramine 1 2opb
abacavir 1 2q50
mephenytoin 1 3cqw
tPA 1 2jis
1xdm 1 hydralazine
amsacrine 1 3chs
3chs 1 LCBF
methyclothiazide 1 1t32
2p69 1 amlodipine
flumethasone 1 3cuk
trovafloxacin 1 3efh
1bhg 1 cephem
apolar 1 3e04
clonazepam 1 1cm8
fluocinolone_acetonide 1 2gmi
1rfn 1 oxybutynin
pimozide 1 2djg
3biy 1 nateglinide
3b7k 1 vitamin_D
3ee6 1 reserpine
loxapine 1 2okj
efavirenz 1 2h64
3bt2 1 Complement_and_coagulation_cascades
3ctt 1 midazolam
delta_9-tetrahydrocannabinol 1 3c6m
3b6h 1 CLT
N-0437 1 2zox
alprazolam 1 3d7c
halobetasol_propionate 1 2z5y
thiothixene 1 2qq2
flurbiprofen 1 1m6d
apraclonidine 1 1tfx
raloxifene 1 2q3z
atovaquone 1 1rqq
cyclophosphamide 1 1m6d
3b6h 1 sulfadiazine
mometasone 1 1efn
caffeine 1 3biy
2c2v 1 Ubiquitin_mediated_proteolysis
adenosine 1 2nzt
isosorbide-5-mononitrate 1 1u31
buspirone 1 2gvj
vardenafil 1 3b6h
cefdinir 1 2j6l
methazolamide 1 1bhg
danazol 1 3bzh
ciprofloxacin 1 2ax4
doxazosin 1 2pid
2v1y 1 mitotane
2rfe 1 chlorpropamide
aprepitant 1 2rfe
vardenafil 1 1qr6
rizatriptan 1 1qr6
zolmitriptan 1 1xfb
telangiectasia 1 halobetasol_propionate
sinus_headache 1 Hematopoietic_cell_lineage
3b6h 1 levetiracetam
3be1 1 levetiracetam
mefenamic_acid 1 2qy0
malignant_hyperthermia 1 Thiamine_metabolism
nortriptyline 1 2qt1
methylprednisolone 1 3dax
2q3z 1 ceftazidime
2e1q 1 Caffeine_metabolism
timolol 1 1wl5
2wef 1 trihexyphenidyl
cisplatin 1 2ipj
2q4r 1 mesoridazine
azathioprine 1 2uui
2iip 1 ambrisentan
1gum 1 meprobamate
methyltestosterone 1 1tfx
1tfx 1 trihexyphenidyl
kanamycin 1 2o6l
chloramphenicol 1 2esq
1yzx 1 irinotecan
2qy0 1 THA
montelukast 1 3b6h
primidone 1 2z7s
halcinonide 1 1i7k
indomethacin 1 1jas
secobarbital 1 3b7k
1le7 1 nabilone
aripiprazole 1 1rqq
oxacillin 1 2zox
citalopram 1 3biy
clotrimazole 1 2zoq
3coi 1 adapalene
rizatriptan 1 3ee2
clonazepam 1 2q4r
2a7l 1 amitriptyline
venlafaxine 1 3coi
sulfisoxazole 1 2vt5
mycophenolic_acid 1 1t2f
clonidine 1 1rfn
ofloxacin 1 2q9g
3bzh 1 quetiapine
1rqq 1 cromolyn
2pjy 1 cefixime
DFMO 1 3e04
DCF 1 2jis
rivastigmine 1 3chs
olanzapine 1 2zox
1zbq 1 phenytoin
fluoxymesterone 1 1wwt
nail_disorder 1 Ubiquinone_and_other_terpenoid-quinone_biosynthesis
neomycin 1 2pqt
linezolid 1 3bce
budesonide 1 3b3l
FTC 1 1yjx
2ysx 1 fluticasone
terazosin 1 2f8a
3eo3 1 duloxetine
2vxo 1 fludrocortisone
baclofen 1 3ene
clarithromycin 1 2etr
donepezil 1 3bzh
chlorpromazine 1 3eo3
ciclopirox 1 2f8v
sildenafil 1 1fbv
isoflurane 1 2vo1
caffeine 1 2vt5
sulindac 1 1k8r
lamotrigine 1 3eo3
1xdm 1 levetiracetam
lansoprazole 1 1bhg
riluzole 1 3e8d
2vn0 1 hydralazine
nifedipine 1 2yuu
1wwt 1 cefadroxil
pyridostigmine 1 3bhd
pregabalin 1 2iby
zoledronic_acid 1 2obi
breast_enlargement 1 efavirenz
meclofenamate 1 2okj
tinidazole 1 2vn0
2i3y 1 thyroxine
calcitriol 1 2rmk
gentamicin 1 2h2u
tizanidine 1 3b6h
amrinone 1 2q8h
danazol 1 2coj
clotrimazole 1 1xfb
melphalan 1 1xfb
clindamycin 1 3eqi
fludrocortisone 1 2zoq
carteolol 1 2vki
thioridazine 1 2uui
mecamylamine 1 2j0f
Implanon 1 3bzh
tigecycline 1 3b7k
CCNU 1 1ohe
didanosine 1 1rfn
1efn 1 guanethidine
nortriptyline 1 1jmo
cyclophosphamide 1 3c6m
2vt5 1 cefuroxime
methyltestosterone 1 1pl8
nefazodone 1 2jcm
ropivacaine 1 2jis
nilutamide 1 3bpt
Ras 1 3ctt
triamcinolone 1 2cyx
metolazone 1 2ch6
furosemide 1 1k8r
penbutolol 1 1q22
dicloxacillin 1 2jis
mirtazapine 1 3ctr
2b3y 1 Citrate_cycle_(TCA_cycle)
domperidone 1 2a1t
methylphenidate 1 1jas
alendronate 1 1poe
cyclopentolate 1 1yxm
olanzapine 1 3chs
nortriptyline 1 2jis
2ibn 1 benztropine
2vxo 1 piperacillin
2r9p 1 mesoridazine
torasemide 1 2pfr
trazodone 1 1tfx
paroxetine 1 2vxo
3bg8 1 mirtazapine
desipramine 1 2coj
selegiline 1 1wa7
apraclonidine 1 1umk
1e0a 1 nizatidine
1i7k 1 meprobamate
burning_sensation 1 minoxidil
paroxetine 1 2qy0
rivastigmine 1 1rfn
malignant_hyperthermia 1 desflurane
pramipexole 1 3biy
zanamivir 1 1m6d
isosorbide-5-mononitrate 1 3b6h
acyclovir 1 2yuq
methyldopa 1 2a1t
3efh 1 benazepril
tazarotene 1 2vgi
acyclovir 1 2q3z
sulfisoxazole 1 2a7v
nefazodone 1 2q3z
maprotiline 1 1rqq
progesterone 1 3c6m
2vt5 1 letrozole
moxifloxacin 1 1tfx
3e04 1 eplerenone
1zrh 1 HMS
calcipotriol 1 2v1y
imipramine 1 2vgi
minoxidil 1 1qrk
3ctr 1 guanethidine
enflurane 1 1nuu
perphenazine 1 3c4f
etoposide 1 3brt
ocular_infection 1 rimexolone
paroxetine 1 3edr
tegaserod 1 1le7
2rmk 1 B_cell_receptor_signaling_pathway
rabeprazole 1 2q50
amrinone 1 3b6h
cortisol 1 3edr
ciprofloxacin 1 3b7k
ethotoin 1 3cs9
2dyl 1 nizatidine
AAS 1 2nzt
1k8r 1 THA
tetracycline 1 2r6k
2q8i 1 sulfadiazine
2h2u 1 loperamide
pentoxifylline 1 1u3t
2q50 1 CLT
sevoflurane 1 2j0f
montelukast 1 2zoq
isosorbide-5-mononitrate 1 2b3y
ibandronate 1 1rfn
herpes_zoster 1 temozolomide
1tzs 1 captopril
secobarbital 1 1prx
2qq2 1 mitotane
hydromorphone 1 1t2a
2z5d 1 hydralazine
2w4m 1 ceftazidime
1xfb 1 modafinil
ciclopirox 1 1le7
1jas 1 phenytoin
2q3z 1 cefditoren
DCF 1 3biy
etodolac 1 2pfr
3bkl 1 bexarotene
trifluoperazine 1 3bpt
prednisolone 1 3bpt
moxifloxacin 1 2vgi
topiramate 1 2qg4
cisplatin 1 3cuk
3ctr 1 duloxetine
2i0e 1 lovastatin
sevoflurane 1 2vn0
eletriptan 1 3ee5
maprotiline 1 3b7k
6-thioguanine 1 1bhg
2vgi 1 atomoxetine
2etr 1 cephem
clomipramine 1 3e04
metformin 1 2izu
valdecoxib 1 3edr
tizanidine 1 3bpt
retinoic_acid 1 3bzh
cimetidine 1 2vgi
aprepitant 1 1qr6
fluocinolone_acetonide 1 3efh
herpes_zoster 1 rofecoxib
fluphenazine 1 2w4o
pramipexole 1 2w4o
lamotrigine 1 3crl
CCNU 1 2h11
azelaic_acid 1 3cs9
penicillin_G 1 3ctt
Implanon 1 3efh
peripheral_vascular_disorder 1 moxifloxacin
8-methoxypsoralen 1 3cs9
2v40 1 Alanine,_aspartate_and_glutamate_metabolism
testosterone 1 3euf
temozolomide 1 1d5r
zalcitabine 1 3bpt
breast_cancer 1 bupropion
fluoxetine 1 3eo3
skin_nodule 1 cetirizine
isosorbide-5-mononitrate 1 2r99
ibuprofen 1 3cki
2wef 1 quetiapine
neomycin 1 2ra3
imiquimod 1 2ysx
norethisterone 1 3bzh
clofazimine 1 1wvo
3c3c 1 lincomycin
2vgi 1 cephem
thioridazine 1 2zoq
procainamide 1 1d5r
nadolol 1 1wwt
2jis 1 tolmetin
CCNU 1 2zoq
D-penicillamine 1 2w4o
serum_sickness 1 cromolyn
pigmentary_retinopathy 1 prochlorperazine
imiquimod 1 1bhg
nitrogen_mustard 1 2qg4
mometasone 1 1rqq
indapamide 1 2q3z
1xsc 1 amlodipine
mephenytoin 1 1cm8
azelastine 1 3biy
SU11248 1 2oq1
ziprasidone 1 2vd6
ethosuximide 1 1cm8
exemestane 1 3ctr
metolazone 1 1xfb
19-nortestosterone 1 2yuu
riluzole 1 2pfr
3beg 1 loperamide
desipramine 1 2ys0
carteolol 1 3cki
zoledronic_acid 1 1f05
flurandrenolone 1 2f2c
baclofen 1 1qr6
1fsu 1 cephem
cefaclor 1 3efh
pergolide 1 2vkq
methotrexate 1 2esq
kanamycin 1 1xfb
zidovudine 1 3c6m
doxepin 1 3be1
imatinib 1 3bzh
pindolol 1 2oq1
tizanidine 1 3biy
topiramate 1 1bhg
doxorubicin 1 2djg
azathioprine 1 1tfx
ertapenem 1 2ch6
3e04 1 ethambutol
felodipine 1 1rfn
gemfibrozil 1 3dax
terbutaline 1 2c4p
nitrofurantoin 1 1le7
2vkq 1 letrozole
ganciclovir 1 1xfb
clotrimazole 1 2vgi
triamcinolone 1 2wef
pentobarbital 1 2c5l
diflunisal 1 1xfb
clarithromycin 1 1eem
fluocinonide 1 2zoq
thiotepa 1 2pid
carbamazepine 1 2vgi
DFMO 1 3chs
skin_nodule 1 Glycosaminoglycan_degradation
dasatinib 1 2oq1
2z5y 1 nizatidine
3brt 1 cromolyn
N-0437 1 3efh
darifenacin 1 2uui
diazepam 1 1le7
methysergide 1 1fyj
eletriptan 1 3edr
sulfisoxazole 1 2qy0
Alba 1 2vt5
nicotinic_acid 1 1qha
2dyl 1 5-fluorocytosine
tazarotene 1 3dax
fludrocortisone 1 2yuu
1nrg 1 cinacalcet
acamprosate 1 1wvo
2zoq 1 toremifene
articaine 1 2iip
2jis 1 HMS
cortisone 1 1efn
hypopigmentation 1 Ras
ertapenem 1 2rfe
1gng 1 Hedgehog_signaling_pathway
solifenacin_succinate 1 2vd6
famotidine 1 2vgi
1rfn 1 thyroxine
amoxapine 1 3crl
1nrg 1 Vitamin_B6_metabolism
DCF 1 2yuu
prochlorperazine 1 2i0e
burning_sensation 1 nelarabine
nortriptyline 1 3be1
vaginal_hemorrhage 1 indomethacin
1zkc 1 clozapine
1bhg 1 gemifloxacin
zanamivir 1 3dlj
oxycodone 1 1cm8
tinidazole 1 2a1t
metronidazole 1 1q22
siadh 1 aprepitant
DCF 1 1xdm
pamidronate 1 1zkc
ciclopirox 1 3dax
alpha-methyl-p-tyrosine 1 1jmo
ceftriaxone 1 3efh
3ctr 1 clozapine
gabapentin 1 1i7k
retinoic_acid 1 2pfr
1rfn 1 cefixime
rofecoxib 1 1rqq
supraventricular_tachycardia 1 amifostine
diclofenac 1 3biy
19-nortestosterone 1 2vn0
flutamide 1 2f29
zolmitriptan 1 3ctr
cidofovir 1 1xrj
2vt5 1 chloroquine
3cs9 1 ambrisentan
1yjx 1 ethambutol
fecal_impaction 1 Tyrosine_metabolism
cytosine_arabinoside 1 2iik
sevoflurane 1 1qzu
carbamazepine 1 1tpn
alpha-methyl-p-tyrosine 1 1xfb
imipramine 1 2qgx
N-0437 1 2vgi
ketorolac 1 2v1y
topiramate 1 2f2c
Ets 1 1prx
2j0f 1 carvedilol
linezolid 1 2zoq
streptozotocin 1 3bt1
zalcitabine 1 3cs9
abacavir 1 1cm8
2vgi 1 isocarboxazid
nadolol 1 2pfr
2fvl 1 clarithromycin
6-thioguanine 1 2zox
diflunisal 1 3efh
1qr6 1 eplerenone
delta_9-tetrahydrocannabinol 1 3ene
1bhg 1 cephalexin
3b6h 1 atomoxetine
minocycline 1 2e1q
stavudine 1 1fbv
propranolol 1 1le7
ads 1 2esq
felodipine 1 2q50
clindamycin 1 1qr6
gliclazide 1 1le7
2q50 1 cromolyn
capecitabine 1 3b7k
2ipj 1 loperamide
oxcarbazepine 1 1wvo
1cm8 1 RIG-I-like_receptor_signaling_pathway
2a7l 1 atomoxetine
telmisartan 1 3efh
zolmitriptan 1 1wa7
clomiphene_citrate 1 2z7s
pregabalin 1 3ene
methyclothiazide 1 2ys0
Drug_metabolism_-_other_enzymes 1 2j0d
2wef 1 nateglinide
flumethasone 1 2ch6
gliclazide 1 3dtw
Metvix 1 2izu
3b7k 1 benazepril
AAS 1 2ka6
mecamylamine 1 2ch6
serum_sickness 1 minocycline
diclofenac 1 1bhg
ketorolac 1 2v40
6-thioguanine 1 2vgi
tonsillitis 1 montelukast
2q8h 1 cefuroxime
1cm8 1 fluorometholone
ciprofloxacin 1 1wvo
nilutamide 1 3c4f
calcipotriol 1 1qrk
darifenacin 1 1wvo
3dtw 1 cromolyn
triamterene 1 2yuu
moxifloxacin 1 2a2d
cefoxitin 1 2i0e
zalcitabine 1 3efh
1d5r 1 cefazolin
2q4r 1 ondansetron
3ctt 1 isocarboxazid
risedronate 1 1m6d
dasatinib 1 1bhg
buspirone 1 3ctr
lidocaine 1 1cm8
cyclophosphamide 1 3chs
2w4o 1 Na
3efh 1 flumazenil
2f29 1 nateglinide
CCNU 1 1jmo
1q22 1 dexmedetomidine
timolol 1 3b6h
mycophenolic_acid 1 1mj4
hirsutism 1 19-nortestosterone
vardenafil 1 1gum
burning_sensation 1 porfimer_sodium
paroxetine 1 2okj
estrogen 1 2vgi
desflurane 1 2vxo
anastrozole 1 1k6m
amoxapine 1 1rfn
epinastine 1 1tfx
acyclovir 1 2ysx
ropivacaine 1 1t2f
3biy 1 glipizide
lidocaine 1 1xwn
aripiprazole 1 2ax4
diazoxide 1 2a1t
lansoprazole 1 3dtw
clonidine 1 2vd6
2p69 1 vitamin_D
primidone 1 2oq1
clofazimine 1 2coe
paricalcitol 1 2qq2
amsacrine 1 2zox
mitomycin_C 1 3ee2
3crl 1 5-fluorocytosine
thioridazine 1 1k8r
ropivacaine 1 3ctr
status_epilepticus 1 levetiracetam
methylprednisolone 1 1rqq
meclofenamate 1 1nzi
lamivudine 1 1xsc
diazoxide 1 3bpt
8-methoxypsoralen 1 1qrk
3e04 1 fluorometholone
etodolac 1 2ys0
Ras 1 2vgi
norethisterone 1 1u3t
tPA 1 1efn
3c3c 1 dexamethasone
meningitis 1 baclofen
FTC 1 2q3z
cortisol 1 3ctr
articaine 1 1jas
vaginal_hemorrhage 1 temozolomide
1wwt 1 rimexolone
penbutolol 1 1jcn
paralytic_ileus 1 tiotropium
fluvastatin 1 3biy
neomycin 1 1fw1
oxacillin 1 2vgi
1taz 1 Calcium_signaling_pathway
Pantothenate_and_CoA_biosynthesis 1 1p9o
2vgi 1 oxybutynin
2yuu 1 eplerenone
3b7k 1 tamoxifen
acamprosate 1 1w98
celecoxib 1 3be1
8-methoxypsoralen 1 2a1t
domperidone 1 3ee2
thiotepa 1 1mj4
phenytoin 1 1wvo
Metvix 1 2eva
rofecoxib 1 3b7k
torasemide 1 1lqv
celecoxib 1 1m6d
protriptyline 1 1ohe
risperidone 1 2w4o
mirtazapine 1 1le7
isosorbide-5-mononitrate 1 2qt1
cirrhosis 1 torasemide
topotecan 1 3crl
erythromycin 1 2opb
norethisterone 1 3ee5
3b6h 1 cephem
oxacillin 1 1qr6
mannitol 1 2okj
chlorambucil 1 2vgi
2okj 1 CLT
EHDP 1 2h64
ophthalmoplegia 1 Ubiquinone_and_other_terpenoid-quinone_biosynthesis
molindone 1 2iik
diazepam 1 2pfr
1qip 1 diltiazem
pipotiazine 1 2qg4
memantine 1 1d5r
cidofovir 1 3b3l
sibutramine 1 2v1y
azelastine 1 3efh
prednisolone 1 1eem
3cki 1 cefditoren
estrogen 1 3dax
flutamide 1 2p69
folliculitis 1 halcinonide
ticlopidine 1 2wef
nitrogen_mustard 1 2rfe
right_upper_quadrant_pain 1 procainamide
flecainide 1 1qh5
amoxapine 1 2nzt
secobarbital 1 3eo3
oxiconazole 1 2zox
1zkc 1 glipizide
voriconazole 1 2vt5
entacapone 1 1m6d
amoxapine 1 1m6d
azathioprine 1 1wwt
N-0437 1 2oq1
meningitis 1 flurbiprofen
retinoic_acid 1 1rqq
nitrogen_mustard 1 3ene
diazoxide 1 2ka6
furosemide 1 1q22
citalopram 1 2q50
3be1 1 flumazenil
clotrimazole 1 2qjf
2coj 1 meropenem
tiotropium 1 1jas
zalcitabine 1 2w4o
estrogen 1 2vxo
2vn0 1 gemifloxacin
cetirizine 1 2c9a
lidocaine 1 1yxm
sulfasalazine 1 2uzx
1wvo 1 amitriptyline
etoposide 1 2coe
telmisartan 1 3bzh
6-thioguanine 1 2okk
2q3z 1 nabilone
irbesartan 1 2v1y
zalcitabine 1 2p69
leukocytoclastic_vasculitis 1 moxifloxacin
formoterol 1 2gmi
cyclopentolate 1 1prx
1mq0 1 Pyrimidine_metabolism
1le7 1 tranexamic_acid
cyclobenzaprine 1 3eo3
cisplatin 1 1ohe
bupropion 1 3cki
glossodynia 1 5-aminosalicylic_acid
1qrk 1 raltitrexed
nicotinic_acid 1 1wl5
venlafaxine 1 2uui
desoximetasone 1 2f8v
2v1y 1 ondansetron
irbesartan 1 2w4o
pentoxifylline 1 3crl
9-hydroxyrisperidone 1 3b6h
pipotiazine 1 3brt
prednisone 1 2ax4
2okk 1 meropenem
propylthiouracil 1 3efh
eletriptan 1 2vxo
fluvoxamine 1 2vt5
Prostate_cancer 1 3eqi
tramadol 1 2p69
3dtw 1 tamoxifen
trifluoperazine 1 3efh
desoximetasone 1 3b7k
cefaclor 1 1u3t
2q5i 1 vinorelbine
sulindac 1 3chs
sulfasalazine 1 3bju
mycophenolic_acid 1 2v40
zolpidem 1 3chs
hydrochlorothiazide 1 3b3l
1tfx 1 Complement_and_coagulation_cascades
gentamicin 1 3b6h
fluvastatin 1 1t2a
dantrolene 1 2f8a
9-hydroxyrisperidone 1 1qr6
burning_sensation 1 DMP
apolar 1 3cqw
1nfb 1 CLT
Adherens_junction 1 3be1
oxaprozin 1 2vgi
zolpidem 1 3crl
cyproterone 1 2p69
2rfe 1 piperacillin
pentoxifylline 1 2vt5
gentamicin 1 1nrg
Amino_sugar_and_nucleotide_sugar_metabolism 1 1ne7
chloramphenicol 1 3edr
3b6h 1 glipizide
beclomethasone 1 2h2u
status_epilepticus 1 zalcitabine
2w73 1 LCBF
voriconazole 1 2vgi
hydrochlorothiazide 1 3d68
enflurane 1 2qg4
carbamazepine 1 1wvo
etodolac 1 1u3t
1yjx 1 LCBF
piroxicam 1 1q22
fludarabine 1 1zkc
idarubicin 1 1eem
5-fluorouracil 1 2dyl
AAS 1 3cki
rivastigmine 1 2jis
doxepin 1 2ra3
nedocromil_sodium 1 1qrk
propranolol 1 1eem
isoflurane 1 2vxo
flumethasone 1 3c6m
2hi4 1 nizatidine
isosorbide-5-mononitrate 1 1t2a
ofloxacin 1 3ctr
tiotropium 1 2wef
delavirdine 1 2yuu
beta-Alanine_metabolism 1 2vr2
2q50 1 amitriptyline
3bc3 1 linezolid
seborrhea 1 progesterone
tiludronate 1 1nrg
domperidone 1 2gmi
tramadol 1 2zoq
entacapone 1 2v40
thalidomide 1 1yjx
1tfx 1 quinidine
nebivolol 1 3c6m
doxazosin 1 2i5x
hydromorphone 1 1eem
galactorrhea 1 perphenazine
burning_sensation 1 rizatriptan
desflurane 1 1xfb
delta_9-tetrahydrocannabinol 1 1rfn
nedocromil_sodium 1 3b6h
2vt5 1 flumazenil
lamotrigine 1 1t0l
busulfan 1 3ene
1bhg 1 hydroxychloroquine
fluocinolone_acetonide 1 3e04
2j4e 1 clodronate
epinastine 1 2zj4
estrogen 1 3bhd
chloramphenicol 1 2b3y
streptozotocin 1 3c5g
terbinafine 1 3ctr
nitroglycerin 1 3dtw
nicotinic_acid 1 2yuu
trazodone 1 3efh
3cki 1 benztropine
9-hydroxyrisperidone 1 2gmi
prochlorperazine 1 2vgi
flurandrenolone 1 2vgi
propylthiouracil 1 1xfb
estrogen 1 1tfx
AAS 1 1xfb
desoximetasone 1 2vgi
kanamycin 1 1ism
propylthiouracil 1 3dtw
ciclopirox 1 2c4p
2uui 1 ceftazidime
2oq1 1 cephem
paricalcitol 1 2v1y
clodronate 1 1xfb
oxaprozin 1 2gmi
efavirenz 1 2vkq
isoflurane 1 2dyl
methyldopa 1 1i7k
nitrogen_mustard 1 2fgb
2dyl 1 amifostine
hyperpigmentation 1 mercaptopurine
cetirizine 1 2ax4
minocycline 1 1qha
1yxm 1 loperamide
methyldopa 1 1qzu
2i5x 1 dihydroergotamine
primidone 1 1eem
cetirizine 1 3cki
fludrocortisone 1 1gng
2coe 1 cefotaxime
seborrhea 1 fluphenazine
flurbiprofen 1 1t2a
2p69 1 loperamide
acamprosate 1 2f8v
SZ 1 1q22
desoximetasone 1 3brt
olanzapine 1 2v40
hydromorphone 1 2f2c
pyrimethamine 1 2ch6
gefitinib 1 1xd3
2vgi 1 lovastatin
hirsutism 1 mycophenolic_acid
clopidogrel 1 2vt5
stavudine 1 2w0j
2zox 1 lincomycin
nitrogen_mustard 1 2vo1
2a1t 1 captopril
ketoprofen 1 3b6h
loxapine 1 1cm8
pramipexole 1 1zkc
dicloxacillin 1 1tfx
valdecoxib 1 2gmi
diflunisal 1 1le7
ibandronate 1 2ibi
intestinal_ulcer 1 ganciclovir
bupropion 1 2f8v
1gum 1 ceftazidime
caffeine 1 1k8r
thiothixene 1 3bpt
calcipotriol 1 3dax
flurandrenolone 1 2jis
streptozotocin 1 2hda
minocycline 1 2vki
candesartan 1 3crl
carbamazepine 1 2zoq
daunorubicin 1 2zoq
maprotiline 1 2uui
methotrexate 1 3edr
gefitinib 1 2uui
zanamivir 1 3b6h
vaginal_hemorrhage 1 fentanyl
5-fluorouracil 1 2vki
protriptyline 1 1yxm
halcinonide 1 2iby
anagrelide 1 3chs
1tpn 1 midazolam
loxapine 1 2yuu
aprepitant 1 2coe
minocycline 1 2opb
brimonidine 1 3dax
valdecoxib 1 3dtw
amiloride 1 1m6d
donepezil 1 2vgi
flurbiprofen 1 2i0e
cisapride 1 1xfb
2uui 1 vinorelbine
cefdinir 1 1yjx
methysergide 1 1t2f
pyrimethamine 1 3edr
gemfibrozil 1 1t2f
zanamivir 1 3e6i
nitrofurantoin 1 1w98
trimipramine 1 3b7k
delta_9-tetrahydrocannabinol 1 3edr
mefenamic_acid 1 1nuh
delta_9-tetrahydrocannabinol 1 3eo3
ketoprofen 1 2q50
valdecoxib 1 3ee2
alendronate 1 2w73
olopatadine 1 2q4r
D-penicillamine 1 1qr6
1nzi 1 diltiazem
ertapenem 1 2vgi
flecainide 1 1rfn
articaine 1 1t2f
zidovudine 1 1qr6
DCF 1 1i7k
tramadol 1 3chs
anastrozole 1 2ax4
3bce 1 ethambutol
ethotoin 1 1q22
3ee5 1 carvedilol
cisplatin 1 2ok5
triamcinolone 1 2yuu
desoximetasone 1 3d7c
carbamazepine 1 3b7k
medroxyprogesterone 1 2iip
halcinonide 1 3e0j
flurbiprofen 1 2vgi
Ras 1 1prx
efavirenz 1 2i0e
memantine 1 2fgb
gum_hemorrhage 1 amsacrine
1eem 1 HMS
pemetrexed 1 1rfn
N-0437 1 2p69
Heparan_sulfate_biosynthesis 1 3bd9
olopatadine 1 2i0e
metolazone 1 1t2f
2uzp 1 ambrisentan
mafenide_acetate 1 2qt1
pure_red_cell_aplasia 1 zidovudine
clodronate 1 2iik
N-0437 1 3c6m
nabumetone 1 2pid
2qep 1 Type_I_diabetes_mellitus
zoledronic_acid 1 1qh5
azelastine 1 1jcn
pregabalin 1 1tfx
supraventricular_tachycardia 1 atenolol
2qy0 1 tolmetin
triamcinolone 1 1gng
fosphenytoin 1 1xfb
risperidone 1 2vt5
peripheral_vascular_disorder 1 riluzole
nitrofurantoin 1 1k8r
porfimer_sodium 1 2opb
mafenide_acetate 1 2r6k
1e0a 1 atomoxetine
mitomycin_C 1 2pfr
fungal_dermatitis 1 ertapenem
clarithromycin 1 2goo
olopatadine 1 2vn0
1i7k 1 palonosetron
3biy 1 eplerenone
remifentanil 1 1tpn
pilocarpine 1 3c6m
minoxidil 1 2f8v
levonorgestrel 1 3bzh
valproic_acid 1 2vgi
diazoxide 1 2qy0
5-fluorouracil 1 3ene
doxorubicin 1 2rj9
2pfr 1 ondansetron
DFMO 1 2pid
apolar 1 2orv
demeclocycline 1 2ysx
2okj 1 Alanine,_aspartate_and_glutamate_metabolism
1eem 1 cefazolin
budesonide 1 2v40
bexarotene 1 3c6m
dasatinib 1 1wwt
pindolol 1 3ctr
3cki 1 cefuroxime
ethotoin 1 3be1
oxacillin 1 2z7s
alosetron 1 2pfr
pyridostigmine 1 2rdw
gabapentin 1 3c6m
3b6h 1 theophylline
apolar 1 1qrk
6-thioguanine 1 2ys0
estradiol 1 1xfb
2ch6 1 nabilone
DMP 1 2vhf
methylprednisolone 1 1jcn
idarubicin 1 2h2u
apraclonidine 1 2uzx
1f05 1 guanethidine
protriptyline 1 3b7k
mepivacaine 1 1jmo
Ets 1 2vt5
2uzq 1 ethambutol
2gmi 1 nizatidine
ischemic_colitis 1 sotalol
ertapenem 1 1gng
flurbiprofen 1 1t2f
cefpodoxime 1 2vt5
nicotinic_acid 1 2ka6
entacapone 1 1cm8
nortriptyline 1 3ctr
paricalcitol 1 1rqq
mefenamic_acid 1 2vkq
9-hydroxyrisperidone 1 1ohe
isosorbide-5-mononitrate 1 1nuh
retinoic_acid 1 3e04
1t2f 1 palonosetron
stavudine 1 2yu7
vardenafil 1 2i0e
mirtazapine 1 1fbv
3biy 1 benazepril
demeclocycline 1 2vn0
ciclopirox 1 2zoq
hirsutism 1 triamcinolone
2q4r 1 gemifloxacin
estradiol 1 1u3t
2ka6 1 Jak-STAT_signaling_pathway
amrinone 1 2ys0
1rqq 1 rimexolone
morphine 1 1fbv
2w73 1 cephradine
topiramate 1 3ee6
valproic_acid 1 3bzh
lamivudine 1 3c6m
mometasone 1 1bhg
3ctr 1 amitriptyline
alpha-methyl-p-tyrosine 1 3eo3
ketorolac 1 1t2f
FTC 1 1rfn
CCNU 1 2j6l
3crl 1 Citrate_cycle_(TCA_cycle)
acetazolamide 1 3ctr
2h64 1 thyroxine
paricalcitol 1 2v40
3b6h 1 tamoxifen
metoclopramide 1 1qr6
2-chlorodeoxyadenosine 1 2opb
methysergide 1 2zj4
cisapride 1 2f57
1jmo 1 Complement_and_coagulation_cascades
alkalosis 1 prednisone
demeclocycline 1 2uui
ropivacaine 1 3b6h
zanamivir 1 2iby
mepivacaine 1 3chs
CCNU 1 3dax
gabapentin 1 1qr6
meclofenamate 1 1wwt
2jis 1 vitamin_D
foscarnet 1 1rfn
ibuprofen 1 1k6m
desflurane 1 3ene
fludarabine 1 2ys0
2p69 1 glipizide
sevoflurane 1 2fgb
Ras 1 2v40
19-nortestosterone 1 2v1y
simvastatin 1 2v1y
3chs 1 gemifloxacin
daunorubicin 1 2etr
AAS 1 1q22
3bzh 1 carvedilol
duodenitis 1 pantoprazole
flurbiprofen 1 2q8h
diclofenac 1 3bhd
rofecoxib 1 3biy
2v40 1 THA
alendronate 1 2ax4
procainamide 1 2zoq
celecoxib 1 2vn0
AAS 1 2c4p
pyridostigmine 1 3dax
2q50 1 Na
cisplatin 1 2dyl
lansoprazole 1 3bzh
candesartan 1 2okj
2uw2 1 pantoprazole
lomefloxacin 1 2esq
ciprofloxacin 1 3bzh
methazolamide 1 3ctt
gum_hemorrhage 1 citalopram
pipotiazine 1 2jis
2o6l 1 Ascorbate_and_aldarate_metabolism
1qr6 1 polyglutamine
carteolol 1 3euf
1rqq 1 cefuroxime
sibutramine 1 3dax
indapamide 1 2pfr
terbutaline 1 3c6m
propofol 1 2w4o
candesartan 1 2v1y
3biy 1 meprobamate
cytosine_arabinoside 1 2rj9
aphonia 1 dihydroergotamine
3coi 1 cefixime
irbesartan 1 2djg
burning_sensation 1 Metvix
oxaprozin 1 1qrk
oxacillin 1 2ibn
clomipramine 1 2q4r
topotecan 1 2yuu
levobunolol 1 3biy
2zoq 1 ciclesonide
prochlorperazine 1 3crl
lansoprazole 1 3cr0
2vxo 1 vinorelbine
nefazodone 1 2vd6
selegiline 1 3ctr
2ax4 1 phenytoin
2vgi 1 diltiazem
fluticasone 1 2r9p
1bhg 1 haloperidol
cortisone 1 1eyb
daunorubicin 1 1eem
thiotepa 1 3eo3
doxazosin 1 3cs9
capecitabine 1 1t32
2f8v 1 rimexolone
3dax 1 nabilone
3b7k 1 cephem
2rfe 1 trihexyphenidyl
danazol 1 2a1t
Prostate_cancer 1 2v1y
3b3l 1 cefepime
ganciclovir 1 2ax4
porfimer_sodium 1 2ys0
desipramine 1 2vgi
linezolid 1 3efh
2p6b 1 tamoxifen
2q9g 1 Primary_bile_acid_biosynthesis
clonidine 1 2q3z
oxiconazole 1 2jis
alosetron 1 2uui
anastrozole 1 1qha
topotecan 1 2ys0
indomethacin 1 3ctt
SZ 1 3e04
doxepin 1 2vgi
baclofen 1 1qzu
meclofenamate 1 3ctr
foscarnet 1 1xfb
methyltestosterone 1 3be1
mafenide_acetate 1 1tpn
risedronate 1 3dtw
cefpodoxime 1 3efh
tigecycline 1 2f8v
Metvix 1 3cki
CCNU 1 3bju
1jcn 1 lincomycin
alosetron 1 2vt5
topiramate 1 3dtw
1f05 1 theophylline
thiotepa 1 2ch6
1wvo 1 tolbutamide
doxycycline 1 3ee5
diclofenac 1 1qr6
ticlopidine 1 2yuu
nedocromil_sodium 1 1k8r
ertapenem 1 1zkc
levonorgestrel 1 2uui
fluocinonide 1 2zox
mirtazapine 1 3crl
sildenafil 1 2goo
riluzole 1 2q8i
renal_insufficiency 1 erlotinib
pipotiazine 1 3bd9
3c6m 1 tolbutamide
2pid 1 duloxetine
valacyclovir 1 2iik
3bzh 1 diltiazem
megestrol 1 1i7k
topotecan 1 2cyx
oxytetracycline 1 1i7k
mometasone 1 2opb
rivastigmine 1 2cyx
methylphenidate 1 2uui
bezafibrate 1 2gvj
apraclonidine 1 2q9g
dasatinib 1 2yuu
pimozide 1 2p69
moxifloxacin 1 1wa7
chlorpromazine 1 2a1t
sildenafil 1 1jas
zidovudine 1 3ctr
fluticasone 1 3e04
1fbv 1 mitotane
perphenazine 1 1k8r
oxiconazole 1 1tfx
clonazepam 1 2zoq
3e04 1 5-fluorocytosine
oxymetholone 1 3c3c
nadolol 1 1qr6
perphenazine 1 2esq
SU11248 1 3b6h
3efh 1 captopril
tolcapone 1 1d5r
oxytetracycline 1 2oq1
simvastatin 1 2vgi
zidovudine 1 3ctt
pantoprazole 1 1nuu
2clq 1 cefditoren
fluocinonide 1 1so0
2vxo 1 lorazepam
propofol 1 1le7
hydromorphone 1 1umk
streptozotocin 1 2w4m
metronidazole 1 2q50
irinotecan 1 3ctr
estradiol 1 2ibi
sildenafil 1 3edr
spironolactone 1 1t2a
oxacillin 1 2r6k
siadh 1 bupropion
bupivacaine 1 1wwt
3bpt 1 raltitrexed
exemestane 1 2q50
fluocinonide 1 1eyb
2zoq 1 5-fluorocytosine
3b6h 1 quinidine
methylphenidate 1 1t2f
aprepitant 1 2j0f
dicloxacillin 1 1bhg
foscarnet 1 1m6d
tramadol 1 1tfx
1xrj 1 piperacillin
3dax 1 Primary_bile_acid_biosynthesis
oxycodone 1 3crl
thalidomide 1 1t2f
brimonidine 1 1le7
felodipine 1 2ax4
epinastine 1 1u3t
stria 1 triamcinolone
meclofenamate 1 1cm8
3b7o 1 hydralazine
spironolactone 1 3ee5
ketoprofen 1 2vt5
terbutaline 1 3ene
rofecoxib 1 3ctt
2vt5 1 5-fluorocytosine
Bax 1 1cm8
ketoconazole 1 3b7k
periodontal_abscess 1 methylphenidate
moxifloxacin 1 2q50
3dax 1 lovastatin
oxycodone 1 2ys0
1dig 1 Glyoxylate_and_dicarboxylate_metabolism
2pid 1 modafinil
clodronate 1 2w73
1qh5 1 Pyruvate_metabolism
erythromycin 1 1nun
2qc8 1 vitamin_D
citalopram 1 3cs9
trimetrexate 1 2qy0
rizatriptan 1 1xfb
temozolomide 1 2esq
cefoxitin 1 1t2a
2-chlorodeoxyadenosine 1 1cm8
ETV 1 2w4o
2qt1 1 benztropine
torasemide 1 2a7v
2nzt 1 amifostine
1tfx 1 theophylline
proctitis 1 doxycycline
1wvo 1 tranexamic_acid
clomipramine 1 2ipj
linezolid 1 1eem
indapamide 1 1xdm
2pfr 1 isocarboxazid
isosorbide-5-mononitrate 1 3bt1
1w2f 1 eplerenone
3chs 1 chlorpropamide
articaine 1 2q3z
loxapine 1 1nuu
ganciclovir 1 2gmi
indomethacin 1 3ctr
desoximetasone 1 2uzx
simvastatin 1 2z7s
testosterone 1 2zoq
cefoxitin 1 2pid
doxorubicin 1 1mj4
3ctt 1 chlorpropamide
thiotepa 1 3chs
tegaserod 1 1e0a
clodronate 1 1nrg
articaine 1 3eo3
2wef 1 cefuroxime
propofol 1 2zox
sevoflurane 1 3bt2
CFB 1 3ctt
nitrofurantoin 1 2i0e
2qy0 1 carvedilol
1cm8 1 vitamin_D
tegaserod 1 3chs
2c4p 1 cefadroxil
2qc8 1 mesoridazine
naproxen 1 3eo3
3eqi 1 lorazepam
1jas 1 oseltamivir
hernia 1 Prostate_cancer
2fgb 1 cinacalcet
DCF 1 1wwt
2gmv 1 Adipocytokine_signaling_pathway
2ch6 1 lovastatin
acyclovir 1 1i7k
porfimer_sodium 1 2vgi
2v1y 1 cinacalcet
telangiectasia 1 clobetasol
2zoq 1 vitamin_D
hydronephrosis 1 doxorubicin
Ets 1 1d5r
mometasone 1 1cm8
chloramphenicol 1 2coe
methyldopa 1 3crl
thioridazine 1 3bg9
hypopigmentation 1 doxorubicin
molindone 1 3ctr
articaine 1 2vgi
ethosuximide 1 3eo3
periodontal_abscess 1 doxycycline
3biy 1 isocarboxazid
2j6l 1 eprosartan
nifedipine 1 2ibi
prochlorperazine 1 2pfr
busulfan 1 2ax4
naratriptan 1 1k8r
clodronate 1 3chs
celecoxib 1 2pfr
retinoic_acid 1 2q50
linezolid 1 3e04
pseudomembranous_colitis 1 erythromycin
cortisol 1 2q4r
fentanyl 1 1t2f
2z7s 1 rimexolone
2q50 1 quinidine
candesartan 1 1qr6
2aw5 1 Pyruvate_metabolism
buspirone 1 1qrk
fluphenazine 1 1jas
hydrochlorothiazide 1 2ka6
1tfx 1 nabilone
pseudomembranous_colitis 1 aztreonam
fentanyl 1 2zoq
nadolol 1 2vgi
tPA 1 2f8v
amcinonide 1 1gua
cetirizine 1 2ysx
busulfan 1 3efh
1yjx 1 lorazepam
1rlw 1 5-fluorocytosine
2fgb 1 cefuroxime
3bg9 1 Pyruvate_metabolism
2ok5 1 carvedilol
2uui 1 quetiapine
3coi 1 HMS
doxazosin 1 2qjf
1f05 1 vinorelbine
AAS 1 1gum
lamotrigine 1 1xfb
aprepitant 1 1rqq
fluvoxamine 1 2q9g
SU11248 1 3crl
indapamide 1 1k8r
penicillin_V 1 3biy
DFMO 1 3crl
pergolide 1 1yxm
sevoflurane 1 2qg4
indomethacin 1 3eo3
beta-Alanine_metabolism 1 2hw5
1zkc 1 vinorelbine
diazepam 1 2wef
estrogen 1 1tpn
ciclopirox 1 1tpn
3edr 1 modafinil
budesonide 1 2jis
temozolomide 1 1fyj
scleritis 1 Cyanoamino_acid_metabolism
1cm8 1 quinidine
efavirenz 1 3b6h
Pathogenic_Escherichia_coli_infection 1 1e0a
pregabalin 1 1nrg
protriptyline 1 2qy0
2ax4 1 gemifloxacin
hydrochlorothiazide 1 2q3z
felodipine 1 1jas
nedocromil_sodium 1 2zoq
darifenacin 1 1cm8
moxifloxacin 1 1zkc
remifentanil 1 3coi
desflurane 1 3ctr
prednisolone 1 1i7k
primidone 1 2hrr
SZ 1 2j0f
2okj 1 haloperidol
pantoprazole 1 2uui
anagrelide 1 3ctt
cyclopentolate 1 2f2c
darifenacin 1 2a2d
sevoflurane 1 1jas
oxacillin 1 1pl8
ampicillin 1 1qha
Bax 1 3e8d
1xrj 1 Pyrimidine_metabolism
dihydroergotamine 1 2zoq
diazepam 1 2vn0
Bax 1 1so0
ertapenem 1 2vd6
erythromycin 1 1wl5
ibuprofen 1 3b6h
labetalol 1 3b6h
9-hydroxyrisperidone 1 3bpt
clonidine 1 1yrv
terazosin 1 2q9g
temozolomide 1 1xwn
zalcitabine 1 1tpn
hydrochlorothiazide 1 2gmi
2p69 1 reserpine
1bhg 1 Na
lansoprazole 1 2vgi
tazarotene 1 1c25
nasal_septum_perforation 1 flunisolide
2w73 1 Calcium_signaling_pathway
metolazone 1 3chs
azithromycin 1 2opb
fludrocortisone 1 3be1
megestrol 1 1t2a
dihydroergotamine 1 1gng
spironolactone 1 3bpt
metronidazole 1 1fbv
indomethacin 1 3edr
3cqw 1 T_cell_receptor_signaling_pathway
bupivacaine 1 2a1t
foscarnet 1 2f57
acyclovir 1 2pe4
penicillin_V 1 2rfe
folliculitis 1 apolar
CCNU 1 3dtw
solifenacin_succinate 1 2v1y
clonazepam 1 2p69
trifluoperazine 1 3bzh
baclofen 1 3crl
burning_sensation 1 adenosine
3bt2 1 sertraline
oxiconazole 1 3dtw
celecoxib 1 2opb
zalcitabine 1 1wuu
mafenide_acetate 1 3bju
dihydroergotamine 1 2vgi
2qjb 1 Hedgehog_signaling_pathway
1q11 1 ciclesonide
telmisartan 1 2pid
flurandrenolone 1 1rlw
BCNU 1 2v40
carteolol 1 2q8i
oxycodone 1 2p69
piroxicam 1 1ygu
neomycin 1 1zrh
gentamicin 1 2z5y
azithromycin 1 2r6k
paroxetine 1 3ctr
chlorpromazine 1 2v40
amcinonide 1 2vxo
memantine 1 2w4o
19-nortestosterone 1 1k6m
gum_hemorrhage 1 Pathogenic_Escherichia_coli_infection
mitomycin_C 1 2ys0
medroxyprogesterone 1 1zrh
1bi8 1 Cell_cycle
2wef 1 chlorpropamide
3biy 1 Jak-STAT_signaling_pathway
calcitriol 1 3ctr
cisplatin 1 2w73
ciclopirox 1 1t2f
methylprednisolone 1 1wuu
flurbiprofen 1 2oq1
fecal_impaction 1 fentanyl
endocarditis 1 mycophenolic_acid
peripheral_vascular_disorder 1 testosterone
clonazepam 1 3b7k
spironolactone 1 2p69
aminoglutethimide 1 2okk
halobetasol_propionate 1 2c4p
EHDP 1 1wuu
pilocarpine 1 3ene
fluocinolone_acetonide 1 3b3l
mecamylamine 1 1cm8
clonazepam 1 1yrv
1qrk 1 tamoxifen
hepatomegaly 1 procainamide
2-chlorodeoxyadenosine 1 2ys0
fluvastatin 1 3chs
Glycolysis_/_Gluconeogenesis 1 2gmv
nefazodone 1 2ys0
tPA 1 2ka6
apraclonidine 1 2ys0
exemestane 1 3c6m
chlorpromazine 1 3edr
piroxicam 1 1u3t
candesartan 1 2ibn
3e04 1 guanethidine
primidone 1 3cs9
daunorubicin 1 1q11
gabapentin 1 2nzt
ibuprofen 1 2zj4
kanamycin 1 3ctt
alendronate 1 2yuq
2qgx 1 tolmetin
nedocromil_sodium 1 1jas
azithromycin 1 2h96
D-penicillamine 1 1cm8
2ka6 1 prazosin
hypophosphatemia 1 SU11248
parkinson 1 molindone
methotrexate 1 1wwt
celecoxib 1 1qh5
2yu7 1 B_cell_receptor_signaling_pathway
lenalidomide 1 2i0e
acyclovir 1 2wef
meclofenamate 1 1u3t
tramadol 1 2ch6
thioridazine 1 2zj4
irinotecan 1 2vkq
ICL670 1 3edr
aminoglutethimide 1 2hda
nail_disorder 1 retinoic_acid
halobetasol_propionate 1 2oq1
AAS 1 1fyj
pemetrexed 1 2oq1
renal_insufficiency 1 busulfan
erlotinib 1 3ctr
1cm8 1 tranexamic_acid
2ipj 1 dexmedetomidine
tendinitis 1 ropinirole
3coi 1 cefepime
topiramate 1 2z7s
dicloxacillin 1 1so0
3e8d 1 prednisone
oxycodone 1 2coj
acitretin 1 1wvo
1xsc 1 lincomycin
ticlopidine 1 1d5r
2a2d 1 diltiazem
adenosine 1 2coe
tiludronate 1 2vd6
levobunolol 1 1k8r
rabeprazole 1 3crl
naproxen 1 2opb
triamcinolone 1 2opb
pimozide 1 3cqw
3eo3 1 CLT
ampicillin 1 2v40
D-penicillamine 1 2ch6
clomipramine 1 3efh
2ch6 1 cefepime
1jas 1 meropenem
dicloxacillin 1 1i7k
2ysx 1 quetiapine
testosterone 1 1pl8
3ctt 1 palonosetron
tetracycline 1 2h64
pindolol 1 2q8i
alprazolam 1 2iip
1yvj 1 moxifloxacin
1qrk 1 eprosartan
trimipramine 1 2zj4
3dax 1 atenolol
zonisamide 1 2ys0
cefoxitin 1 1zkc
lamotrigine 1 2vxo
amsacrine 1 3b7k
blood_dyscrasia 1 ribavirin
naproxen 1 2dyl
ards 1 pamidronate
hepatomegaly 1 gliclazide
idarubicin 1 3ee5
2quk 1 Aminoacyl-tRNA_biosynthesis
pentobarbital 1 1u3t
diclofenac 1 2ipj
meclofenamate 1 2ys0
pseudomembranous_colitis 1 ampicillin
lamotrigine 1 2yuu
raloxifene 1 2q4r
1wa7 1 lovastatin
SZ 1 2zoq
flurbiprofen 1 2qy0
2qq2 1 cinacalcet
cisapride 1 1cm8
1k8r 1 clozapine
articaine 1 2yuu
chloramphenicol 1 3eqi
ketoprofen 1 1q22
propylthiouracil 1 2dyl
carteolol 1 3ctr
lamivudine 1 2zj4
thiothixene 1 2vkq
levonorgestrel 1 3c3c
2jcm 1 amifostine
3e04 1 meropenem
tizanidine 1 2vt5
2a1t 1 prazosin
caffeine 1 2vn0
1u3t 1 oseltamivir
raloxifene 1 2qq2
2pd6 1 ceftriaxone
cefoxitin 1 2yuu
1qrk 1 tolbutamide
methysergide 1 2coe
1qrk 1 toremifene
lomefloxacin 1 2p69
3ee5 1 cefixime
fluphenazine 1 2j0f
acetazolamide 1 2qjf
1d5r 1 levetiracetam
pelvic_pain 1 fentanyl
Metvix 1 2fgb
clindamycin 1 2f57
cyproterone 1 3ee5
3e04 1 mitotane
DFMO 1 2h11
1yxm 1 diltiazem
2uui 1 dexmedetomidine
1cm8 1 flumazenil
trazodone 1 1qip
atovaquone 1 1t2f
1wuu 1 eplerenone
1wvo 1 cefazolin
nadolol 1 3cs9
dicloxacillin 1 2q51
clonazepam 1 3cki
dexamethasone 1 2gmi
FTC 1 1le7
hernia 1 nicotinic_acid
aminoglutethimide 1 2vt5
doxycycline 1 2dfd
2-chlorodeoxyadenosine 1 2q3z
2a1t 1 LCBF
ciprofloxacin 1 1u3t
Implanon 1 3ctt
buspirone 1 3eo3
3b7k 1 thymidine
nefazodone 1 2yuu
2gu8 1 Calcium_signaling_pathway
2p6b 1 CLT
thiotepa 1 2vle
imiquimod 1 2vt5
triamcinolone 1 1gua
2pfr 1 clozapine
mepivacaine 1 1xwn
pipotiazine 1 2v1y
2zox 1 flunisolide
2q3z 1 piperacillin
3cki 1 chlorpropamide
tiludronate 1 1qr6
3bpt 1 cromolyn
3dtw 1 midazolam
demeclocycline 1 2q9g
tetracycline 1 1t2a
articaine 1 3bzh
dicloxacillin 1 2vn0
Metvix 1 3crl
Adherens_junction 1 2h7v
amoxapine 1 2ka6
2j4e 1 Pyrimidine_metabolism
bezafibrate 1 1qr6
1jmo 1 cinacalcet
olopatadine 1 3chs
D-penicillamine 1 2p69
dicloxacillin 1 2v9j
mepivacaine 1 2oq1
lomefloxacin 1 2oq1
2vo1 1 sertraline
terbinafine 1 3ene
mannitol 1 2vki
hydromorphone 1 2q50
fluoxymesterone 1 2uui
cryptococcosis 1 mycophenolic_acid
naratriptan 1 1q22
ketorolac 1 2zj4
chlorpromazine 1 1qha
ziprasidone 1 3dax
diclofenac 1 2e1q
mannitol 1 3e7e
clobetasol 1 3dax
fluticasone 1 2coe
memantine 1 1k8r
1yrv 1 cinacalcet
propranolol 1 2uzq
solifenacin_succinate 1 2opb
timolol 1 1k8r
mitomycin_C 1 3efh
ganciclovir 1 3efh
thalidomide 1 3ctt
allergic_alveolitis 1 riluzole
Metabolism_of_xenobiotics_by_cytochrome_P450 1 1yzx
electrolyte_imbalance 1 indapamide
morphine 1 2coe
oxymetholone 1 2p69
2vo1 1 meprobamate
famotidine 1 2i0e
desflurane 1 3b7k
clotrimazole 1 2jis
1tfx 1 THA
montelukast 1 2w4o
methyldopa 1 2vo1
zolmitriptan 1 2ch6
progesterone 1 2okj
burning_sensation 1 ciclopirox
tPA 1 3ctr
2pfr 1 THA
aprepitant 1 2f8v
Type_II_diabetes_mellitus 1 2v1y
lymphoma 1 nitrogen_mustard
furosemide 1 3ctt
Prostate_cancer 1 2vki
2coe 1 palonosetron
perphenazine 1 3b6h
zolmitriptan 1 2q8h
flumethasone 1 2rmk
diflunisal 1 2a1t
nabumetone 1 1wwt
1xrj 1 ambrisentan
mefenamic_acid 1 3c6m
SZ 1 2i0e
molindone 1 3crl
neomycin 1 2nzi
fluvoxamine 1 2zoq
terbinafine 1 3bzh
2quk 1 HMS
ropivacaine 1 3bzh
fluphenazine 1 2ax4
desflurane 1 2j0f
paricalcitol 1 2w4o
3e04 1 tolazamide
pimozide 1 2zoq
2wef 1 cefditoren
mephenytoin 1 2okj
darifenacin 1 1xwn
caffeine 1 2i0e
fludarabine 1 1t32
zolpidem 1 2yuu
mitomycin_C 1 2vt5
levobunolol 1 3be1
olopatadine 1 3dax
ketorolac 1 3dax
allopurinol 1 3c4f
lansoprazole 1 2q50
fenofibrate 1 3efh
penicillin_G 1 1rqq
venlafaxine 1 1tpn
gemfibrozil 1 3cs9
bezafibrate 1 1cm8
aseptic_necrosis 1 fludrocortisone
amiloride 1 3cki
leukocytoclastic_vasculitis 1 trazodone
clofazimine 1 1m6d
cortisone 1 3coi
3be1 1 5-fluorocytosine
mefenamic_acid 1 3b6h
pipotiazine 1 2i0e
busulfan 1 2esq
1qr6 1 haloperidol
metformin 1 2vh7
abacavir 1 1qrk
SU11248 1 3edr
3edr 1 piperacillin
formoterol 1 3crl
Taste_transduction 1 2gu8
furosemide 1 2h2u
thiothixene 1 1zrh
1qrk 1 amitriptyline
azathioprine 1 2w4o
flurbiprofen 1 1tpn
cyclophosphamide 1 2j0f
1nrg 1 mitotane
3ctr 1 gemifloxacin
duodenitis 1 valdecoxib
gefitinib 1 1zd5
neomycin 1 3cki
3b7k 1 nabilone
mephenytoin 1 3efh
aripiprazole 1 3cs9
2i7n 1 eprosartan
isoflurane 1 2vki
Metvix 1 3dtw
1wwt 1 chlorpropamide
diazoxide 1 3c5g
lidocaine 1 2q50
1le7 1 meprobamate
2a1t 1 haloperidol
memantine 1 3bpt
alendronate 1 1ehw
3b7k 1 loperamide
torasemide 1 2vgi
pipotiazine 1 2ax4
3ctr 1 cephem
1wwt 1 sertraline
clopidogrel 1 3edr
2vkq 1 salbutamol
metoclopramide 1 2pfr
pilocarpine 1 1qrk
amcinonide 1 3e04
doxepin 1 3c5g
nabumetone 1 1xdm
pimozide 1 3efh
omeprazole 1 2vt5
1k6m 1 meprobamate
uterine_hemorrhage 1 etodolac
oxacillin 1 3chs
2rda 1 atenolol
2zoq 1 guanethidine
anastrozole 1 2v40
ibuprofen 1 3e04
fluticasone 1 2opb
3dax 1 carvedilol
bupivacaine 1 2pfr
methyclothiazide 1 3crl
bexarotene 1 1tfx
pipotiazine 1 1u3t
thiothixene 1 3bzh
timolol 1 2vt5
abacavir 1 2yuu
fludarabine 1 1q22
ropivacaine 1 1eem
demeclocycline 1 1umk
tiotropium 1 2pid
2f29 1 salbutamol
3cs9 1 lorazepam
clonazepam 1 1rfn
melphalan 1 1xwn
trifluoperazine 1 1k8r
seborrhea 1 loxapine
ertapenem 1 2vkq
cefpodoxime 1 3bce
meningitis 1 mepivacaine
photopsia 1 ropinirole
topiramate 1 1mj4
3c6m 1 atenolol
simvastatin 1 3c6m
19-nortestosterone 1 3efh
furosemide 1 2pfr
chloramphenicol 1 2pe4
imiquimod 1 2ipj
pyridostigmine 1 2qy0
SZ 1 2vn0
2okk 1 Taurine_and_hypotaurine_metabolism
pyrimethamine 1 3cki
methyltestosterone 1 2f2c
3efh 1 eprosartan
tegaserod 1 3efh
thiothixene 1 2w73
2a1t 1 tolbutamide
baclofen 1 2qq2
2vd6 1 Alanine,_aspartate_and_glutamate_metabolism
omeprazole 1 1wvo
tiludronate 1 3ctt
clopidogrel 1 3efh
penicillin_V 1 2iik
valganciclovir 1 3efh
fenofibrate 1 3dax
CCNU 1 3cki
pregabalin 1 3edr
neomycin 1 2etr
retinopathy 1 DCF
voriconazole 1 3efh
BCNU 1 3biy
ibandronate 1 2vhf
osteoporosis 1 pregabalin
clodronate 1 2vxo
megestrol 1 2vkq
busulfan 1 2vd6
cyclophosphamide 1 2vd6
2yuu 1 cephradine
2hrb 1 acetazolamide
ethosuximide 1 2okk
CCNU 1 2gmi
retinoic_acid 1 1eem
CFB 1 1umk
3e04 1 Citrate_cycle_(TCA_cycle)
adenosine 1 3cs9
electrolyte_imbalance 1 gefitinib
cidofovir 1 2uzx
anastrozole 1 3edr
nilutamide 1 3chs
nabumetone 1 3ene
selegiline 1 3bzh
acetazolamide 1 1xdm
pelvic_pain 1 doxorubicin
cefaclor 1 2q9g
bexarotene 1 3efh
1k8r 1 polyglutamine
riluzole 1 1rfn
megestrol 1 2f8v
Metvix 1 1nuu
hepatomegaly 1 prednisolone
cyclobenzaprine 1 1wvo
2qy0 1 eprosartan
mephenytoin 1 1tpn
B_cell_receptor_signaling_pathway 1 3cqw
1ism 1 Calcium_signaling_pathway
zolmitriptan 1 2q50
3ee2 1 phenytoin
darifenacin 1 2orv
Metvix 1 1nuh
lamotrigine 1 2zoq
halcinonide 1 2a2d
3c5g 1 piperacillin
pregabalin 1 1wuu
2d06 1 ondansetron
rabeprazole 1 3ctr
clopidogrel 1 2oq1
ciprofloxacin 1 1qr6
mometasone 1 3biy
sinus_headache 1 tramadol
vulvovaginitis 1 tigecycline
pyrimethamine 1 1t2f
amylase_increased 1 moxifloxacin
pindolol 1 3ene
cholelithiasis 1 tolcapone
morphine 1 2ch6
buspirone 1 1qha
topotecan 1 3efh
fenofibrate 1 3e04
azelastine 1 2oq1
ethotoin 1 1xfb
2-chlorodeoxyadenosine 1 2coe
2gmi 1 ethambutol
olopatadine 1 3e04
pilocarpine 1 3efh
2w73 1 prednisolone
sumatriptan 1 3chs
chloramphenicol 1 2uw2
cerebral_infarction 1 ziprasidone
ibandronate 1 2i7p
doxepin 1 2uzq
rofecoxib 1 2rfe
galactorrhea 1 desipramine
FTC 1 2z5d
lansoprazole 1 2vo1
buspirone 1 2nzt
exemestane 1 2p69
fluphenazine 1 2pid
pantoprazole 1 2i7n
tramadol 1 2jis
lamotrigine 1 2q3z
1ism 1 oseltamivir
doxycycline 1 1jas
flecainide 1 2etr
cyproterone 1 1qr6
3ctr 1 nateglinide
prochlorperazine 1 1m6d
3cos 1 lincomycin
sildenafil 1 3b7o
2q50 1 tolazamide
pilocarpine 1 2w4o
2uui 1 loperamide
cefaclor 1 3bzh
ibuprofen 1 3c6m
nortriptyline 1 3ee2
ganciclovir 1 1cm8
2yuu 1 cinacalcet
allopurinol 1 1rfn
aprepitant 1 3e04
clodronate 1 1qh5
8-methoxypsoralen 1 2q50
ethosuximide 1 1u3t
mafenide_acetate 1 3e04
paroxetine 1 3b7k
pyrimethamine 1 3bhd
ibandronate 1 1nuu
ibandronate 1 1qh5
2f8v 1 tamoxifen
SZ 1 2rfe
bezafibrate 1 2vgi
nitroglycerin 1 3cuk
2q4r 1 ceftazidime
baclofen 1 2q8h
2pfr 1 cefazolin
lidocaine 1 1m6d
sulfisoxazole 1 2q3z
clonazepam 1 3bzh
halobetasol_propionate 1 1q22
terbinafine 1 2a2d
blood_dyscrasia 1 sumatriptan
pelvic_pain 1 lenalidomide
3ene 1 fluorometholone
ethosuximide 1 1efn
EHDP 1 2jcm
bexarotene 1 2oq1
prednisolone 1 2uui
gabapentin 1 2j0f
gefitinib 1 1k8r
pantoprazole 1 1qrk
nitrofurantoin 1 1bhg
oxacillin 1 3e04
3bpt 1 mesoridazine
alendronate 1 1jvg
2f2c 1 mifepristone
2ch6 1 rimexolone
amylase_increased 1 tigecycline
CFB 1 2wef
pregabalin 1 1xfb
sulfisoxazole 1 2iik
fluvastatin 1 2r9p
methotrexate 1 1tpn
ETV 1 2vgi
mecamylamine 1 2fgb
2ch6 1 tolmetin
fentanyl 1 1qha
methazolamide 1 2q8i
Alba 1 2vxo
adenosine 1 2pfr
pentoxifylline 1 2yuu
1k8r 1 LCBF
nicotinic_acid 1 2a2d
ifosfamide 1 3dar
1rfn 1 atenolol
3e04 1 prostacyclin
propylthiouracil 1 2uui
hydrochlorothiazide 1 2ipj
cytosine_arabinoside 1 1xdm
terazosin 1 2pid
olopatadine 1 3coi
siadh 1 trimipramine
1zuo 1 pilocarpine
ciprofloxacin 1 2oq1
diazepam 1 2j0f
gliclazide 1 3efh
simvastatin 1 2vt5
2okj 1 cefepime
2etl 1 raltitrexed
3c6m 1 toremifene
desipramine 1 3edr
burning_sensation 1 diclofenac
zolpidem 1 3d7c
omeprazole 1 1rfn
3ebs 1 Caffeine_metabolism
FTC 1 2coe
ibuprofen 1 3biy
simvastatin 1 1qrk
sulindac 1 1wwt
chlorpromazine 1 1k6m
ursodeoxycholic_acid 1 2jis
montelukast 1 3cr0
penicillin_V 1 2pid
1yvh 1 Jak-STAT_signaling_pathway
3dtw 1 nizatidine
levonorgestrel 1 3c6m
1rfn 1 hydralazine
Implanon 1 2uzp
allopurinol 1 2w4o
ursodeoxycholic_acid 1 2qy0
3e7o 1 Adipocytokine_signaling_pathway
apraclonidine 1 1k6m
5-aminosalicylic_acid 1 3cuk
2ibn 1 loperamide
doxorubicin 1 1gum
Drug_metabolism_-_other_enzymes 1 2h11
busulfan 1 1i7k
mepivacaine 1 1k8r
paricalcitol 1 2uui
cortisone 1 3dtw
prednisone 1 1qrk
pseudotumor_cerebri 1 minocycline
anagrelide 1 2v40
2vkq 1 tolbutamide
hydrochlorothiazide 1 1t32
2h7v 1 Viral_myocarditis
metformin 1 1poe
spironolactone 1 3ee2
propranolol 1 1xfb
mometasone 1 2nzt
skin_atrophy 1 acitretin
2f2c 1 vinorelbine
3e04 1 isocarboxazid
allopurinol 1 3e04
carbamazepine 1 2rfe
clarithromycin 1 2q5a
CCNU 1 3e04
aripiprazole 1 2nzt
fluocinolone_acetonide 1 2h2u
Tyrosine_metabolism 1 1u3t
lamivudine 1 1qrk
methazolamide 1 1ohe
ptosis 1 ropinirole
1mj4 1 fludrocortisone
1so0 1 gemifloxacin
3crl 1 cefadroxil
supraventricular_tachycardia 1 formoterol
daunorubicin 1 2q51
topiramate 1 3dlj
pantoprazole 1 3b7k
1zbq 1 quetiapine
2ob4 1 Ubiquitin_mediated_proteolysis
demeclocycline 1 3efh
raloxifene 1 1tpn
3bpt 1 piperacillin
status_epilepticus 1 oxcarbazepine
cortisol 1 2nzt
2coj 1 thymidine
3bzh 1 meprobamate
olanzapine 1 2ch6
doxycycline 1 2opb
topiramate 1 1m6d
1jmo 1 amifostine
D-penicillamine 1 1wwt
2i0e 1 gatifloxacin
flurbiprofen 1 2ch6
lansoprazole 1 2uui
2qgx 1 cefditoren
2opb 1 bromocriptine
sulfasalazine 1 1t2a
ETV 1 3cs9
2vgi 1 quetiapine
nebivolol 1 1u3t
methazolamide 1 2gmv
trifluoperazine 1 3ee2
clofazimine 1 2a1t
erythromycin 1 2j0d
1jcn 1 ondansetron
zanamivir 1 2uw2
1rqq 1 letrozole
levobunolol 1 3edr
parkinson 1 aripiprazole
1xfb 1 mitotane
Metvix 1 2dyl
lomefloxacin 1 2f8v
enflurane 1 1so0
allopurinol 1 2vki
uterine_hemorrhage 1 tolcapone
sumatriptan 1 1k6m
tizanidine 1 1xfb
3e04 1 cefadroxil
osteoporosis 1 fludrocortisone
moxifloxacin 1 2zoq
paricalcitol 1 2q8i
apolar 1 3d7c
amiloride 1 1i3n
montelukast 1 3cki
ibandronate 1 3edr
1bhg 1 palonosetron
pentobarbital 1 1tfx
nefazodone 1 1eyb
electrolyte_imbalance 1 EHDP
3crl 1 meprobamate
clopidogrel 1 2yuu
articaine 1 1wwt
2ibi 1 Ribosome
testosterone 1 2q50
bezafibrate 1 2zoq
oxaprozin 1 1wwt
3ctr 1 CLT
kanamycin 1 1nuu
SU11248 1 3biy
SU11248 1 2j0f
sinus_tachycardia 1 atomoxetine
terazosin 1 2nzt
amrinone 1 2yuu
3e04 1 hydralazine
nefazodone 1 2nzt
solifenacin_succinate 1 2qq2
3dax 1 flunisolide
pulmonary_infiltration 1 Pantothenate_and_CoA_biosynthesis
2rdw 1 hydralazine
terbutaline 1 2zoq
nitroglycerin 1 1i7k
tPA 1 2vt5
sulfisoxazole 1 2f8a
miliaria 1 halcinonide
aseptic_meningitis 1 trimethoprim
mephenytoin 1 1tfx
DFMO 1 2vo1
2zox 1 ondansetron
tetracycline 1 3c5g
clarithromycin 1 2uui
3bt1 1 guanethidine
ICL670 1 2ys0
methylphenidate 1 2v40
levonorgestrel 1 1wwt
oxycodone 1 2okj
medroxyprogesterone 1 3b7k
nedocromil_sodium 1 2i0e
sildenafil 1 3ctt
demeclocycline 1 2zox
methazolamide 1 2pfr
cyclophosphamide 1 1t0l
1u3t 1 nizatidine
efavirenz 1 1nrg
apolar 1 3ee2
daunorubicin 1 1wwt
cisplatin 1 2jcm
cortisone 1 1gng
lidocaine 1 1eem
ropivacaine 1 2wef
acetazolamide 1 2uzp
DFMO 1 2i7p
melphalan 1 3ctt
calcipotriol 1 3c6m
3b3l 1 LCBF
mitomycin_C 1 3edr
memantine 1 2zj4
3ene 1 chloroquine
periodontitis 1 Ascorbate_and_aldarate_metabolism
1nzi 1 duloxetine
diclofenac 1 2qq2
ads 1 2vd6
clotrimazole 1 2r99
cefdinir 1 2ax4
1rfn 1 5-fluorocytosine
diflunisal 1 3be1
3ctt 1 atenolol
aprepitant 1 1i7k
CFB 1 1le7
eye_redness 1 trazodone
ertapenem 1 1wwt
ICL670 1 1t2f
meclofenamate 1 3edr
omeprazole 1 1wwt
clopidogrel 1 1yxm
tetany 1 delavirdine
2dyl 1 fenoprofen
remifentanil 1 3e04
clotrimazole 1 2vki
valacyclovir 1 3dax
zonisamide 1 2qy0
zolpidem 1 3bju
sinus_tachycardia 1 pramipexole
bexarotene 1 3ctt
2g45 1 fludarabine
3d7c 1 rimexolone
cisapride 1 2v40
5-aminosalicylic_acid 1 1rfn
2hda 1 tolbutamide
hyperpigmentation 1 busulfan
propofol 1 2q8i
riluzole 1 2zj4
nitrogen_mustard 1 2vki
hirsutism 1 dexamethasone
zanamivir 1 1t2f
tramadol 1 2opb
darifenacin 1 3eo3
1zd8 1 Pyrimidine_metabolism
megestrol 1 2q4r
Ras 1 3cs9
erlotinib 1 3dax
nortriptyline 1 1rfn
2wef 1 reserpine
methysergide 1 2vkq
3bd9 1 ciclesonide
cidofovir 1 3edr
burning_sensation 1 erythromycin
pergolide 1 2okj
3be1 1 fenoprofen
methyclothiazide 1 2yuu
oxycodone 1 2qgx
ribavirin 1 2vgi
tramadol 1 1pl8
carteolol 1 2ch6
2fgb 1 lovastatin
2ch6 1 ambrisentan
dasatinib 1 3eo3
fecal_incontinence 1 delta_9-tetrahydrocannabinol
ceftriaxone 1 2oq1
1qrk 1 tolmetin
1jcn 1 fluorometholone
sotalol 1 1cm8
tonsillitis 1 formoterol
2h2u 1 polyglutamine
anagrelide 1 1nuh
2zj4 1 dexmedetomidine
bezafibrate 1 1eem
2vkq 1 Pyrimidine_metabolism
3dtw 1 carvedilol
solifenacin_succinate 1 3bt2
1q11 1 vitamin_D
doxazosin 1 1w6k
clotrimazole 1 2f8v
pilocarpine 1 1xfb
2pfr 1 cephradine
azelastine 1 2vt5
myositis 1 bezafibrate
nitroglycerin 1 2wef
1c25 1 riluzole
2qy0 1 modafinil
3cs9 1 letrozole
telmisartan 1 2q3z
valacyclovir 1 2vgi
fluoxymesterone 1 2vd6
2ys0 1 mesoridazine
oxymetholone 1 2vgi
nefazodone 1 3ene
delavirdine 1 3cki
tetracycline 1 2cyx
exemestane 1 1wwt
3ctt 1 levetiracetam
terazosin 1 2q50
ibuprofen 1 1bhg
2v1y 1 lincomycin
diazepam 1 2v1y
gemfibrozil 1 1u3t
1le7 1 tamoxifen
DCF 1 2ys0
paroxetine 1 2gmi
fluoxymesterone 1 1mj4
1i7k 1 gatifloxacin
aminoglutethimide 1 3efh
2i5x 1 vitamin_D
calcipotriol 1 2q8h
rabeprazole 1 2p69
pergolide 1 2f8a
torasemide 1 3ee5
valproic_acid 1 1k6m
foscarnet 1 2vxo
halcinonide 1 1nun
pindolol 1 1t2a
amiloride 1 3bpt
hypopigmentation 1 lidocaine
imipramine 1 2vd6
duodenitis 1 omeprazole
tiotropium 1 3dwy
remifentanil 1 1wuu
olanzapine 1 3ctr
retinopathy 1 pilocarpine
oxacillin 1 1cm8
selegiline 1 2a1t
porfimer_sodium 1 2aw5
tiludronate 1 1w98
nifedipine 1 1m6d
BCNU 1 3cqw
molindone 1 2p69
hypopigmentation 1 fluticasone
penicillin_G 1 1m6d
Bax 1 2vgi
carteolol 1 2zoq
sulfasalazine 1 1qrk
DFMO 1 3efh
clomipramine 1 2v1y
1wwt 1 duloxetine
2a1t 1 vitamin_D
1eyb 1 rimexolone
halobetasol_propionate 1 2h96
2v7o 1 clozapine
clindamycin 1 2h6d
ropivacaine 1 3edr
lomefloxacin 1 3bpt
metolazone 1 2pid
2r6k 1 cephem
cefpodoxime 1 2esq
1d5r 1 tranexamic_acid
2v1y 1 rimexolone
aprepitant 1 1u3t
2r9p 1 loperamide
propranolol 1 2gvj
voriconazole 1 3ctr
ceftriaxone 1 2w73
cyproterone 1 2vgi
neomycin 1 2wgh
3dyd 1 Ubiquinone_and_other_terpenoid-quinone_biosynthesis
triamcinolone 1 1d5r
fluoxymesterone 1 1efn
1jas 1 ciclesonide
pipotiazine 1 1qrk
minocycline 1 2ysx
Ras 1 2i0e
retinoic_acid 1 1qha
2v7o 1 polyglutamine
delta_9-tetrahydrocannabinol 1 2q4r
mometasone 1 2ch6
dicloxacillin 1 2ibn
1bhg 1 ciclesonide
memantine 1 1tfx
terbutaline 1 2vkq
indapamide 1 2uzp
cholelithiasis 1 pramipexole
lymphoma 1 zoledronic_acid
amcinonide 1 1rqq
cerebral_infarction 1 moxifloxacin
Implanon 1 2oq1
2a1t 1 cefditoren
2zj4 1 lorazepam
2f29 1 ceftizoxime
olanzapine 1 2yuu
cefoxitin 1 1xfb
2ax4 1 eplerenone
2q50 1 glipizide
pamidronate 1 1mj4
risedronate 1 1rfn
3dwy 1 vinorelbine
fludrocortisone 1 1k8r
oxacillin 1 1prx
trimetrexate 1 3bzi
estrogen 1 2f57
1xwn 1 tranexamic_acid
nadolol 1 2jcm
doxepin 1 3bkl
celecoxib 1 3e04
mannitol 1 1xd3
acamprosate 1 2gmi
3chs 1 hydroxychloroquine
aminoglutethimide 1 2jis
demeclocycline 1 2yuu
Prostate_cancer 1 3e8d
bupivacaine 1 2vkq
Ets 1 3b6h
1k8r 1 mitotane
azelaic_acid 1 2h2u
FTC 1 2etr
articaine 1 2qq2
2iik 1 isocarboxazid
propofol 1 1tfx
3edr 1 diltiazem
Non-homologous_end-joining 1 2coe
2zox 1 cromolyn
ketorolac 1 3b6h
lidocaine 1 1tfx
pseudotumor_cerebri 1 oxytetracycline
ketorolac 1 1k8r
zidovudine 1 1rfn
zidovudine 1 1qha
indapamide 1 1gum
cerebral_infarction 1 cefpodoxime
mefenamic_acid 1 2q8h
nilutamide 1 2i0e
megestrol 1 2ysx
cytosine_arabinoside 1 1i7k
buspirone 1 3ee2
nasal_septum_perforation 1 mometasone
exemestane 1 3bpt
thiothixene 1 2nz8
propranolol 1 3biy
2qg4 1 hydralazine
gabapentin 1 3edr
isoflurane 1 2j0f
clarithromycin 1 1dig
3c6m 1 midazolam
ropivacaine 1 2qgx
nicotinic_acid 1 1jas
entacapone 1 3b7k
pregabalin 1 3ctr
protriptyline 1 2fgb
1k8r 1 fenoprofen
clindamycin 1 3cki
2vn0 1 ethambutol
penicillin_G 1 2zj4
N-0437 1 2rdw
2a1t 1 gemifloxacin
nebivolol 1 3biy
1bj4 1 doxorubicin
pyridostigmine 1 1jas
mirtazapine 1 2uui
simvastatin 1 2ch6
progesterone 1 3ene
cytosine_arabinoside 1 1xfb
2oq1 1 trihexyphenidyl
3c6m 1 ciclesonide
budesonide 1 3crl
thioridazine 1 2yuu
riluzole 1 2vn0
pergolide 1 3eo3
3biy 1 nizatidine
3crl 1 letrozole
propofol 1 2ch6
triamterene 1 1gum
lymphoma 1 pregabalin
1xfb 1 captopril
3bpt 1 hydralazine
hairy_tongue 1 dicloxacillin
RNA_degradation 1 2akz
medroxyprogesterone 1 3coi
fludarabine 1 2w4o
sinus_tachycardia 1 doxorubicin
minoxidil 1 3c5g
2p69 1 mesoridazine
idarubicin 1 3euf
donepezil 1 1tfx
pigmentary_retinopathy 1 Sulfur_metabolism
cortisol 1 2ys0
penicillin_G 1 1xfb
ofloxacin 1 3edr
demeclocycline 1 3b3l
tPA 1 1t2f
nitrofurantoin 1 2pfr
3ctt 1 cefotaxime
ciclopirox 1 1jmo
Implanon 1 2uui
3d7c 1 duloxetine
1q22 1 cephem
vaginal_hemorrhage 1 celecoxib
metformin 1 2uui
2vki 1 cefotaxime
trovafloxacin 1 2yuu
3efh 1 cephem
mannitol 1 2w4l
tizanidine 1 2v1y
felodipine 1 2a1t
fluocinonide 1 2qg4
azelastine 1 2vki
ethotoin 1 2gmi
mercaptopurine 1 2zox
pemetrexed 1 2vd6
2jis 1 ondansetron
2zoq 1 salbutamol
1wl5 1 tranexamic_acid
primidone 1 2gmi
risedronate 1 2c5l
carbamazepine 1 2yuu
telmisartan 1 3dax
kanamycin 1 2ic1
mefenamic_acid 1 1tfx
sumatriptan 1 1gum
retinoic_acid 1 2uui
aseptic_necrosis 1 cortisol
breast_enlargement 1 thiothixene
fluvoxamine 1 2b3y
3bpt 1 isocarboxazid
mecamylamine 1 3edr
clonazepam 1 1u3t
amrinone 1 1ohe
ethosuximide 1 3be1
clomipramine 1 1qrk
serum_sickness 1 lincomycin
3chs 1 cinacalcet
procainamide 1 2vgi
2v40 1 gemifloxacin
dicloxacillin 1 1tzs
clomiphene_citrate 1 3ctt
parkinson 1 haloperidol
oxytetracycline 1 2q0n
rivastigmine 1 1e0a
mercaptopurine 1 3ctr
2zox 1 mesoridazine
cyproterone 1 1prx
nortriptyline 1 2ipj
3edr 1 lincomycin
caffeine 1 1eem
imipramine 1 2ysx
beclomethasone 1 1rlw
lansoprazole 1 2vn0
Alba 1 1le7
tPA 1 3efh
terbinafine 1 2vn0
ibuprofen 1 3ctr
apraclonidine 1 2esq
ciclopirox 1 3eo3
alprazolam 1 1jmo
alkalosis 1 Type_II_diabetes_mellitus
3euf 1 toremifene
etoposide 1 2f57
2ys0 1 nateglinide
sumatriptan 1 3e04
fluocinolone_acetonide 1 3dax
mirtazapine 1 2q50
1u3t 1 cephradine
2gmi 1 polyglutamine
flecainide 1 2h64
dexamethasone 1 1yxm
2zoq 1 mitotane
DFMO 1 1i7k
fluvastatin 1 2qgx
pilocarpine 1 1q22
CCNU 1 1d5r
19-nortestosterone 1 2zoq
2coe 1 benztropine
rivastigmine 1 1tfx
dihydroergotamine 1 3dax
2oq1 1 meropenem
penicillin_G 1 1jcn
irbesartan 1 2ch6
sildenafil 1 2okj
3dtw 1 quetiapine
ibandronate 1 1nfb
zalcitabine 1 2a1t
clomiphene_citrate 1 2qq2
sildenafil 1 2v40
1bhg 1 trihexyphenidyl
Alba 1 2q50
mannitol 1 3dwy
glossodynia 1 fentanyl
1eyb 1 flunisolide
budesonide 1 2yuu
pipotiazine 1 1xdm
maprotiline 1 2ys0
oxaprozin 1 3brt
molindone 1 1jmo
minoxidil 1 2qy0
tigecycline 1 2uui
3crl 1 ondansetron
loxapine 1 2zoq
trimipramine 1 1bhg
1rfn 1 captopril
mTOR_signaling_pathway 1 2z7s
foscarnet 1 2okj
imiquimod 1 3biy
bezafibrate 1 3biy
nortriptyline 1 1yxm
diflunisal 1 2ibi
thioridazine 1 2opb
indapamide 1 2ch6
N-0437 1 2q4r
ethotoin 1 2coj
ibuprofen 1 2vt5
calcipotriol 1 3b7k
3bzh 1 tolbutamide
ketoconazole 1 2rj9
mecamylamine 1 3ctr
5-fluorouracil 1 1m6d
trimipramine 1 2vt5
porfimer_sodium 1 3cr0
1qrk 1 HMS
3efh 1 chloroquine
oxiconazole 1 3bhm
ertapenem 1 3dax
oxymetholone 1 2zj4
fluocinonide 1 3bpt
tegaserod 1 3bzh
alendronate 1 2d0j
isosorbide-5-mononitrate 1 1xfb
aminoglutethimide 1 1le7
medroxyprogesterone 1 1i7k
6-thioguanine 1 1k62
imipramine 1 2yuu
amiloride 1 1qr6
halcinonide 1 2q4r
clobetasol 1 3biy
metolazone 1 3ee5
2wgh 1 Pyrimidine_metabolism
valproic_acid 1 2vo1
1q11 1 amifostine
tiludronate 1 3cki
2p69 1 oseltamivir
clomiphene_citrate 1 3edr
1xdm 1 phenytoin
kanamycin 1 3cxs
halcinonide 1 1cm8
cortisone 1 2jis
bexarotene 1 3eo3
minoxidil 1 3eo3
Adipocytokine_signaling_pathway 1 3cqw
Implanon 1 1tpn
2pfr 1 chloroquine
nitroglycerin 1 1d5r
right_upper_quadrant_pain 1 Hematopoietic_cell_lineage
tendinitis 1 levonorgestrel
terbutaline 1 2pjy
2zox 1 Cyanoamino_acid_metabolism
sildenafil 1 1qr6
famotidine 1 1e0a
2w4m 1 5-fluorocytosine
3e6i 1 triamcinolone
sotalol 1 3dax
ocular_infection 1 HMS
nelarabine 1 2uui
ciprofloxacin 1 1jas
propofol 1 1mj4
2vgi 1 lorazepam
3b6h 1 ondansetron
5-fluorouracil 1 2vgi
BCNU 1 2vn0
domperidone 1 2i7n
3ctt 1 cefazolin
topotecan 1 1nzi
2orv 1 Pyrimidine_metabolism
risedronate 1 3bg9
citalopram 1 1wwt
famotidine 1 2qg4
3b6h 1 duloxetine
azathioprine 1 3e04
ibandronate 1 2okk
minocycline 1 2f8v
minoxidil 1 1xdm
olopatadine 1 1k8r
1fyj 1 cytosine_arabinoside
tPA 1 1rfn
trazodone 1 2vkt
propylthiouracil 1 3bpt
cyclobenzaprine 1 1cm8
meningitis 1 ropivacaine
fluoxymesterone 1 3dax
ticlopidine 1 2vkq
bicalutamide 1 3c3c
lidocaine 1 2vgi
ifosfamide 1 1nzi
cyclobenzaprine 1 2uui
CCNU 1 3c6m
fluphenazine 1 3b6h
3eo3 1 vitamin_D
2vxo 1 midazolam
ifosfamide 1 2qq2
budesonide 1 2f2c
pelvic_pain 1 formoterol
busulfan 1 1d5r
3ctr 1 levetiracetam
melphalan 1 3c4f
ampicillin 1 1t2f
tonsillitis 1 rofecoxib
2vgi 1 flunisolide
ampicillin 1 1yrv
calcitriol 1 2ic1
halobetasol_propionate 1 1k8r
pseudotumor_cerebri 1 cortisol
zidovudine 1 3cr0
trovafloxacin 1 2pfr
ocular_infection 1 Galactose_metabolism
famotidine 1 2q9g
selegiline 1 2f8a
2zoq 1 benztropine
3ctr 1 mitotane
alkalosis 1 indomethacin
stavudine 1 2hda
stavudine 1 2w4m
2okj 1 thymidine
nadolol 1 1k8r
adenosine 1 3dtw
formoterol 1 1le7
3be1 1 ethambutol
selegiline 1 2pfr
trifluoperazine 1 3cqw
ciclopirox 1 3ee6
prochlorperazine 1 1wvo
valproic_acid 1 2ch6
nitrogen_mustard 1 1jmo
enflurane 1 2q8i
5-aminosalicylic_acid 1 1t0l
2qjb 1 chlorpropamide
gemfibrozil 1 3biy
2q3z 1 tolmetin
2vgi 1 Na
blood_dyscrasia 1 naratriptan
lamotrigine 1 2w4o
delavirdine 1 2oq1
zonisamide 1 2pfr
sulfasalazine 1 1m6d
budesonide 1 3biy
clofazimine 1 1yrv
metolazone 1 3b7k
3bpt 1 meropenem
2a7v 1 sulfadiazine
cervical_erosion 1 B_cell_receptor_signaling_pathway
beclomethasone 1 3e0j
gemfibrozil 1 3c6m
metronidazole 1 1k6m
fentanyl 1 3efh
sevoflurane 1 1rlw
hypertrichosis 1 exemestane
tiotropium 1 2w4o
mefenamic_acid 1 2q50
6-thioguanine 1 2q8h
triamterene 1 2uui
mitomycin_C 1 2v1y
1jas 1 cefuroxime
zidovudine 1 2q3z
2-chlorodeoxyadenosine 1 3b6h
2i0e 1 gemifloxacin
desoximetasone 1 3e8d
remifentanil 1 2jis
2rj9 1 fludrocortisone
pamidronate 1 1wa7
torasemide 1 3dar
etoposide 1 1q22
1i7k 1 thymidine
meclofenamate 1 2zj4
mannitol 1 1xwn
ptosis 1 Type_II_diabetes_mellitus
Ets 1 2pfr
acamprosate 1 1nuu
3biy 1 LCBF
dantrolene 1 2vki
metolazone 1 1wvo
hypertrichosis 1 prednicarbate
nitroglycerin 1 2hhf
3b7k 1 oxybutynin
calcipotriol 1 1tfx
2fzw 1 Tyrosine_metabolism
secobarbital 1 2jis
1bhg 1 benztropine
CFB 1 2pid
3crl 1 palonosetron
galactorrhea 1 nortriptyline
tonsillitis 1 Aminoacyl-tRNA_biosynthesis
erlotinib 1 2q4r
methazolamide 1 1qrk
sibutramine 1 1qrk
anastrozole 1 2etr
olopatadine 1 1rfn
didanosine 1 1q22
cyclophosphamide 1 3dtw
doxazosin 1 2ipj
diflunisal 1 1cm8
diazepam 1 1wwt
valproic_acid 1 1cm8
1qrk 1 meprobamate
3eo3 1 palonosetron
stavudine 1 2dyl
pyrimethamine 1 1xwn
2z5y 1 cinacalcet
enflurane 1 2z5y
cortisol 1 2uui
3ctr 1 cefixime
apraclonidine 1 3dtw
mannitol 1 3erb
flecainide 1 2nzt
temozolomide 1 3chs
etoposide 1 2ipj
alpha-methyl-p-tyrosine 1 3bpt
2vhf 1 thyroxine
progesterone 1 2zj4
valdecoxib 1 3coi
3bju 1 Aminoacyl-tRNA_biosynthesis
fludarabine 1 1cm8
1nfb 1 amifostine
fluphenazine 1 3biy
valdecoxib 1 2q3z
chloramphenicol 1 1efn
cimetidine 1 1wa7
indomethacin 1 2a1t
2f8a 1 piperacillin
pentobarbital 1 1wvo
baclofen 1 1xfb
efavirenz 1 1qzu
acitretin 1 2vkq
busulfan 1 2okj
eletriptan 1 2vgi
donepezil 1 1xfb
secobarbital 1 2q8h
formoterol 1 1rfn
thalidomide 1 3eo3
3crl 1 atomoxetine
terbinafine 1 3dar
efavirenz 1 2zj4
amiloride 1 2vd6
clotrimazole 1 2vt5
piroxicam 1 1tfx
ascites 1 mycophenolic_acid
testosterone 1 2ysx
tolcapone 1 2v1y
penicillin_G 1 1bhg
2yuu 1 amitriptyline
streptozotocin 1 1ik9
2qjf 1 dexmedetomidine
diflunisal 1 2opb
2f8v 1 ethambutol
pentobarbital 1 3c6m
acyclovir 1 2gmi
2yuu 1 atomoxetine
nifedipine 1 2coj
thiothixene 1 3c6m
pemetrexed 1 3bzh
3bzh 1 THA
hydromorphone 1 2ipj
nilutamide 1 2okj
minocycline 1 2a2d
ifosfamide 1 3dax
2v9j 1 ciclesonide
cholelithiasis 1 raloxifene
2p6b 1 levetiracetam
desflurane 1 1nrg
trovafloxacin 1 1tfx
melphalan 1 1prx
ads 1 1xfb
thalidomide 1 3efh
Metvix 1 1c25
1wwt 1 cefixime
2v40 1 dexmedetomidine
2uw2 1 vinorelbine
dantrolene 1 1c25
terbinafine 1 3bt2
efavirenz 1 3cuk
ethosuximide 1 2ch6
fluocinolone_acetonide 1 2etl
simvastatin 1 2p69
tramadol 1 2nzt
cyclobenzaprine 1 2uzq
loxapine 1 1i7k
fibrosis 1 gentamicin
eletriptan 1 1tfx
trimipramine 1 2uui
levobunolol 1 1rfn
brimonidine 1 2zoq
3efh 1 Na
2rfe 1 Calcium_signaling_pathway
cisplatin 1 2q9g
pregabalin 1 1xwn
valganciclovir 1 3cki
methyldopa 1 1xdm
3e7e 1 glipizide
pipotiazine 1 3erb
pamidronate 1 1xd3
epinastine 1 3edr
3cr0 1 nizatidine
desflurane 1 1t2f
nadolol 1 3dax
lomefloxacin 1 3b6h
vardenafil 1 2ch6
dihydroergotamine 1 2dfd
ards 1 ofloxacin
mirtazapine 1 3dax
diazoxide 1 3edr
2vd6 1 amifostine
nifedipine 1 2q50
2nzt 1 cefepime
3bhd 1 CLT
1wvo 1 meropenem
azathioprine 1 1q22
carbamazepine 1 2vt5
phenytoin 1 2ch6
2q50 1 atropine
3dax 1 loperamide
1rlw 1 Arachidonic_acid_metabolism
breast_enlargement 1 Glyoxylate_and_dicarboxylate_metabolism
capecitabine 1 2h11
1tpn 1 THA
flutamide 1 1jas
aminoglutethimide 1 1eem
irinotecan 1 3ee5
desoximetasone 1 1yxm
erlotinib 1 2p69
ethotoin 1 3crl
sumatriptan 1 2a1t
metronidazole 1 2ys0
pergolide 1 1qr6
2q51 1 tolmetin
domperidone 1 3dax
azathioprine 1 2ch6
ibuprofen 1 2f8v
lymphopenia 1 ribavirin
kanamycin 1 2vom
hirsutism 1 clonazepam
metformin 1 2h11
citalopram 1 1qr6
doxycycline 1 2ysx
triamcinolone 1 1wuu
clopidogrel 1 2vki
ciclopirox 1 2pfr
pipotiazine 1 3ctr
imatinib 1 2yuu
triamcinolone 1 2ch6
flutamide 1 2coe
1bhg 1 cefuroxime
2jgz 1 6-thioguanine
ifosfamide 1 2q4r
methyltestosterone 1 2coe
halobetasol_propionate 1 2nzt
19-nortestosterone 1 3c6m
supraventricular_tachycardia 1 tegaserod
alpha-methyl-p-tyrosine 1 1qrk
zolmitriptan 1 3crl
pathological_fracture 1 estradiol
8-methoxypsoralen 1 2w4o
telmisartan 1 2nz8
dihydroergotamine 1 2pfr
Ets 1 2okk
pergolide 1 1jvg
acyclovir 1 2yuu
ibandronate 1 3erb
clindamycin 1 2vd6
anastrozole 1 2zox
1bui 1 Complement_and_coagulation_cascades
mycophenolic_acid 1 2vgi
sulfasalazine 1 2v40
megestrol 1 2esq
oxytetracycline 1 3b6h
19-nortestosterone 1 1qha
aminoglutethimide 1 2rdw
cyclobenzaprine 1 2okj
dihydroergotamine 1 2vt5
idarubicin 1 3bzh
penicillin_G 1 2coe
DMP 1 1i3n
aprepitant 1 2ys0
simvastatin 1 2oq1
memantine 1 3biy
buspirone 1 2qgx
topotecan 1 3b6h
eye_redness 1 zolpidem
paroxetine 1 1tpn
1yxm 1 dexmedetomidine
2q8h 1 tolbutamide
2q50 1 gatifloxacin
pamidronate 1 1xdm
fluocinonide 1 1qzu
osteoporosis 1 brimonidine
brimonidine 1 2p69
topotecan 1 1wwt
citalopram 1 3chs
breast_enlargement 1 gabapentin
2g45 1 guanethidine
1eem 1 cefditoren
2q5i 1 Aminoacyl-tRNA_biosynthesis
streptozotocin 1 1e0a
rizatriptan 1 2etr
mafenide_acetate 1 2vkq
linezolid 1 2vt5
methylphenidate 1 1u3t
pamidronate 1 3cxs
3efh 1 clozapine
3chs 1 mesoridazine
furosemide 1 3biy
sibutramine 1 3dtw
1ohe 1 levetiracetam
protriptyline 1 2uui
DMP 1 2vt5
1t2f 1 chlorpropamide
megaloblastic_anemia 1 pentobarbital
ethotoin 1 2vki
furosemide 1 1d5r
doxazosin 1 2okk
2i0e 1 cefixime
pure_red_cell_aplasia 1 ribavirin
2jcm 1 Nicotinate_and_nicotinamide_metabolism
3efh 1 nabilone
oxiconazole 1 1d5r
risedronate 1 2vd6
8-methoxypsoralen 1 2ys0
tramadol 1 1le7
papilledema 1 methylprednisolone
penbutolol 1 1t0l
2fgb 1 modafinil
ibandronate 1 1xfb
propofol 1 2pe4
prednisolone 1 3edr
isoflurane 1 2b3y
apolar 1 1qr6
pemetrexed 1 2coe
2ax4 1 thyroxine
sulfasalazine 1 3dtw
budesonide 1 3c5g
prednisone 1 2v40
2f57 1 T_cell_receptor_signaling_pathway
halcinonide 1 2ax4
hydrochlorothiazide 1 1q22
valdecoxib 1 1k8r
progesterone 1 1k8r
mafenide_acetate 1 2ipj
melphalan 1 3cqw
fecal_incontinence 1 nicotinic_acid
fluvastatin 1 3bzh
ketoprofen 1 2yuu
seborrhea 1 cidofovir
estradiol 1 2p69
amsacrine 1 2ax4
2ipj 1 Na
didanosine 1 3dtw
meningitis 1 lidocaine
calcipotriol 1 1qr6
1eyb 1 fluorometholone
2q8h 1 theophylline
raloxifene 1 3efh
3b7k 1 sertraline
1gng 1 haloperidol
oxiconazole 1 1jmo
zolpidem 1 1rfn
pimozide 1 2a2d
etoposide 1 3efh
3b7k 1 dexmedetomidine
meclofenamate 1 2vn0
candesartan 1 2coe
rivastigmine 1 3bju
1bj4 1 Methane_metabolism
alpha-methyl-p-tyrosine 1 3edr
oxcarbazepine 1 1q22
rizatriptan 1 3dax
cetirizine 1 3biy
irinotecan 1 2ys0
risperidone 1 3biy
gentamicin 1 1qr6
1bhg 1 mitotane
sevoflurane 1 3e04
trifluoperazine 1 2zox
zonisamide 1 3chs
imiquimod 1 2w4o
ketorolac 1 1fh0
clopidogrel 1 2ys0
fluphenazine 1 3ctr
methyclothiazide 1 3bpt
3dax 1 gemifloxacin
ketoprofen 1 3b7k
domperidone 1 2vgi
SZ 1 2p69
DFMO 1 1e0a
gentamicin 1 2r6k
tazarotene 1 2vt5
pentoxifylline 1 3dax
simvastatin 1 2a7v
formoterol 1 2d06
bupivacaine 1 2w4o
mercaptopurine 1 1wa7
pyridostigmine 1 1qrk
azithromycin 1 2pid
2pfr 1 theophylline
2zoq 1 LCBF
idarubicin 1 3crl
hepatic_encephalopathy 1 flutamide
danazol 1 2qgx
selegiline 1 3chs
caffeine 1 2zj4
gliclazide 1 1tpn
etodolac 1 2yuu
aphonia 1 Caffeine_metabolism
2q4r 1 tranexamic_acid
3chs 1 levetiracetam
1u3t 1 diltiazem
halobetasol_propionate 1 3dwy
AAS 1 1m6d
2uui 1 LCBF
irbesartan 1 1wwt
3bhm 1 palonosetron
diclofenac 1 1xfb
methylphenidate 1 3bpt
1bui 1 theophylline
ranitidine 1 3dax
pantoprazole 1 2yuq
folliculitis 1 clindamycin
minoxidil 1 1jmo
tinidazole 1 3e04
ticlopidine 1 2uui
Bax 1 1wwt
pindolol 1 2djg
3chs 1 cephem
pergolide 1 3b6h
selegiline 1 1jmo
neomycin 1 2h7v
etoposide 1 2zj4
etodolac 1 1rfn
osteoporosis 1 methotrexate
fluoxetine 1 3ctr
valdecoxib 1 2p69
2i0e 1 cromolyn
nadolol 1 2qy0
azelastine 1 2vkq
2vgi 1 nateglinide
alosetron 1 2yuu
tigecycline 1 1qrk
1qip 1 flunisolide
3chs 1 letrozole
3e0j 1 DNA_replication
foscarnet 1 1mj4
1xrj 1 isocarboxazid
foscarnet 1 2dyl
nilutamide 1 1umk
pseudotumor_cerebri 1 demeclocycline
1qr6 1 trihexyphenidyl
1orf 1 cisplatin
zanamivir 1 3d68
enterocolitis 1 minocycline
mepivacaine 1 2ch6
morphine 1 2fgb
2wef 1 diltiazem
2zoq 1 oxybutynin
nail_disorder 1 gefitinib
linezolid 1 1c25
prochlorperazine 1 2gmi
megestrol 1 2qq2
isosorbide-5-mononitrate 1 3cki
allergic_alveolitis 1 ofloxacin
2vt5 1 cephem
3bzh 1 trihexyphenidyl
hairy_tongue 1 amoxicillin
famotidine 1 2q50
levobunolol 1 2ys0
2oq1 1 aztreonam
megestrol 1 1eem
tizanidine 1 3bd9
topotecan 1 1m6d
flecainide 1 2gmi
etodolac 1 3dax
1k62 1 raltitrexed
buspirone 1 2z5y
sildenafil 1 2rfe
ads 1 1w98
1qr6 1 nabilone
2a1t 1 beta-Alanine_metabolism
DCF 1 1t32
1bhg 1 thyroxine
temozolomide 1 2ys0
halobetasol_propionate 1 3dtw
3d68 1 pamidronate
tazarotene 1 2zoq
3dtw 1 ethambutol
etoposide 1 3ee5
epinastine 1 3dlj
Alba 1 3ctt
mannitol 1 2yuq
stavudine 1 2ys0
strabismus 1 flumazenil
1k8r 1 meropenem
azithromycin 1 1t2a
maprotiline 1 2wef
Alba 1 2gmi
penicillin_V 1 1jmo
CCNU 1 2vn0
tazarotene 1 1prx
lidocaine 1 3e04
flurandrenolone 1 2rmk
mefenamic_acid 1 1wvo
tetracycline 1 1mj4
halcinonide 1 1eyb
doxycycline 1 2r6k
fentanyl 1 2z5d
pipotiazine 1 2pid
lenalidomide 1 3eo3
1q22 1 duloxetine
mafenide_acetate 1 1efn
penicillin_G 1 3bpt
hypophosphatemia 1 celecoxib
isoflurane 1 3bt2
metronidazole 1 3crl
megestrol 1 2uui
pamidronate 1 2yuu
bupivacaine 1 1rqq
2vkq 1 cefixime
risperidone 1 3bpt
3c1k 1 Complement_and_coagulation_cascades
propofol 1 1rfn
rabeprazole 1 2gmi
caffeine 1 1rfn
hypertrichosis 1 phenytoin
spironolactone 1 1tfx
3b7k 1 nizatidine
trimetrexate 1 2ch6
2c9a 1 erythromycin
tazarotene 1 2yuu
stavudine 1 1cm8
zonisamide 1 1k8r
ethotoin 1 2qy0
zanamivir 1 2d06
desipramine 1 1rfn
Alba 1 2a7v
3c6m 1 thymidine
secobarbital 1 2h2u
galactorrhea 1 prochlorperazine
labetalol 1 2nz8
1m6d 1 cephalexin
ranitidine 1 1tpn
risedronate 1 2qgx
capecitabine 1 1t2a
zoledronic_acid 1 2qgx
hepatomegaly 1 allopurinol
olanzapine 1 1q22
2ary 1 polyglutamine
sotalol 1 3bzh
19-nortestosterone 1 2vkt
perphenazine 1 1wvo
melphalan 1 1cm8
mycophenolic_acid 1 2vn0
3ctr 1 cefuroxime
methylprednisolone 1 3bpt
zanamivir 1 2a7l
tendinitis 1 ofloxacin
AAS 1 2w4m
ofloxacin 1 2zoq
nedocromil_sodium 1 1cm8
1tpn 1 salbutamol
flurandrenolone 1 2fue
2vgi 1 amlodipine
diazoxide 1 2vt5
Ets 1 1wwt
didanosine 1 2c4p
Ras 1 2vn0
3dax 1 ceftazidime
ibandronate 1 3ctt
cefdinir 1 2w4m
amrinone 1 1qr6
3b6h 1 lovastatin
moxifloxacin 1 3bzh
alendronate 1 1xd3
diclofenac 1 3b6h
lymphopenia 1 irbesartan
mannitol 1 1rfn
bezafibrate 1 1xfb
sibutramine 1 2ka6
levobunolol 1 3dax
perphenazine 1 2r6k
solifenacin_succinate 1 1rqq
gefitinib 1 2aw5
ethotoin 1 2pfr
memantine 1 2uui
hypopigmentation 1 dexamethasone
streptozotocin 1 2obi
cortisone 1 3b6h
pseudomembranous_colitis 1 cefditoren
cetirizine 1 1rfn
3ene 1 tolbutamide
foscarnet 1 2nzt
imiquimod 1 1qr6
metronidazole 1 2iik
2q5a 1 tigecycline
metformin 1 3bzh
alosetron 1 2vkq
trimipramine 1 2coe
risperidone 1 2oq1
ranitidine 1 1t0l
1le7 1 Arachidonic_acid_metabolism
aripiprazole 1 2j0f
gabapentin 1 3chs
bezafibrate 1 1c25
pyrimethamine 1 1yrv
pyridostigmine 1 3dtw
mepivacaine 1 1xfb
ketoconazole 1 2f8a
2obi 1 cytosine_arabinoside
pyridostigmine 1 1qr6
zoledronic_acid 1 2f57
ranitidine 1 3c6m
entacapone 1 1le7
rofecoxib 1 2jis
zalcitabine 1 3crl
apolar 1 3c5g
ranitidine 1 3edr
breast_cancer 1 paricalcitol
nitrogen_mustard 1 3eo3
methyltestosterone 1 2ysx
oxymetholone 1 2jis
nifedipine 1 2oq1
CFB 1 1tfx
3dax 1 cephem
sevoflurane 1 2b3y
1nuu 1 polyglutamine
3ee5 1 benazepril
2yuu 1 benztropine
calcitriol 1 3efh
2q3z 1 diltiazem
vulvovaginitis 1 Valine,_leucine_and_isoleucine_biosynthesis
brimonidine 1 2vt5
metoclopramide 1 2ch6
metoclopramide 1 2vki
AAS 1 2f5z
1tpn 1 loperamide
delavirdine 1 1yxm
Adherens_junction 1 2zoq
1t32 1 Lysosome
zalcitabine 1 1efn
gliclazide 1 2a1t
3biy 1 cinacalcet
3ctt 1 cefuroxime
secobarbital 1 3efh
nitrogen_mustard 1 1d5r
clomiphene_citrate 1 3bpt
aripiprazole 1 3ctr
demeclocycline 1 3cki
sevoflurane 1 2h64
pantoprazole 1 1k8r
2zj4 1 atomoxetine
aprepitant 1 2vkq
aseptic_meningitis 1 sulindac
ampicillin 1 2qq2
porfimer_sodium 1 3c5g
pentobarbital 1 2esq
mycophenolic_acid 1 1i7k
ticlopidine 1 3c6m
methyltestosterone 1 1jcn
omeprazole 1 2q50
3b6h 1 eprosartan
imipramine 1 2uui
valacyclovir 1 2f29
amcinonide 1 2pd6
cefdinir 1 3biy
lomefloxacin 1 2qg4
seborrhea 1 doxazosin
halobetasol_propionate 1 3e04
apraclonidine 1 2uui
venlafaxine 1 1le7
melphalan 1 2ax4
memantine 1 1bhg
alpha-methyl-p-tyrosine 1 2qy0
ciprofloxacin 1 2pfr
doxazosin 1 3cki
delta_9-tetrahydrocannabinol 1 2i0e
nebivolol 1 1xrj
gabapentin 1 1u3t
2gmi 1 fenoprofen
baclofen 1 2yuu
tigecycline 1 1rfn
oxymetholone 1 3d7c
etoposide 1 2a1t
mirtazapine 1 2p69
fluvastatin 1 2v40
fosphenytoin 1 1cm8
lomefloxacin 1 1cm8
morphine 1 1qr6
anastrozole 1 3c6m
etodolac 1 3bzh
molindone 1 1eem
propofol 1 3e04
SU11248 1 1zbq
gliclazide 1 1m6d
penbutolol 1 1xwn
CFB 1 2vt5
imiquimod 1 1jas
sulfasalazine 1 1tfx
fecal_incontinence 1 doxazosin
isoflurane 1 3chs
hydrochlorothiazide 1 3bce
doxazosin 1 3bpt
pregabalin 1 1wvo
brimonidine 1 3chs
naproxen 1 1jas
clotrimazole 1 1jas
2oq1 1 thymidine
2z5d 1 eprosartan
montelukast 1 1qha
2fun 1 clarithromycin
trifluoperazine 1 3dtw
ziprasidone 1 3b6h
ketoprofen 1 3eo3
3coi 1 ceftazidime
paroxetine 1 1jcn
2opb 1 benazepril
aprepitant 1 1qh5
telmisartan 1 1ehw
acamprosate 1 1fsu
2r6k 1 ciclesonide
triamterene 1 1rfn
apraclonidine 1 2v40
temozolomide 1 2zox
2uzq 1 Cell_cycle
trimipramine 1 1wwt
cisplatin 1 1i7k
N-0437 1 1qr6
1tfx 1 levetiracetam
doxazosin 1 1qrk
protriptyline 1 2okj
glossodynia 1 ABC_transporters
ranitidine 1 3chs
3cos 1 Retinol_metabolism
pimozide 1 3biy
zolpidem 1 2zoq
loxapine 1 1rfn
peripheral_vascular_disorder 1 allopurinol
doxepin 1 3cki
clomiphene_citrate 1 3cqw
prednisolone 1 2qq2
sotalol 1 2vkq
molindone 1 2ysx
nitroglycerin 1 2jgz
clindamycin 1 1tpn
ertapenem 1 3coi
2f8v 1 amitriptyline
1tfx 1 nateglinide
flurbiprofen 1 2p69
terbutaline 1 1bhg
methazolamide 1 2i0e
celecoxib 1 1yjx
sumatriptan 1 1qrk
1ezf 1 valproic_acid
irinotecan 1 2vd6
diazoxide 1 2w4o
ofloxacin 1 3b7k
3b6h 1 cromolyn
fosphenytoin 1 3efh
cefoxitin 1 2gmi
flecainide 1 3beg
rofecoxib 1 2vgi
3efh 1 cefixime
naratriptan 1 2vgi
nasal_septum_perforation 1 beclomethasone
1tfx 1 ethambutol
cisplatin 1 2e1q
3e6i 1 amlodipine
diflunisal 1 1yjx
trifluoperazine 1 1i7k
tegaserod 1 3ctr
nortriptyline 1 1wwt
paricalcitol 1 2q3z
alprazolam 1 1t2f
porfimer_sodium 1 1wvo
ethosuximide 1 2rdw
brimonidine 1 1rfn
2jis 1 nizatidine
3d7c 1 mifepristone
pimozide 1 3e04
D-penicillamine 1 2q9g
1ohe 1 tolazamide
ribavirin 1 1nuu
clomipramine 1 2f29
2coe 1 reserpine
terazosin 1 2w4m
diclofenac 1 3ctr
diazoxide 1 3cki
ribavirin 1 1k6m
voriconazole 1 2ok5
isoflurane 1 2vd6
dasatinib 1 2vd6
fentanyl 1 3cqw
imipramine 1 3dax
diazepam 1 2vt5
ampicillin 1 3crl
nitrofurantoin 1 1i7k
ciclopirox 1 3ctr
piroxicam 1 1rqq
thiotepa 1 1qha
imiquimod 1 2pfr
clodronate 1 2fgb
methysergide 1 3ctt
lymphopenia 1 temozolomide
meclofenamate 1 2qy0
montelukast 1 2jis
mafenide_acetate 1 3cxs
2rmk 1 HMS
methyltestosterone 1 1mj4
2vxo 1 chloroquine
zoledronic_acid 1 3bd9
aminoglutethimide 1 3c5g
moxifloxacin 1 2uui
2okj 1 cefazolin
thiotepa 1 1xdm
sulfisoxazole 1 1d5r
imiquimod 1 3efh
ropivacaine 1 2ys0
minocycline 1 2pjy
1u3t 1 sertraline
2e1q 1 linezolid
2-chlorodeoxyadenosine 1 2zox
imiquimod 1 2z7s
trimetrexate 1 1le7
naproxen 1 3b7k
1nuu 1 ceftazidime
estradiol 1 1bhg
Glycolysis_/_Gluconeogenesis 1 1xfb
donepezil 1 1ohe
desoximetasone 1 2ch6
1u3t 1 midazolam
3coi 1 piperacillin
clonidine 1 3dtw
lamivudine 1 1wvo
diclofenac 1 2aw5
2v40 1 palonosetron
levonorgestrel 1 1u3t
ofloxacin 1 2pfr
metformin 1 2iby
2ipj 1 prazosin
1gng 1 polyglutamine
capecitabine 1 3dax
pergolide 1 1bhg
temozolomide 1 3eo3
candesartan 1 2q8h
Ascorbate_and_aldarate_metabolism 1 2qg4
ketorolac 1 2qq2
sulindac 1 1t2f
2etr 1 cefepime
3cqw 1 benazepril
methazolamide 1 2v40
2coj 1 oseltamivir
lenalidomide 1 2zoq
acyclovir 1 2jis
baclofen 1 2j0f
2ch6 1 atenolol
alclometasone 1 3cki
omeprazole 1 2zoq
bexarotene 1 2vgi
capecitabine 1 2q3z
furosemide 1 3b6h
montelukast 1 3ee6
cyclophosphamide 1 3bt2
mafenide_acetate 1 3biy
hepatomegaly 1 zalcitabine
N-0437 1 1qrk
SU11248 1 1tfx
2gmv 1 Pyruvate_metabolism
labetalol 1 2vgi
ticlopidine 1 2f57
indapamide 1 1tpn
2cyx 1 cefixime
3b7k 1 cefepime
3edr 1 guanethidine
indomethacin 1 2vgi
cortisone 1 3e04
ketoprofen 1 1qr6
1i3n 1 amifostine
2w0j 1 captopril
daunorubicin 1 1gng
methazolamide 1 2f8v
3bzh 1 loperamide
clindamycin 1 2q9g
tPA 1 3ctt
2a1t 1 oseltamivir
mercaptopurine 1 2vgi
remifentanil 1 3ene
Metvix 1 1xwn
EHDP 1 1jvg
fluticasone 1 1yxm
cefdinir 1 2v40
1le7 1 5-fluorocytosine
clopidogrel 1 1jcn
naproxen 1 3be1
1gng 1 T_cell_receptor_signaling_pathway
simvastatin 1 2opb
fluvastatin 1 2i7n
doxazosin 1 2rfe
diazepam 1 1jas
clonazepam 1 2v1y
clodronate 1 3bt1
remifentanil 1 1rfn
estrogen 1 2v1y
2q3z 1 Huntington's_disease
progesterone 1 2yuu
oxiconazole 1 2vn0
celecoxib 1 1t2f
mycophenolic_acid 1 1k8r
tPA 1 2p69
1ohe 1 cefadroxil
breast_cancer 1 pemetrexed
demeclocycline 1 2r9p
desipramine 1 2f8v
2a7l 1 mycophenolic_acid
propranolol 1 1yxm
ribavirin 1 3e6i
1qr6 1 cefditoren
ketorolac 1 1gng
2etl 1 Parkinson's_disease
mepivacaine 1 2zoq
1rfn 1 CLT
torasemide 1 3e04
D-penicillamine 1 1tpn
daunorubicin 1 2q5a
pregabalin 1 2vgi
3efh 1 oseltamivir
photopsia 1 N-0437
meclofenamate 1 3dtw
2vgi 1 eprosartan
SZ 1 1qrk
1u3t 1 atomoxetine
testosterone 1 2qq2
ropinirole 1 3edr
cefpodoxime 1 3biy
sildenafil 1 2qy0
CCNU 1 1efn
clonidine 1 3ene
2rfe 1 5-fluorocytosine
ciclopirox 1 1e0a
2h2u 1 lincomycin
EHDP 1 3bt1
nilutamide 1 3biy
2ys0 1 amitriptyline
skin_carcinoma 1 rabeprazole
valproic_acid 1 2ys0
oxymetholone 1 2nzt
apolar 1 2r99
ibuprofen 1 2v1y
5-aminosalicylic_acid 1 2ys0
3dtw 1 ambrisentan
3edr 1 gatifloxacin
3biy 1 cephalexin
tizanidine 1 3efh
chloramphenicol 1 3e04
pelvic_pain 1 moxifloxacin
sulfisoxazole 1 2vkq
timolol 1 2vxo
irinotecan 1 2h64
fibrosis 1 6-thioguanine
3coi 1 isocarboxazid
fluvoxamine 1 3chs
apolar 1 2h2u
mafenide_acetate 1 1t0l
oxytetracycline 1 2ys0
anastrozole 1 1tpn
tolcapone 1 1xfb
2clq 1 capecitabine
ertapenem 1 3c3c
zalcitabine 1 2q51
folliculitis 1 oxiconazole
piroxicam 1 3ene
idarubicin 1 3ee2
ibandronate 1 2hi4
dasatinib 1 3c4f
fludarabine 1 1m6d
buspirone 1 1gng
rizatriptan 1 3chs
tinidazole 1 2zox
hepatomegaly 1 cidofovir
amiloride 1 3e04
meningitis 1 ketorolac
2rj9 1 eprosartan
cetirizine 1 2i0e
DMP 1 2fv7
ciclopirox 1 2a1t
spironolactone 1 3c3c
maprotiline 1 2q4r
1gua 1 fludrocortisone
gentamicin 1 1zkc
pilocarpine 1 2pfr
2q4r 1 lorazepam
amcinonide 1 2i0e
oxcarbazepine 1 3bzh
1jm4 1 lincomycin
1bhg 1 ceftazidime
dexamethasone 1 2zoq
fenofibrate 1 1tfx
3euf 1 vinorelbine
tazarotene 1 1pl8
retinopathy 1 toremifene
2yu7 1 HMS
riluzole 1 2vxo
ETV 1 2v1y
imatinib 1 2etr
2nzt 1 oseltamivir
2ax4 1 aztreonam
1wvo 1 CLT
levobunolol 1 2f8v
3eo3 1 oxybutynin
tramadol 1 1wwt
DFMO 1 1bhg
remifentanil 1 1qr6
ampicillin 1 2cyx
cefpodoxime 1 3e04
Tyrosine_metabolism 1 1fw1
tetracycline 1 2zoq
cidofovir 1 3bce
ads 1 1qr6
2qg4 1 piperacillin
melphalan 1 2zj4
chlorpromazine 1 2p69
2nzt 1 nabilone
2yuu 1 amifostine
gliclazide 1 3bzh
1qrk 1 THA
19-nortestosterone 1 2q4r
2vxo 1 lovastatin
2vux 1 LCBF
2v1y 1 dexmedetomidine
2q4r 1 clozapine
pramipexole 1 1jas
mitomycin_C 1 2okj
labetalol 1 1tpn
gum_hemorrhage 1 CFB
2v1y 1 HMS
3e7o 1 dihydroergotamine
3edr 1 adapalene
nitrofurantoin 1 2vn0
maprotiline 1 1jvg
morphine 1 3brt
2f29 1 LCBF
clonazepam 1 1qr6
3d4q 1 cisapride
acyclovir 1 2q50
hyperpigmentation 1 cortisol
clindamycin 1 3ene
melphalan 1 2q9g
2v40 1 captopril
halobetasol_propionate 1 2i0e
3bpt 1 hydroxychloroquine
fludarabine 1 1qrk
oxycodone 1 3biy
amsacrine 1 1tpn
fenofibrate 1 3ene
bupropion 1 1tfx
ganciclovir 1 1xdm
dicloxacillin 1 1t2f
torasemide 1 1qrk
fibrosis 1 mycophenolic_acid
lymphoma 1 melphalan
fluvoxamine 1 2fgb
flumethasone 1 1eem
hydrochlorothiazide 1 3eo3
alendronate 1 1xfb
fosphenytoin 1 2gmi
clindamycin 1 1jmo
lidocaine 1 3ene
1t2f 1 carvedilol
nelarabine 1 2yuq
2ok5 1 ticlopidine
hypophosphatemia 1 Bax
BCNU 1 3edr
2ch6 1 captopril
19-nortestosterone 1 3b7k
3c5g 1 ondansetron
terbinafine 1 2pjy
kanamycin 1 3cuk
abacavir 1 3cs9
irbesartan 1 2vxo
methysergide 1 2qy0
enteritis 1 oxcarbazepine
pipotiazine 1 2w4o
DCF 1 3efh
acyclovir 1 1xdm
progesterone 1 1tpn
tendinitis 1 trovafloxacin
memantine 1 2wef
2v1y 1 modafinil
1xfb 1 tolmetin
3ctt 1 atropine
3c9e 1 cefepime
pyridostigmine 1 2ys0
penicillin_G 1 3biy
nabumetone 1 3dax
vardenafil 1 1k8r
fluocinonide 1 1k8r
mycophenolic_acid 1 2p69
doxepin 1 2rmk
2wef 1 polyglutamine
voriconazole 1 1cm8
2-chlorodeoxyadenosine 1 2f8v
carbamazepine 1 2pfr
1wwt 1 oxybutynin
terbinafine 1 2yuq
abacavir 1 2gmi
cyclopentolate 1 3ctt
aseptic_necrosis 1 Type_II_diabetes_mellitus
1bhg 1 vitamin_D
calcipotriol 1 1zd5
penicillin_G 1 2i7n
felodipine 1 3eo3
5-aminosalicylic_acid 1 1xdm
desflurane 1 2rfe
2c2v 1 vinorelbine
ethosuximide 1 2f8a
3ctt 1 mitotane
nadolol 1 2p69
3dtw 1 salbutamol
pyrimethamine 1 3eo3
meclofenamate 1 3c4f
alprazolam 1 2zj4
metronidazole 1 2vt5
mefenamic_acid 1 3dax
timolol 1 2g49
nitrogen_mustard 1 1t2f
breast_enlargement 1 methyldopa
tuberculosis 1 delavirdine
bupropion 1 3bzh
amrinone 1 1xdm
lamivudine 1 3b6h
tiotropium 1 3edr
gliclazide 1 3dax
FTC 1 1qrk
entacapone 1 3cki
mirtazapine 1 1u3t
1ohe 1 amitriptyline
anagrelide 1 3ctr
spironolactone 1 2gmv
3cs9 1 eprosartan
foscarnet 1 1w98
metolazone 1 1zd5
breast_enlargement 1 clonidine
CCNU 1 3coi
calcitriol 1 1tfx
memantine 1 3crl
isoflurane 1 2fgb
lamivudine 1 1t2f
nebivolol 1 2i0e
azithromycin 1 1nun
efavirenz 1 3efh
penbutolol 1 2vkq
1cm8 1 guanethidine
Bax 1 2fgb
2vhf 1 5-fluorocytosine
cyproterone 1 2iip
carteolol 1 1eem
2f57 1 cefditoren
2f8a 1 methylprednisolone
triamcinolone 1 3coi
9-hydroxyrisperidone 1 2ch6
hydrochlorothiazide 1 3bhm
tPA 1 2dyl
ketoconazole 1 3c6m
vardenafil 1 2zoq
3cos 1 D-penicillamine
pilocarpine 1 3ee2
2r6k 1 vinorelbine
clodronate 1 2pid
2coe 1 piperacillin
1e0a 1 oxybutynin
cefaclor 1 2vd6
Type_II_diabetes_mellitus 1 2yuu
tegaserod 1 1x59
methyldopa 1 2qg4
2ys0 1 theophylline
benign_prostatic_hyperplasia 1 risedronate
articaine 1 3e04
diclofenac 1 2opb
renal_insufficiency 1 etodolac
pathological_fracture 1 triamcinolone
enterocolitis 1 sulfasalazine
2quk 1 lovastatin
methazolamide 1 3ee2
isosorbide-5-mononitrate 1 1mj4
1qip 1 sertraline
FTC 1 2pfr
pemetrexed 1 3biy
renal_tubular_acidosis 1 streptozotocin
lansoprazole 1 1qrk
nabumetone 1 3chs
methysergide 1 3chs
3b6h 1 gatifloxacin
trazodone 1 1wwt
2jis 1 flunisolide
voriconazole 1 2p6b
bexarotene 1 3dax
valacyclovir 1 2q8h
3ee5 1 ambrisentan
thalidomide 1 3biy
secobarbital 1 1m6d
hepatomegaly 1 delavirdine
pyrimethamine 1 2yuu
azithromycin 1 2qgx
methyclothiazide 1 3edr
lenalidomide 1 2vd6
supraventricular_tachycardia 1 porfimer_sodium
progesterone 1 2vn0
imatinib 1 2uzp
fluphenazine 1 2vgi
3dtw 1 thymidine
thiotepa 1 1e0a
oxacillin 1 3b6h
pergolide 1 2vgi
ampicillin 1 2pid
1wwt 1 lorazepam
2cyx 1 Ubiquitin_mediated_proteolysis
2z7s 1 Na
enflurane 1 2rfe
folliculitis 1 triamcinolone
carteolol 1 3c6m
2rfe 1 benazepril
mannitol 1 2ob4
torasemide 1 3bhm
cyclophosphamide 1 2qq2
2z5y 1 haloperidol
olopatadine 1 2qy0
pelvic_pain 1 testosterone
supraventricular_tachycardia 1 ofloxacin
trovafloxacin 1 2uui
methazolamide 1 1u3t
2w4o 1 dexmedetomidine
cefaclor 1 2iik
melphalan 1 1i7k
paralytic_ileus 1 thiothixene
penbutolol 1 3coi
meclofenamate 1 3bpt
pamidronate 1 1fsu
2q51 1 ceftazidime
medroxyprogesterone 1 2zoq
2vxo 1 prazosin
tizanidine 1 1qr6
amsacrine 1 2v1y
alosetron 1 3b7k
halobetasol_propionate 1 2wef
1rfn 1 quetiapine
2vxo 1 LCBF
amylase_increased 1 Bax
trimipramine 1 3crl
Drug_metabolism_-_other_enzymes 1 2pqt
zalcitabine 1 3bd9
ICL670 1 3b7k
hypertrichosis 1 beclomethasone
FTC 1 2p69
nefazodone 1 2iip
3cmq 1 topiramate
fluticasone 1 2pid
3dax 1 palonosetron
mephenytoin 1 1wwt
3edr 1 nizatidine
cisapride 1 2okj
buspirone 1 1k8r
3ene 1 chlorpropamide
peripheral_vascular_disorder 1 pregabalin
gemfibrozil 1 1tfx
lamotrigine 1 1qrk
fosphenytoin 1 1wwt
hypophosphatemia 1 fentanyl
vardenafil 1 2i3y
ciclopirox 1 2w4o
1tpn 1 cinacalcet
2f8v 1 gatifloxacin
2i3y 1 erlotinib
ropivacaine 1 2coj
hernia 1 sildenafil
triamterene 1 1t2f
1xdm 1 amitriptyline
zanamivir 1 2q3z
levonorgestrel 1 3ctr
felodipine 1 2vgi
streptozotocin 1 2a1t
dasatinib 1 1t2a
porfimer_sodium 1 1eem
miliaria 1 Heparan_sulfate_biosynthesis
DMP 1 3edr
zidovudine 1 3e04
erythromycin 1 1zbq
terbutaline 1 3chs
mometasone 1 1eem
mepivacaine 1 2p69
SZ 1 2ax4
linezolid 1 3biy
carteolol 1 1t2a
zidovudine 1 2qy0
lomefloxacin 1 1eem
apraclonidine 1 3c5g
clindamycin 1 3cuk
enterocolitis 1 oxytetracycline
AAS 1 1nzi
nabumetone 1 3eo3
solifenacin_succinate 1 3ee5
ertapenem 1 2q3z
2vt5 1 meprobamate
1le7 1 levetiracetam
formoterol 1 2p69
terbutaline 1 1wa7
mirtazapine 1 1qrk
retinoic_acid 1 1d5r
imipramine 1 1cm8
cytosine_arabinoside 1 1k8r
fluphenazine 1 1cm8
didanosine 1 2pe4
sildenafil 1 2vt5
bexarotene 1 1wvo
nortriptyline 1 1qr6
stavudine 1 1qha
1xdm 1 Na
brimonidine 1 2w4o
diazoxide 1 1xdm
voriconazole 1 3chs
isosorbide-5-mononitrate 1 2v40
minoxidil 1 2i0e
terbinafine 1 2gmi
1ohe 1 chlorpropamide
2jis 1 cephem
3cr0 1 carvedilol
loxapine 1 1k8r
loxapine 1 1jmo
mecamylamine 1 1efn
cefdinir 1 1xfb
dicloxacillin 1 2g45
trazodone 1 2vgi
thiothixene 1 2f2c
stria 1 flumethasone
2okj 1 cefuroxime
pseudomembranous_colitis 1 cefotaxime
1t2f 1 cromolyn
etoposide 1 2yuu
flurbiprofen 1 3c5g
articaine 1 2coj
stavudine 1 2vkt
mirtazapine 1 3bzh
buspirone 1 3cqw
2fgb 1 cephem
estradiol 1 3ctt
Metabolism_of_xenobiotics_by_cytochrome_P450 1 2hi4
3b6h 1 benztropine
caffeine 1 2zoq
1ehw 1 cefuroxime
diazepam 1 3ctt
1ohe 1 Cell_cycle
erythromycin 1 3ctt
meningitis 1 naproxen
Alba 1 3be1
ofloxacin 1 2ys0
tizanidine 1 3ctt
alkalosis 1 naproxen
celecoxib 1 2q9g
1bhg 1 quinidine
DMP 1 3b6h
penicillin_V 1 2vgi
3ctr 1 modafinil
tolcapone 1 2hhj
levobunolol 1 2f8a
2aw5 1 ceftazidime
fludarabine 1 2qt1
ticlopidine 1 2coe
pimozide 1 2f57
ciclopirox 1 3crl
pantoprazole 1 3c6m
tinidazole 1 2ys0
gabapentin 1 3ee2
mepivacaine 1 2a1t
ocular_infection 1 ketorolac
2qc8 1 Alanine,_aspartate_and_glutamate_metabolism
phenytoin 1 3be1
mercaptopurine 1 2w4m
3cs9 1 amitriptyline
wound_dehiscence 1 ertapenem
2gmi 1 cephalexin
valproic_acid 1 3edr
mefenamic_acid 1 3bd9
sumatriptan 1 2vt5
tazarotene 1 3bju
methyldopa 1 2rdw
lansoprazole 1 3coi
methylphenidate 1 1tpn
cerebral_infarction 1 formoterol
1nn5 1 Pyrimidine_metabolism
tiludronate 1 1xd3
timolol 1 1cm8
cefpodoxime 1 2ch6
darifenacin 1 1q22
methyldopa 1 1q11
2yuu 1 ambrisentan
anastrozole 1 1le7
EHDP 1 1qr6
trazodone 1 2uui
renal_insufficiency 1 pamidronate
2htf 1 nicotinic_acid
montelukast 1 2vn0
fluphenazine 1 3dax
mitomycin_C 1 2zoq
2zj4 1 cefotaxime
trifluoperazine 1 2pfr
raloxifene 1 2f57
gabapentin 1 2i0e
cisapride 1 2vn0
enterocolitis 1 ibuprofen
pantoprazole 1 3edr
nadolol 1 3cki
2vt5 1 isocarboxazid
3brt 1 fludrocortisone
furosemide 1 2qjf
2f8a 1 sulfadiazine
iloprost 1 3ctr
ETV 1 1u3t
8-methoxypsoralen 1 1q22
oxiconazole 1 3c6m
morphine 1 3c5g
1wwt 1 indomethacin
carteolol 1 3efh
bupropion 1 1jas
etodolac 1 2i0e
dasatinib 1 1qrk
apraclonidine 1 2ipj
3bhm 1 ambrisentan
cisplatin 1 2quk
kanamycin 1 3b7o
azathioprine 1 3b3l
imipramine 1 1tpn
azithromycin 1 3e0j
secobarbital 1 2h11
adenosine 1 2i0e
2qq2 1 haloperidol
gliclazide 1 2q8h
2q50 1 clozapine
trimetrexate 1 3e04
halcinonide 1 1yxm
ranitidine 1 3b6h
rabeprazole 1 1q22
prednisolone 1 1tfx
epinastine 1 2okj
2zj4 1 cefuroxime
ofloxacin 1 3cki
naratriptan 1 3b7k
diflunisal 1 2fgb
ethosuximide 1 2pqt
acamprosate 1 2q8i
3be1 1 amitriptyline
metronidazole 1 2v40
oxaprozin 1 1xdm
thiotepa 1 3cs9
cortisol 1 2ax4
Spliceosome 1 2r99
isosorbide-5-mononitrate 1 2gmi
1yrv 1 Ubiquitin_mediated_proteolysis
triamterene 1 2f29
primidone 1 2r9p
idarubicin 1 3brt
primidone 1 1qzu
cortisone 1 3dax
ascites 1 capecitabine
renal_insufficiency 1 erythromycin
folliculitis 1 doxorubicin
diclofenac 1 3dax
alprazolam 1 3ctr
atovaquone 1 3b6h
3b7k 1 theophylline
clofazimine 1 1tpn
torasemide 1 1u3t
chlorpromazine 1 3crl
megaloblastic_anemia 1 cytosine_arabinoside
anagrelide 1 1cm8
stria 1 venlafaxine
2ibi 1 sulfadiazine
solifenacin_succinate 1 2pid
ziprasidone 1 3e8d
flumethasone 1 1tfx
irinotecan 1 1ehw
sildenafil 1 1jcn
amsacrine 1 2vgi
prednisone 1 3dax
2opb 1 ambrisentan
metformin 1 2quk
1qr6 1 cefazolin
trimetrexate 1 2vki
gabapentin 1 2jis
2eli 1 Calcium_signaling_pathway
cidofovir 1 1q22
topotecan 1 1u3t
1u3t 1 tolmetin
lamotrigine 1 1rfn
D-penicillamine 1 2b3y
ropivacaine 1 2vgi
ribavirin 1 1nuh
pramipexole 1 3crl
rivastigmine 1 2a1t
sulindac 1 2etr
megestrol 1 1yxm
AAS 1 2pqt
2v40 1 diltiazem
mephenytoin 1 1eem
tiludronate 1 3bzh
fluphenazine 1 3cr0
fluphenazine 1 2v1y
periodontal_abscess 1 Hypertrophic_cardiomyopathy_(HCM)
zolmitriptan 1 3be1
2q3z 1 chlorpropamide
protriptyline 1 1wwt
2i0e 1 isocarboxazid
methysergide 1 2qjb
pantoprazole 1 3b6h
lansoprazole 1 2ipj
riluzole 1 3c6m
zanamivir 1 3cxs
2vt5 1 THA
testosterone 1 3biy
3chs 1 tolbutamide
1xdm 1 aztreonam
hirsutism 1 zonisamide
daunorubicin 1 3b7o
molindone 1 2f5z
1efn 1 tranexamic_acid
tiludronate 1 1fyj
gliclazide 1 2qy0
donepezil 1 1so0
ertapenem 1 2iip
trifluoperazine 1 2zoq
lamivudine 1 2rdw
1tpn 1 fludrocortisone
ciprofloxacin 1 1wwt
3dwy 1 Cell_cycle
nail_disorder 1 sildenafil
renal_insufficiency 1 clarithromycin
timolol 1 1tpn
flurandrenolone 1 1rqq
fluvastatin 1 3efh
minoxidil 1 2pfr
chlorpromazine 1 2coe
nebivolol 1 2p69
rofecoxib 1 3e04
mycophenolic_acid 1 3efh
3ee5 1 reserpine
cefoxitin 1 2yuq
2yuu 1 THA
2qq2 1 eprosartan
spironolactone 1 1qha
tiludronate 1 1ohe
irbesartan 1 1le7
1gum 1 captopril
irbesartan 1 1yvj
pindolol 1 1jas
fluocinonide 1 1tpn
ketoconazole 1 2w4o
2f2c 1 piperacillin
2f29 1 prostacyclin
hypophosphatemia 1 ofloxacin
mercaptopurine 1 2vki
indapamide 1 2vgi
pipotiazine 1 2i3y
zalcitabine 1 1rfn
exemestane 1 2coe
felodipine 1 3dax
alosetron 1 2ys0
tegaserod 1 2uui
flurandrenolone 1 2ch6
hairy_tongue 1 penicillin_V
diazepam 1 2vxo
ropivacaine 1 1qr6
fluoxymesterone 1 2orv
3bzh 1 lincomycin
zalcitabine 1 1cm8
gabapentin 1 2zoq
mefenamic_acid 1 2v1y
1tev 1 Pyrimidine_metabolism
chloramphenicol 1 1rlw
3cs9 1 ethambutol
2qy0 1 meprobamate
2vn0 1 chlorpropamide
retinoic_acid 1 1wwt
2zox 1 vinorelbine
amsacrine 1 2p69
sevoflurane 1 1ohe
iloprost 1 2iik
tendinitis 1 tramadol
2ibi 1 amifostine
1qr6 1 tranexamic_acid
3coi 1 oseltamivir
pimozide 1 2iik
ads 1 3ene
propofol 1 3crl
2-chlorodeoxyadenosine 1 2v40
1u3t 1 indomethacin
thiotepa 1 3dtw
sumatriptan 1 2f29
2iik 1 thymidine
isosorbide-5-mononitrate 1 2d06
3e6i 1 ceftazidime
carbamazepine 1 1le7
3cqw 1 THA
prochlorperazine 1 2f57
valacyclovir 1 2p69
2ka6 1 theophylline
levonorgestrel 1 3biy
DFMO 1 2b3y
Amino_sugar_and_nucleotide_sugar_metabolism 1 2a2d
2f57 1 cromolyn
tetracycline 1 3euf
doxycycline 1 2hda
desipramine 1 2qy0
cyclopentolate 1 2ch6
pipotiazine 1 2a1t
ethotoin 1 2iik
thalidomide 1 3b7k
3dtw 1 eprosartan
metformin 1 3cki
diflunisal 1 1qr6
imipramine 1 3chs
fecal_impaction 1 oxycodone
1fsu 1 cefazolin
ETV 1 1tpn
voriconazole 1 1yxm
1k8r 1 captopril
pindolol 1 1xwn
2z7s 1 isocarboxazid
erythromycin 1 2q8h
retinopathy 1 terbinafine
mometasone 1 1mj4
protriptyline 1 1m6d
flutamide 1 3efh
ketoconazole 1 1nuu
levobunolol 1 1t0l
2hda 1 meprobamate
DCF 1 1tpn
nitrogen_mustard 1 1qzu
metoclopramide 1 1cm8
2-chlorodeoxyadenosine 1 1tpn
1yxm 1 captopril
trifluoperazine 1 2vn0
1nfb 1 ethambutol
primidone 1 1i7k
cetirizine 1 3eo3
5-aminosalicylic_acid 1 1efn
Ras 1 3dax
3b3l 1 aztreonam
riluzole 1 3efh
thioridazine 1 3eo3
imiquimod 1 2qy0
budesonide 1 1mj4
oxiconazole 1 1jas
zolpidem 1 2w4o
risperidone 1 1k8r
amcinonide 1 1tpn
nitrogen_mustard 1 1nrg
oxacillin 1 2a1t
2v7o 1 cefditoren
diflunisal 1 2pfr
nifedipine 1 2jis
solifenacin_succinate 1 3biy
phenytoin 1 2qq2
FTC 1 2iik
doxorubicin 1 2etr
dihydroergotamine 1 3chs
2pfr 1 midazolam
1tpn 1 lovastatin
candesartan 1 2vt5
zolpidem 1 3ctr
2q4r 1 quinidine
methyclothiazide 1 2q50
eletriptan 1 3e04
2p69 1 fludrocortisone
3coi 1 eplerenone
2qg4 1 vinorelbine
fluoxetine 1 3bzh
6-thioguanine 1 2w4m
1t0l 1 cefditoren
2vkq 1 palonosetron
anagrelide 1 3cs9
1eyb 1 mifepristone
penbutolol 1 2zoq
1t2a 1 cortisone
oxacillin 1 2nzt
EHDP 1 2o6l
siadh 1 Arachidonic_acid_metabolism
thalidomide 1 1eem
doxazosin 1 2p69
ampicillin 1 3dwy
lamotrigine 1 1i7k
hyperparathyroidism 1 omeprazole
desipramine 1 2w4o
cetirizine 1 2v9j
bicalutamide 1 3dtw
propofol 1 2ys0
1xfb 1 cefadroxil
parkinson 1 thioridazine
2zj4 1 clozapine
clotrimazole 1 1umk
mitomycin_C 1 2qt1
cytosine_arabinoside 1 2i0e
budesonide 1 1u3t
amoxapine 1 2v9j
diabetic_ketoacidosis 1 Nicotinate_and_nicotinamide_metabolism
hydromorphone 1 3crl
2q50 1 THA
doxycycline 1 2d06
3dax 1 CLT
3chs 1 tolmetin
carbamazepine 1 2p69
nefazodone 1 2rfe
methylphenidate 1 2jis
nefazodone 1 2vxo
stavudine 1 3edr
celecoxib 1 1jmo
erythromycin 1 2q5a
azithromycin 1 2nzt
zidovudine 1 3ee2
molindone 1 1m6d
ropivacaine 1 3crl
melanoma 1 valdecoxib
prednisone 1 1tfx
rofecoxib 1 3c6m
spironolactone 1 2ch6
3efh 1 cefadroxil
flumethasone 1 2i7n
sevoflurane 1 2i7n
cirrhosis 1 fluvastatin
lidocaine 1 2qg4
cerebral_infarction 1 tizanidine
3dyd 1 Tyrosine_metabolism
cholelithiasis 1 pantoprazole
doxepin 1 2zj4
idarubicin 1 2vxo
stria 1 mometasone
1wwt 1 cefazolin
6-thioguanine 1 1rfn
streptozotocin 1 3ee5
2f8v 1 cefazolin
mefenamic_acid 1 2jis
cefaclor 1 2z5y
montelukast 1 2qg4
loxapine 1 3euf
prednicarbate 1 2h2u
donepezil 1 1zd5
olopatadine 1 2jis
dantrolene 1 3be1
telmisartan 1 2ch6
3bhd 1 meprobamate
3ene 1 glipizide
thalidomide 1 2p69
2rdw 1 trihexyphenidyl
6-thioguanine 1 2q3z
hypermagnesemia 1 doxorubicin
3c3c 1 aztreonam
1qrk 1 atomoxetine
herpes_zoster 1 tolcapone
2coj 1 cefditoren
lamivudine 1 1rfn
3bpt 1 Na
amylase_increased 1 pregabalin
ticlopidine 1 3b7k
3e77 1 Vitamin_B6_metabolism
hypertrichosis 1 clobetasol
aminoglutethimide 1 2ys0
meclofenamate 1 3b6h
cholelithiasis 1 naproxen
brimonidine 1 1t2f
1e0a 1 lincomycin
acitretin 1 3edr
3ctr 1 fluorometholone
Prostate_cancer 1 3c4f
propranolol 1 1q11
etodolac 1 3efh
Ras 1 1wwt
bexarotene 1 1cm8
pentoxifylline 1 2f8v
2qy0 1 benazepril
hydronephrosis 1 capecitabine
halobetasol_propionate 1 2q9g
buspirone 1 2q50
idarubicin 1 2a1t
3c9e 1 Lysosome
1wwt 1 cefuroxime
loxapine 1 2uui
flumethasone 1 2qq2
atovaquone 1 2a1t
sulfasalazine 1 2p69
pramipexole 1 2vkq
oxcarbazepine 1 1cm8
pergolide 1 1rfn
zolpidem 1 3efh
1fyj 1 ethambutol
seborrhea 1 levonorgestrel
nail_disorder 1 indapamide
ticlopidine 1 2q3z
tegaserod 1 2okj
amoxapine 1 2zj4
1lqv 1 cefditoren
iloprost 1 2uui
tolcapone 1 1gng
eye_redness 1 Glycosphingolipid_biosynthesis_-_globo_series
bupivacaine 1 3b7k
3ee5 1 meropenem
5-aminosalicylic_acid 1 3efh
isoflurane 1 2oq1
propranolol 1 1qr6
nitrogen_mustard 1 2zoq
nadolol 1 1tpn
selegiline 1 1gng
exemestane 1 2vgi
sibutramine 1 3b3l
tigecycline 1 1eyb
minoxidil 1 1tpn
risedronate 1 1xdm
2izu 1 cefadroxil
zanamivir 1 3dtw
allopurinol 1 2w4m
doxepin 1 1jmo
blood_dyscrasia 1 Ubiquinone_and_other_terpenoid-quinone_biosynthesis
acyclovir 1 2w4o
busulfan 1 3b6h
nefazodone 1 1qip
hypertrichosis 1 minoxidil
2z7s 1 mifepristone
raloxifene 1 3ee2
2yuq 1 cefepime
gefitinib 1 2nzt
Metabolism_of_xenobiotics_by_cytochrome_P450 1 2f3m
3crl 1 cefuroxime
triamterene 1 3e04
tinidazole 1 3biy
3c9e 1 cefuroxime
olanzapine 1 3b6h
apolar 1 2zoq
epinastine 1 2z7s
diflunisal 1 3chs
cyclobenzaprine 1 2qy0
sibutramine 1 3ee2
2q50 1 levetiracetam
3bzh 1 HMS
ketoprofen 1 2zoq
citalopram 1 1wvo
alprazolam 1 3biy
halcinonide 1 1k8r
beclomethasone 1 2q4r
flecainide 1 3e04
indapamide 1 2ka6
1tpn 1 eprosartan
trifluoperazine 1 3crl
formoterol 1 1wvo
ketoprofen 1 3dtw
linezolid 1 3dtw
chlorambucil 1 1qr6
sulfasalazine 1 1wl5
1e0a 1 CLT
Ras 1 2ysx
6-thioguanine 1 2w4o
Implanon 1 3c6m
oxcarbazepine 1 3biy
diclofenac 1 3e04
acetazolamide 1 2nz8
serum_sickness 1 cefazolin
1tfx 1 letrozole
piroxicam 1 1wwt
1jas 1 ondansetron
1jas 1 tamoxifen
valproic_acid 1 3c6m
trimipramine 1 3c6m
candesartan 1 2pqt
montelukast 1 1bhg
progesterone 1 1yxm
ticlopidine 1 2pfr
2gmi 1 lorazepam
riluzole 1 3chs
1jas 1 sertraline
3dax 1 trihexyphenidyl
idarubicin 1 1bhg
2qq2 1 adapalene
3bju 1 fludrocortisone
1qrk 1 modafinil
1k8r 1 CLT
clofazimine 1 2q3z
sildenafil 1 2oq1
retinoic_acid 1 1pl8
2vo1 1 levetiracetam
enflurane 1 2q8h
perphenazine 1 1tfx
isoflurane 1 1yrv
2opb 1 phenytoin
DMP 1 2ch6
thiothixene 1 2coe
clodronate 1 3e7e
terazosin 1 3ctt
apolar 1 2gmi
pentobarbital 1 3biy
naproxen 1 1t2f
2q3z 1 sertraline
cirrhosis 1 venlafaxine
cisplatin 1 1q9s
medroxyprogesterone 1 2pid
hydromorphone 1 2wef
zanamivir 1 2q9g
protriptyline 1 1xfb
AAS 1 2qt1
atovaquone 1 3efh
pergolide 1 3brt
bexarotene 1 3b6h
timolol 1 3ctt
danazol 1 2h2u
lansoprazole 1 3ctt
2coe 1 oxybutynin
nicotinic_acid 1 2ys0
streptozotocin 1 2wef
Drug_metabolism_-_other_enzymes 1 1jcn
3c3c 1 ceftazidime
methylphenidate 1 2vgi
diazepam 1 3coi
linezolid 1 1tpn
3c3c 1 eplerenone
methyclothiazide 1 3e04
metronidazole 1 3b6h
nedocromil_sodium 1 3e04
nitrofurantoin 1 2vki
naratriptan 1 2p6b
articaine 1 1xfb
candesartan 1 2vd6
medroxyprogesterone 1 1tfx
alpha-methyl-p-tyrosine 1 2zj4
spironolactone 1 2f8v
azathioprine 1 3c6m
cetirizine 1 2v1y
ifosfamide 1 3b6h
amiloride 1 2okk
danazol 1 2p69
flumethasone 1 1qip
DCF 1 2vt5
1t2f 1 ciclesonide
doxepin 1 1u3t
atovaquone 1 3crl
paricalcitol 1 3eo3
cisapride 1 2yuq
electrolyte_imbalance 1 Antigen_processing_and_presentation
8-methoxypsoralen 1 2uzx
valdecoxib 1 3crl
triamcinolone 1 2q9g
daunorubicin 1 1rqq
topiramate 1 2vt5
entacapone 1 1t2f
3ee2 1 benazepril
risperidone 1 2okj
diazepam 1 1tpn
1qrk 1 Complement_and_coagulation_cascades
azelastine 1 1rfn
methylphenidate 1 1nuh
methotrexate 1 3chs
atovaquone 1 3dtw
Implanon 1 1wwt
anastrozole 1 2jis
Metvix 1 1qr6
lamivudine 1 2q8i
oxymetholone 1 1eem
sibutramine 1 1cm8
neomycin 1 1t0l
rabeprazole 1 2zoq
Amino_sugar_and_nucleotide_sugar_metabolism 1 2zj4
B_cell_receptor_signaling_pathway 1 1k8r
isosorbide-5-mononitrate 1 2dyl
1jas 1 atomoxetine
clotrimazole 1 2oq1
strabismus 1 Nicotinate_and_nicotinamide_metabolism
gentamicin 1 1wzw
indapamide 1 2q50
terbutaline 1 1le7
demeclocycline 1 1nuu
mepivacaine 1 3biy
terbinafine 1 2p6b
3chs 1 meropenem
3dtw 1 benazepril
doxycycline 1 1zkc
gabapentin 1 2pfr
chlorambucil 1 2uui
2-chlorodeoxyadenosine 1 2a1t
eletriptan 1 2zj4
Bax 1 3c6m
tramadol 1 1eem
imipramine 1 3edr
cyclopentolate 1 2hda
Alba 1 3bpt
indomethacin 1 1tpn
3e04 1 tranexamic_acid
aminoglutethimide 1 1tfx
1t2f 1 adapalene
gefitinib 1 1rlw
clodronate 1 2yuu
1zdn 1 risedronate
acamprosate 1 2q9g
SZ 1 1wvo
2okk 1 ceftazidime
retinopathy 1 cidofovir
zonisamide 1 2f8a
lomefloxacin 1 1eyb
oxacillin 1 2zoq
estrogen 1 2q50
thioridazine 1 2w4o
DCF 1 2qgx
pseudotumor_cerebri 1 fludrocortisone
2q8i 1 levetiracetam
serum_sickness 1 metronidazole
valdecoxib 1 3ctt
dexamethasone 1 2opb
lamivudine 1 1cm8
2zoq 1 lovastatin
azithromycin 1 1bj4
ibuprofen 1 3edr
3bg9 1 isocarboxazid
caffeine 1 1bhg
protriptyline 1 2q50
3dar 1 cefotaxime
irbesartan 1 2qjb
aripiprazole 1 2qq2
minoxidil 1 1fyj
1wvo 1 gemifloxacin
olopatadine 1 1gng
2vn0 1 ondansetron
thalidomide 1 1jmo
felodipine 1 3dar
2ax4 1 rimexolone
carteolol 1 2coj
streptozotocin 1 3c9e
cortisone 1 3c6m
nitrogen_mustard 1 2w4o
raloxifene 1 2w73
dicloxacillin 1 1wvo
Ets 1 1gng
timolol 1 2gmi
clarithromycin 1 2zox
flurbiprofen 1 3edr
amoxapine 1 3dtw
2q50 1 cinacalcet
2qg4 1 modafinil
metformin 1 2q9g
carteolol 1 1t0l
2uui 1 meropenem
malabsorption 1 neomycin
2qq2 1 rimexolone
terazosin 1 3b6h
flurandrenolone 1 3coi
pilocarpine 1 2ys0
EHDP 1 2zj4
isoflurane 1 1nrg
rizatriptan 1 3efh
1f05 1 Na
BCNU 1 2vo1
trovafloxacin 1 1jas
2w4l 1 trihexyphenidyl
hypermagnesemia 1 Maturity_onset_diabetes_of_the_young
valdecoxib 1 1rfn
hydromorphone 1 2ys0
hypopigmentation 1 halobetasol_propionate
ards 1 abacavir
pindolol 1 2qy0
flurbiprofen 1 1cm8
sevoflurane 1 1le7
maprotiline 1 2jis
9-hydroxyrisperidone 1 2rda
hydromorphone 1 3bzh
eletriptan 1 1eem
fecal_incontinence 1 pregabalin
prednisone 1 2h64
amrinone 1 2qy0
9-hydroxyrisperidone 1 3edr
clindamycin 1 1jcn
ganciclovir 1 2q8h
fluticasone 1 1qr6
1bhg 1 piperacillin
aripiprazole 1 2rfe
fosphenytoin 1 2q3z
2okj 1 vitamin_D
3brt 1 RIG-I-like_receptor_signaling_pathway
azelastine 1 1cm8
pamidronate 1 3c4f
amoxapine 1 2vki
2vgi 1 sertraline
solifenacin_succinate 1 3bzh
streptozotocin 1 2pid
desflurane 1 1jas
cefaclor 1 2okk
2r6k 1 cefadroxil
cervical_erosion 1 estrogen
kanamycin 1 1d1t
3ctt 1 lorazepam
pantoprazole 1 1jcn
alkalosis 1 methylprednisolone
cyclobenzaprine 1 2gmi
progesterone 1 3biy
pimozide 1 1k8r
2ra3 1 ciprofloxacin
montelukast 1 1cm8
mecamylamine 1 2yuu
minocycline 1 3be1
1gum 1 salbutamol
fluvastatin 1 2vgi
9-hydroxyrisperidone 1 2zoq
3ene 1 carvedilol
2pzg 1 clozapine
nedocromil_sodium 1 3crl
valdecoxib 1 3eo3
labetalol 1 2gmi
pregabalin 1 1ohe
mafenide_acetate 1 2ys0
pimozide 1 2qg4
1cm8 1 cephalexin
Bax 1 2f8a
halcinonide 1 2q9g
3edr 1 nateglinide
ads 1 2i0e
efavirenz 1 1m6d
1fsu 1 Lysosome
doxepin 1 1le7
fat_embolism 1 Glycosphingolipid_biosynthesis_-_globo_series
N-0437 1 3cki
3biy 1 sulfadiazine
Ras 1 1jas
timolol 1 1k6m
DMP 1 3dax
SU11248 1 2ax4
2orv 1 meropenem
enflurane 1 3eo3
leukocytoclastic_vasculitis 1 felodipine
bicalutamide 1 2zoq
furosemide 1 3ene
pipotiazine 1 2q4r
acamprosate 1 2vd6
triamcinolone 1 2q4r
protriptyline 1 1q22
3bd9 1 oxybutynin
Ras 1 1qrk
alpha-methyl-p-tyrosine 1 2i0e
stria 1 alclometasone
cyclophosphamide 1 3cs9
Metvix 1 3ene
brimonidine 1 3eo3
methyldopa 1 3cu0
2f2c 1 isocarboxazid
ocular_infection 1 budesonide
valacyclovir 1 2yuu
cortisone 1 2yuu
enflurane 1 1i7k
tiludronate 1 3edr
zanamivir 1 1yjx
methyclothiazide 1 1t2a
venlafaxine 1 2pfr
5-fluorouracil 1 1yjx
sumatriptan 1 3b6h
1qrk 1 dexmedetomidine
simvastatin 1 3ctr
burning_sensation 1 thalidomide
cyclopentolate 1 1wwt
3dtw 1 sertraline
3dtw 1 gemifloxacin
1jas 1 midazolam
3biy 1 prazosin
fluticasone 1 3dtw
penicillin_G 1 1tpn
ampicillin 1 2vgi
timolol 1 3cki
telmisartan 1 3e04
tazarotene 1 1u3t
zolpidem 1 1tfx
Alba 1 1qrk
3ctr 1 cinacalcet
hydrochlorothiazide 1 1t2a
ziprasidone 1 2p69
acamprosate 1 2any
flurbiprofen 1 2a1t
pregabalin 1 2pfr
1t8u 1 nizatidine
morphine 1 1umk
2pe4 1 hydralazine
acyclovir 1 1m6d
zoledronic_acid 1 1rfn
gefitinib 1 1rqq
seborrhea 1 flurbiprofen
apolar 1 1eem
alprazolam 1 3dax
ibuprofen 1 3dax
bicalutamide 1 3bzh
delta_9-tetrahydrocannabinol 1 1qr6
alclometasone 1 1yxm
paricalcitol 1 2vgi
2ch6 1 mesoridazine
danazol 1 2uui
fungal_dermatitis 1 azithromycin
desflurane 1 2q3z
labetalol 1 2zj4
terbinafine 1 2goo
neomycin 1 1fyj
etoposide 1 3c9e
protriptyline 1 2zj4
pentobarbital 1 3dwy
1wwt 1 carvedilol
gentamicin 1 3chs
delta_9-tetrahydrocannabinol 1 3cki
parkinson 1 clozapine
2f8a 1 ethambutol
1q22 1 benazepril
2e2w 1 doxorubicin
oxytetracycline 1 2d06
azelastine 1 1qip
2w4o 1 ciclesonide
darifenacin 1 3crl
delavirdine 1 2uzx
vaginal_hemorrhage 1 mifepristone
3cqw 1 ciclesonide
celecoxib 1 3eqi
3b6h 1 thyroxine
methyltestosterone 1 1qrk
3biy 1 fluorometholone
Alba 1 3b6h
3edr 1 glipizide
azelastine 1 3edr
delta_9-tetrahydrocannabinol 1 1m6d
acetazolamide 1 2zj4
methyclothiazide 1 1qzu
2vki 1 ceftizoxime
linezolid 1 3bhd
thiothixene 1 2p69
5-aminosalicylic_acid 1 2ka6
2-chlorodeoxyadenosine 1 1xwn
pyridostigmine 1 2pfr
fecal_impaction 1 tramadol
lymphopenia 1 Ubiquinone_and_other_terpenoid-quinone_biosynthesis
3bhd 1 oseltamivir
lomefloxacin 1 3ctr
acetazolamide 1 3bhd
ribavirin 1 1f05
3efh 1 amifostine
sulfisoxazole 1 3bzh
porfimer_sodium 1 1dig
secobarbital 1 1le7
gentamicin 1 3bt1
3dax 1 benztropine
gefitinib 1 1rfn
linezolid 1 3c6m
valproic_acid 1 1tfx
2ipj 1 cefotaxime
amiloride 1 2izu
3dax 1 quinidine
amrinone 1 1zd5
nifedipine 1 2v40
irinotecan 1 3crl
parkinson 1 medroxyprogesterone
2esq 1 fludrocortisone
cefdinir 1 1qha
idarubicin 1 3e6i
triamterene 1 2w4m
2g49 1 cefuroxime
dicloxacillin 1 2zoq
1plo 1 gentamicin
domperidone 1 3crl
3d7c 1 ondansetron
olopatadine 1 2zoq
triamcinolone 1 3c6m
burning_sensation 1 tramadol
renal_insufficiency 1 retinoic_acid
indomethacin 1 2zox
pipotiazine 1 2vki
ciclopirox 1 3edr
desoximetasone 1 3e04
sevoflurane 1 1rfn
terbinafine 1 1qr6
lidocaine 1 3c6m
bupivacaine 1 1qha
gabapentin 1 2vt5
folliculitis 1 dexamethasone
alprazolam 1 3dtw
5-fluorouracil 1 1xdm
pulmonary_infiltration 1 erlotinib
nitrofurantoin 1 2yuu
enflurane 1 2oq1
cefoxitin 1 2iik
pindolol 1 2dyl
metolazone 1 1xdm
3coi 1 ambrisentan
testosterone 1 3b6h
pantoprazole 1 2vgi
methyltestosterone 1 2vgi
2ch6 1 amitriptyline
didanosine 1 2yuu
mercaptopurine 1 1q22
anastrozole 1 3ee2
fluoxetine 1 2qy0
indapamide 1 3b6h
rizatriptan 1 1cm8
desoximetasone 1 1mj4
montelukast 1 2vt5
flecainide 1 2vt5
1wvo 1 salbutamol
supraventricular_tachycardia 1 selegiline
methylphenidate 1 2gmi
3bg9 1 Citrate_cycle_(TCA_cycle)
telmisartan 1 2opb
levobunolol 1 3c6m
tPA 1 3dlj
myocarditis 1 idarubicin
2opb 1 cephradine
meclofenamate 1 2vt5
3cki 1 atomoxetine
nefazodone 1 3ctr
prednisolone 1 3c4f
aprepitant 1 2goo
zanamivir 1 2pid
pyridostigmine 1 3biy
naproxen 1 3b6h
19-nortestosterone 1 3e04
oxacillin 1 3bzh
oxytetracycline 1 2f8v
flumethasone 1 1f05
ertapenem 1 1tpn
ethosuximide 1 3ctr
desoximetasone 1 3dax
demeclocycline 1 1mj4
solifenacin_succinate 1 2qy0
doxorubicin 1 2opb
fentanyl 1 2rfe
folliculitis 1 pramipexole
2a1t 1 gatifloxacin
primidone 1 3efh
penbutolol 1 1t2f
ceftriaxone 1 3bzh
mercaptopurine 1 1rfn
parkinson 1 loxapine
Glycolysis_/_Gluconeogenesis 1 2nzt
Non-homologous_end-joining 1 3c5g
1gng 1 rimexolone
terbutaline 1 2qq2
myositis 1 ticlopidine
adenosine 1 2ys0
imipramine 1 2q50
2vgi 1 sulfadiazine
2coe 1 salbutamol
1k8r 1 benztropine
atovaquone 1 1qrk
burning_sensation 1 lidocaine
methyltestosterone 1 2f8v
irinotecan 1 1zbq
2q3z 1 salbutamol
zonisamide 1 2nz8
sulfisoxazole 1 3ee5
hypertrichosis 1 Drug_metabolism_-_other_enzymes
acetazolamide 1 1i7k
mitomycin_C 1 2f57
tegaserod 1 2fgb
flurbiprofen 1 3c6m
tazarotene 1 2i3y
1qr6 1 amifostine
amsacrine 1 3edr
Bax 1 1t2a
dicloxacillin 1 2okj
1tfx 1 cefotaxime
methysergide 1 1k8r
flurandrenolone 1 1qip
omeprazole 1 2a1t
foscarnet 1 3dtw
methyclothiazide 1 3ctt
2h2u 1 Pyrimidine_metabolism
timolol 1 1wwt
2q9g 1 sertraline
caffeine 1 3edr
methyldopa 1 2iik
paroxetine 1 3coi
ethotoin 1 1bhg
moxifloxacin 1 2opb
2hda 1 benztropine
CCNU 1 1jas
famotidine 1 1jas
3eo3 1 cromolyn
apraclonidine 1 1i7k
levonorgestrel 1 2vt5
halobetasol_propionate 1 2fue
bexarotene 1 1gng
paroxetine 1 2q9g
rofecoxib 1 1k6m
1jmy 1 Steroid_biosynthesis
rivastigmine 1 3be1
famotidine 1 2ys0
amrinone 1 3edr
buspirone 1 2ys0
1xfb 1 Na
stavudine 1 3brt
zidovudine 1 1u3t
perphenazine 1 3dtw
ganciclovir 1 1nfb
oxycodone 1 2zj4
bicalutamide 1 2f8v
pimozide 1 3cr0
mirtazapine 1 1qr6
tizanidine 1 3eo3
tramadol 1 2yuu
1gum 1 amifostine
clindamycin 1 2qg4
felodipine 1 2pfr
1q9s 1 Riboflavin_metabolism
clonidine 1 2vo1
1ik9 1 flunisolide
cimetidine 1 3crl
stavudine 1 3b7k
1m6d 1 adapalene
D-penicillamine 1 1t2a
nitrogen_mustard 1 1tfx
triamcinolone 1 2q3z
3czd 1 guanethidine
hypopigmentation 1 8-methoxypsoralen
gemfibrozil 1 2qq2
renal_insufficiency 1 ibuprofen
oxacillin 1 2f8v
formoterol 1 3b6h
nedocromil_sodium 1 2vkq
aprepitant 1 1bhg
eletriptan 1 2v40
diflunisal 1 3eo3
cefdinir 1 1jas
2p69 1 raltitrexed
moxifloxacin 1 1rfn
bupropion 1 1f05
metformin 1 2w0j
herpes_zoster 1 tramadol
3dax 1 ambrisentan
cisapride 1 2q9g
oxcarbazepine 1 3ctr
abacavir 1 2ch6
rabeprazole 1 3eo3
fentanyl 1 2a1t
zolpidem 1 2uui
1tfx 1 nizatidine
fluvastatin 1 3e04
papilledema 1 dexamethasone
2h96 1 cefotaxime
thiotepa 1 2w4o
clonazepam 1 1q22
skin_atrophy 1 apolar
propylthiouracil 1 2q50
cholelithiasis 1 fenofibrate
papilledema 1 cortisone
mephenytoin 1 2ch6
prednisolone 1 3biy
primidone 1 3cki
CCNU 1 2q50
cefoxitin 1 2p69
apolar 1 2nzt
zalcitabine 1 1i7k
2okj 1 clozapine
1gng 1 cefazolin
2ic1 1 raltitrexed
celecoxib 1 1le7
2ys0 1 meprobamate
clodronate 1 1d5r
molindone 1 3e04
2oq1 1 ambrisentan
nifedipine 1 2v1y
pregabalin 1 1qzu
thiotepa 1 1dig
abacavir 1 2ysx
1i7k 1 amifostine
SU11248 1 1nzi
retinoic_acid 1 2qq2
penbutolol 1 3efh
5-aminosalicylic_acid 1 3be1
3ee2 1 oseltamivir
sumatriptan 1 2v40
pemetrexed 1 1xfb
breast_enlargement 1 trazodone
amoxapine 1 2vt5
mecamylamine 1 1qr6
medroxyprogesterone 1 3be1
ischemic_colitis 1 propranolol
fluoxetine 1 3efh
piroxicam 1 2zj4
2nz8 1 Amyotrophic_lateral_sclerosis_(ALS)
trimipramine 1 1yxm
3b6h 1 cephalexin
penicillin_V 1 1d5r
2ra3 1 amitriptyline
tigecycline 1 2zoq
procainamide 1 1nuh
desoximetasone 1 2q9g
bupivacaine 1 2etr
bupropion 1 2ys0
terbutaline 1 1u3t
2wgh 1 cephem
ranitidine 1 3ene
pamidronate 1 1m6d
methyldopa 1 3ctr
clomipramine 1 3ctr
mannitol 1 2qgx
anastrozole 1 3chs
risedronate 1 1xd3
2zox 1 hydralazine
metformin 1 2w73
lamotrigine 1 3dar
epinastine 1 2a1t
cefoxitin 1 3dax
metformin 1 1nrg
nedocromil_sodium 1 2uui
oxycodone 1 1qr6
bupropion 1 1xwn
foscarnet 1 2g49
halcinonide 1 2uui
solifenacin_succinate 1 3b6h
2vki 1 haloperidol
tPA 1 2h11
alendronate 1 1zd5
2f5z 1 Pyruvate_metabolism
kanamycin 1 1yzx
oxycodone 1 3c5g
sulfisoxazole 1 3c6m
1xfb 1 nizatidine
epinastine 1 1wwt
3ctt 1 nizatidine
diclofenac 1 3ee5
rizatriptan 1 1tfx
terbinafine 1 1zrh
capecitabine 1 2okj
loxapine 1 2w4o
carbamazepine 1 3efh
3e7o 1 T_cell_receptor_signaling_pathway
retinoic_acid 1 1wvo
2ic1 1 glipizide
oxacillin 1 1d5r
serum_sickness 1 tetracycline
paralytic_ileus 1 protriptyline
2p6b 1 vinorelbine
nefazodone 1 3b6h
prochlorperazine 1 3edr
zoledronic_acid 1 2q8i
DCF 1 3ee2
2ic1 1 bromocriptine
propofol 1 1bhg
1wuu 1 fluorometholone
3bpt 1 cefotaxime
3bg9 1 thymidine
zanamivir 1 3b3l
cetirizine 1 1yrv
estradiol 1 1rfn
SU11248 1 1eem
3dax 1 piperacillin
chlorpromazine 1 2vn0
fluvoxamine 1 2e1q
nabumetone 1 1k6m
3e04 1 levetiracetam
labetalol 1 3dax
moxifloxacin 1 2q4r
citalopram 1 2fue
fecal_incontinence 1 donepezil
gemfibrozil 1 2vn0
hepatomegaly 1 Glycosphingolipid_biosynthesis_-_globo_series
8-methoxypsoralen 1 2vgi
3edr 1 dexmedetomidine
SZ 1 3chs
skin_carcinoma 1 Viral_myocarditis
3bsu 1 vinorelbine
riluzole 1 1nrg
etodolac 1 2uzq
imipramine 1 2ch6
1qr6 1 rimexolone
fludrocortisone 1 3e04
2q50 1 captopril
desipramine 1 2f29
Ets 1 3bpt
amrinone 1 2q50
trazodone 1 3bzh
mafenide_acetate 1 3efh
clopidogrel 1 1q22
pramipexole 1 3ene
2pfr 1 trihexyphenidyl
cimetidine 1 2oq1
methylprednisolone 1 1qr6
clomipramine 1 2opb
3c6m 1 mitotane
1q22 1 sulfadiazine
fludarabine 1 1nfb
terazosin 1 1gng
3chs 1 trihexyphenidyl
DCF 1 2w4l
sevoflurane 1 2jgz
bupivacaine 1 1le7
2q3z 1 ambrisentan
stavudine 1 3b6h
2ys0 1 atomoxetine
dasatinib 1 3dax
mycophenolic_acid 1 2i0e
entacapone 1 2qy0
hydromorphone 1 2yuu
cetirizine 1 1rqq
donepezil 1 3b7k
ibuprofen 1 1rfn
alpha-methyl-p-tyrosine 1 1m6d
diclofenac 1 3euf
ibandronate 1 2qt1
entacapone 1 1tfx
levobunolol 1 2ipj
3b6h 1 atenolol
1e0a 1 ACA
minoxidil 1 1q22
Parkinson's_disease 1 1xd3
terazosin 1 1rqq
1xdm 1 tolbutamide
1u3t 1 tamoxifen
zalcitabine 1 2vgi
2okj 1 lovastatin
2cyx 1 lovastatin
Viral_myocarditis 1 2rmk
dasatinib 1 2a1t
pyrimethamine 1 3c6m
irbesartan 1 3ctt
candesartan 1 2ys0
azelastine 1 2rfe
lymphopenia 1 nitrogen_mustard
melphalan 1 3e04
paroxetine 1 3chs
cytosine_arabinoside 1 2pjy
methyldopa 1 2q8i
propranolol 1 1d5r
tPA 1 3c6m
darifenacin 1 3ee5
carbamazepine 1 1qrk
pantoprazole 1 1qip
cortisol 1 1qrk
cefoxitin 1 1qh5
foscarnet 1 1zdn
tendinitis 1 celecoxib
Implanon 1 2okj
3bce 1 lincomycin
fecal_incontinence 1 zonisamide
nefazodone 1 2qc8
3crl 1 lorazepam
nilutamide 1 3ctr
melphalan 1 1jmo
thiothixene 1 1qr6
2-chlorodeoxyadenosine 1 2iik
thioridazine 1 1jas
nadolol 1 2yuu
1gng 1 captopril
serum_sickness 1 Pantothenate_and_CoA_biosynthesis
memantine 1 2q4r
cytosine_arabinoside 1 1q11
2v40 1 nabilone
flumethasone 1 2q4r
meningitis 1 Heparan_sulfate_biosynthesis
valganciclovir 1 2p69
1u3t 1 cromolyn
2i0e 1 sulfadiazine
penicillin_G 1 1wvo
AAS 1 2ipj
medroxyprogesterone 1 1jcn
thalidomide 1 3cs9
chlorpromazine 1 3ctt
protriptyline 1 1bhg
doxepin 1 3cs9
pamidronate 1 1qr6
mepivacaine 1 2f29
cimetidine 1 3dtw
terbutaline 1 1tpn
tetany 1 cisplatin
lomefloxacin 1 2q50
fluoxymesterone 1 1yxm
2vgi 1 amitriptyline
gliclazide 1 3c6m
sotalol 1 3biy
nilutamide 1 2q9g
1t0l 1 oseltamivir
doxazosin 1 1t2f
sevoflurane 1 3cki
ETV 1 3edr
pregabalin 1 3e04
periodontal_abscess 1 diclofenac
pregabalin 1 2ipj
electrolyte_imbalance 1 irinotecan
doxazosin 1 2f57
voriconazole 1 2gmi
cisapride 1 1qh5
baclofen 1 2ys0
2v40 1 sulfadiazine
nebivolol 1 3dtw
propofol 1 3b6h
fluphenazine 1 2f57
cefoxitin 1 1rfn
metolazone 1 1le7
cefaclor 1 1xfb
hydromorphone 1 1t0l
tonsillitis 1 metformin
ethotoin 1 2v40
desflurane 1 2p69
maprotiline 1 3efh
3erb 1 bezafibrate
rivastigmine 1 2uzq
nitroglycerin 1 2ka6
torasemide 1 3cqw
3bzh 1 letrozole
tiotropium 1 1tpn
thioridazine 1 3edr
2f8a 1 letrozole
penicillin_G 1 2oq1
mecamylamine 1 3c5g
fluticasone 1 2q9g
pindolol 1 1qrk
2q3z 1 cinacalcet
cetirizine 1 2f8a
bicalutamide 1 2w73
neomycin 1 3brt
mannitol 1 2jis
cyclophosphamide 1 1d5r
carteolol 1 1cm8
1rfn 1 sertraline
nicotinic_acid 1 1xdm
lomefloxacin 1 2qjb
nefazodone 1 2qq2
sotalol 1 2i0e
1f05 1 captopril
1bhg 1 cefadroxil
ascites 1 valganciclovir
propranolol 1 2ys0
clotrimazole 1 2vxo
1w2f 1 tigecycline
aminoglutethimide 1 3b6h
tiotropium 1 2zoq
Implanon 1 2v1y
1taz 1 raloxifene
CFB 1 3chs
1wzw 1 Ubiquitin_mediated_proteolysis
ropivacaine 1 2uzq
hydrochlorothiazide 1 2vd6
2vxo 1 cefotaxime
5-aminosalicylic_acid 1 2pjy
1wzw 1 duloxetine
remifentanil 1 3dax
tinidazole 1 2qq2
clonidine 1 1u3t
3ene 1 fenoprofen
propofol 1 1yxm
meningitis 1 oxaprozin
brimonidine 1 3ene
2q0n 1 ceftazidime
3bju 1 ciclesonide
1jas 1 duloxetine
remifentanil 1 1yxm
fluphenazine 1 2ipj
1tfx 1 polyglutamine
2p69 1 LCBF
parkinson 1 reserpine
3efh 1 meropenem
cidofovir 1 2yuu
gabapentin 1 2f8v
streptozotocin 1 3efh
3chs 1 quinidine
EHDP 1 2i7p
fludrocortisone 1 3efh
phenytoin 1 2q4r
3efh 1 midazolam
thioridazine 1 3b7k
tinidazole 1 1yxm
DFMO 1 2q8i
2yuu 1 salbutamol
3edr 1 letrozole
ibandronate 1 2iik
mannitol 1 2f2c
1jmo 1 prednisolone
2opb 1 midazolam
diflunisal 1 1m6d
ascites 1 Nicotinate_and_nicotinamide_metabolism
caffeine 1 2f8v
1eem 1 cefotaxime
2pe4 1 Lysosome
tolcapone 1 3b6h
oxacillin 1 2ch6
rofecoxib 1 1cm8
allopurinol 1 1xdm
alosetron 1 3edr
celecoxib 1 2q3z
Amino_sugar_and_nucleotide_sugar_metabolism 1 1i3n
gabapentin 1 2dyl
breast_enlargement 1 bupropion
diflunisal 1 2ax4
furosemide 1 1tpn
3c6m 1 trihexyphenidyl
zidovudine 1 2goo
2c4p 1 tranexamic_acid
mannitol 1 3bd9
entacapone 1 3coi
flecainide 1 1mj4
riluzole 1 3dax
prostatitis 1 Pathogenic_Escherichia_coli_infection
osteoporosis 1 Ribosome
2q3z 1 tamoxifen
primidone 1 3dax
molindone 1 2zoq
DFMO 1 2qg4
epinastine 1 1rfn
CCNU 1 2q4r
candesartan 1 3bzh
oxacillin 1 2vxo
Prostate_cancer 1 1d5r
sulfasalazine 1 3b6h
mirtazapine 1 2yuu
Heparan_sulfate_biosynthesis 1 2d0j
DFMO 1 2vn0
1xfb 1 5-fluorocytosine
metoclopramide 1 1rfn
oxiconazole 1 2gmi
pilocarpine 1 1jmo
flecainide 1 2pid
19-nortestosterone 1 1le7
apraclonidine 1 3ctr
zolmitriptan 1 1nuh
Ets 1 3crl
loxapine 1 2v40
folliculitis 1 clobetasol
2jis 1 hydralazine
moxifloxacin 1 1qr6
3dyd 1 Phenylalanine,_tyrosine_and_tryptophan_biosynthesis
tinidazole 1 1qrk
topiramate 1 2z5d
2dyl 1 polyglutamine
2qg4 1 dexmedetomidine
burning_sensation 1 streptozotocin
burning_sensation 1 mafenide_acetate
2vgi 1 mitotane
maprotiline 1 3dax
1bj4 1 HMS
eletriptan 1 3bzi
clopidogrel 1 2f8v
ofloxacin 1 2yuu
celecoxib 1 2vgi
ampicillin 1 2izu
trazodone 1 1qha
1tpn 1 ambrisentan
morphine 1 3dtw
clobetasol 1 2h2u
isosorbide-5-mononitrate 1 1i7k
methysergide 1 3bzh
trimetrexate 1 2opb
2zj4 1 cefixime
alprazolam 1 2okk
paroxetine 1 3efh
indapamide 1 1cm8
2j0f 1 riluzole
nicotinic_acid 1 3e0j
2ch6 1 diltiazem
levobunolol 1 3chs
2iip 1 HMS
sotalol 1 1qrk
oxaprozin 1 1jmo
isosorbide-5-mononitrate 1 3e4c
6-thioguanine 1 2vki
2vle 1 Ascorbate_and_aldarate_metabolism
vaginal_hemorrhage 1 THA
moxifloxacin 1 3ctr
sumatriptan 1 2zj4
burning_sensation 1 mitomycin_C
naproxen 1 2pfr
clonidine 1 2a1t
pemetrexed 1 3bju
alendronate 1 2d06
Metvix 1 3efh
N-0437 1 2f8v
2qy0 1 oxybutynin
oxytetracycline 1 2p69
sinus_tachycardia 1 dexmedetomidine
topotecan 1 1tfx
rivastigmine 1 1xrj
2f4w 1 Ubiquitin_mediated_proteolysis
lansoprazole 1 1xfb
famotidine 1 1bhg
1xrj 1 thyroxine
levobunolol 1 3crl
night_blindness 1 chloroquine
amiloride 1 1f05
stavudine 1 3c5g
sildenafil 1 1fyj
triamterene 1 3crl
isosorbide-5-mononitrate 1 2i0e
2r99 1 nabilone
fenofibrate 1 2a1t
busulfan 1 2qy0
methyltestosterone 1 2r9p
methysergide 1 1qr6
aprepitant 1 3dtw
naproxen 1 1bhg
methyclothiazide 1 2h64
1cm8 1 amifostine
flecainide 1 1t2f
SZ 1 1d5r
risedronate 1 2b3y
renal_insufficiency 1 pipotiazine
trifluoperazine 1 2j0f
methyldopa 1 1qr6
thiotepa 1 2yuu
atovaquone 1 3chs
dihydroergotamine 1 2i0e
rofecoxib 1 2vt5
doxorubicin 1 3b7o
alprazolam 1 1cm8
sildenafil 1 2r9p
imiquimod 1 3ee2
valproic_acid 1 1jas
mometasone 1 2h2u
hydrochlorothiazide 1 1qzu
sildenafil 1 3bzh
ciclopirox 1 3chs
carteolol 1 2djg
clonidine 1 1le7
zidovudine 1 3dax
isoflurane 1 2qq2
3ctt 1 polyglutamine
Glycolysis_/_Gluconeogenesis 1 1xdm
oxymetholone 1 3bpt
ertapenem 1 1t2f
cisplatin 1 3eqi
fluocinonide 1 2rmk
simvastatin 1 2zox
omeprazole 1 3dax
budesonide 1 1jcn
desipramine 1 3cki
pseudotumor_cerebri 1 nitrofurantoin
tegaserod 1 3dax
dihydroergotamine 1 3coi
sildenafil 1 2p69
3ctt 1 sertraline
pyridostigmine 1 3be1
3b6h 1 nabilone
linezolid 1 3dar
3crl 1 tolmetin
minoxidil 1 2zox
1q22 1 cefditoren
clomiphene_citrate 1 3bzh
thalidomide 1 1cm8
selegiline 1 1qr6
Ras 1 3e04
2jis 1 lovastatin
3e8d 1 ethambutol
tPA 1 3crl
rivastigmine 1 1t2f
felodipine 1 1m6d
gentamicin 1 1d1t
2vn0 1 Arachidonic_acid_metabolism
idarubicin 1 2vkq
oxymetholone 1 1pl8
topotecan 1 2zoq
cortisone 1 1m6d
flurandrenolone 1 1i7k
2qy0 1 gemifloxacin
zoledronic_acid 1 2w4l
dicloxacillin 1 2cyx
1qip 1 dexamethasone
amiloride 1 1xwn
thioridazine 1 2z7s
adenosine 1 1i7k
fentanyl 1 1rfn
mefenamic_acid 1 2yuu
fungal_dermatitis 1 olanzapine
Prostate_cancer 1 3d4q
3cs9 1 amifostine
ranitidine 1 2f8v
bicalutamide 1 2coe
oxcarbazepine 1 2coe
cyclobenzaprine 1 2yuu
1pl8 1 palonosetron
2jis 1 nateglinide
bezafibrate 1 2ys0
azelastine 1 3eo3
busulfan 1 1qr6
valproic_acid 1 2rdw
2q3z 1 ciclesonide
indomethacin 1 1k8r
onycholysis 1 doxorubicin
2vgi 1 duloxetine
ifosfamide 1 2w4l
levonorgestrel 1 2qgx
mecamylamine 1 3dax
kanamycin 1 1zkc
risedronate 1 1qr6
amsacrine 1 3ee2
sotalol 1 1nfb
ibandronate 1 3bbf
fluvoxamine 1 1qh5
idarubicin 1 2f2c
ribavirin 1 2ax4
3biy 1 theophylline
melphalan 1 1t32
nabumetone 1 3e04
RNA_degradation 1 3ctr
calcipotriol 1 1f05
budesonide 1 3ee5
2ys0 1 benztropine
clopidogrel 1 1i7k
memantine 1 3be1
ICL670 1 3chs
3ee2 1 reserpine
dihydroergotamine 1 1i7k
alclometasone 1 1rlw
ketorolac 1 2q50
sulfasalazine 1 2v7o
trimetrexate 1 3dtw
alendronate 1 2h2u
mercaptopurine 1 1t0l
terazosin 1 2opb
estradiol 1 2vgi
tetracycline 1 2uui
oxaprozin 1 3crl
1cm8 1 Amyotrophic_lateral_sclerosis_(ALS)
1xfb 1 prostacyclin
medroxyprogesterone 1 3biy
chlorpromazine 1 1cm8
flurandrenolone 1 1eem
retinoic_acid 1 1le7
linezolid 1 1e0a
2qgx 1 benazepril
prochlorperazine 1 2jis
etoposide 1 1t2a
1qrk 1 ciclesonide
busulfan 1 3bce
BCNU 1 3eqi
phenytoin 1 1qrk
1qr6 1 letrozole
cefoxitin 1 3c3c
oxytetracycline 1 1rqq
ampicillin 1 3chs
nelarabine 1 3brt
isosorbide-5-mononitrate 1 1jmo
primidone 1 1gng
3ebs 1 Retinol_metabolism
2-chlorodeoxyadenosine 1 3edr
1cm8 1 fenoprofen
1wuu 1 cortisone
1k8r 1 tranexamic_acid
doxycycline 1 3biy
cyclobenzaprine 1 2pfr
2j6l 1 paricalcitol
cetirizine 1 2zj4
clopidogrel 1 3bt2
olanzapine 1 3dax
2c5l 1 tranexamic_acid
3edr 1 gemifloxacin
ptosis 1 naproxen
ifosfamide 1 2dyl
ethotoin 1 1jmo
dasatinib 1 2p69
dihydroergotamine 1 2v1y
2aw5 1 cefotaxime
1xfb 1 carvedilol
efavirenz 1 2ax4
doxorubicin 1 1zkc
oxcarbazepine 1 1rfn
eletriptan 1 1k8r
ketorolac 1 2ys0
1xdm 1 dexmedetomidine
buspirone 1 3dax
2v40 1 clozapine
meningitis 1 mefenamic_acid
2f8a 1 ambrisentan
desflurane 1 2ok5
CFB 1 1m6d
ceftriaxone 1 2q4r
ampicillin 1 1xsc
2a1t 1 glipizide
ethosuximide 1 1ohe
cisapride 1 2j0f
doxorubicin 1 3coi
protriptyline 1 1rfn
pyrimethamine 1 3e04
2qjb 1 cephem
3chs 1 piperacillin
2q4r 1 trihexyphenidyl
timolol 1 2yuq
fibrosis 1 Nicotinate_and_nicotinamide_metabolism
BCNU 1 2vt5
3d7c 1 raltitrexed
1jmo 1 guanethidine
mefenamic_acid 1 2q3z
fecal_incontinence 1 tegaserod
doxorubicin 1 3ee5
medroxyprogesterone 1 3bpt
3bea 1 Hematopoietic_cell_lineage
felodipine 1 2q9g
zanamivir 1 2eva
cholelithiasis 1 Adipocytokine_signaling_pathway
3crl 1 nabilone
paricalcitol 1 1u3t
galactorrhea 1 cyclobenzaprine
2vgi 1 benztropine
gliclazide 1 3crl
3efh 1 thyroxine
lamivudine 1 3dtw
valproic_acid 1 3c5g
nitroglycerin 1 3cki
adenosine 1 2q50
bexarotene 1 3e04
fludarabine 1 3e04
ethosuximide 1 2qg4
Metvix 1 2ka6
minoxidil 1 2ys0
FTC 1 2ch6
SU11248 1 1wwt
1f05 1 Pentose_phosphate_pathway
imipramine 1 3crl
zalcitabine 1 2dyl
pindolol 1 3c6m
clobetasol 1 1k8r
tiludronate 1 2qy0
estrogen 1 3ctr
olopatadine 1 3dtw
naratriptan 1 3cs9
clonazepam 1 2coe
1cm8 1 amlodipine
3e04 1 nateglinide
allergic_rhinitis 1 rofecoxib
sulfisoxazole 1 1q22
flurandrenolone 1 2cyx
3cs9 1 vitamin_D
clarithromycin 1 1tpn
2p69 1 prazosin
2pid 1 flumazenil
estradiol 1 1m6d
2gmi 1 meprobamate
solifenacin_succinate 1 2pfr
tetracycline 1 2opb
amrinone 1 2a1t
naproxen 1 3dtw
efavirenz 1 2vo1
3b7o 1 polyglutamine
cyclobenzaprine 1 1m6d
oxaprozin 1 2a1t
aprepitant 1 2q51
cyclophosphamide 1 2vo1
1k8r 1 loperamide
demeclocycline 1 1qzu
rofecoxib 1 2f57
famotidine 1 1i7k
2g45 1 Ribosome
apraclonidine 1 2q50
1qh5 1 lincomycin
1t2f 1 atenolol
fluoxetine 1 2fgb
fluphenazine 1 2opb
minoxidil 1 1t2f
N-0437 1 2orv
paricalcitol 1 1jmo
2zj4 1 mesoridazine
3bzh 1 quinidine
9-hydroxyrisperidone 1 1q22
tramadol 1 3bzh
fludarabine 1 3bg9
2vkq 1 guanethidine
sulindac 1 1eyb
oxiconazole 1 1rqq
cortisol 1 3dax
tPA 1 1cm8
sildenafil 1 2uui
gemfibrozil 1 2h11
demeclocycline 1 1t8u
anastrozole 1 3e04
ibuprofen 1 3crl
Metvix 1 1xdm
oxytetracycline 1 2ch6
kanamycin 1 1nzi
Ets 1 3cki
supraventricular_tachycardia 1 atropine
dicloxacillin 1 2v40
perphenazine 1 3cki
mannitol 1 1qh5
3bzh 1 cefazolin
D-penicillamine 1 3bzh
nasal_septum_perforation 1 triamcinolone
clodronate 1 1umk
amrinone 1 1k6m
aprepitant 1 1ehw
3bce 1 Calcium_signaling_pathway
2h2u 1 oseltamivir
cimetidine 1 3cs9
2-chlorodeoxyadenosine 1 2w4l
propranolol 1 1cm8
enterocolitis 1 chloramphenicol
imiquimod 1 1xfb
levobunolol 1 1xfb
bicalutamide 1 1qh5
ceftriaxone 1 2okk
1rfn 1 benazepril
gabapentin 1 2vgi
molindone 1 1q11
dihydroergotamine 1 2f2c
2vt5 1 cinacalcet
1zbq 1 Primary_bile_acid_biosynthesis
Implanon 1 2ysx
medroxyprogesterone 1 2opb
oxacillin 1 2p69
remifentanil 1 3cki
nitrofurantoin 1 1m6d
herpes_zoster 1 riluzole
furosemide 1 1nuh
1jmo 1 atomoxetine
electrolyte_imbalance 1 methazolamide
desipramine 1 2q50
fibrosis 1 mitomycin_C
1eem 1 eplerenone
1q22 1 cromolyn
methazolamide 1 2fue
2vt5 1 guanethidine
calcitriol 1 1gng
baclofen 1 2jis
raloxifene 1 2vgi
2pfr 1 nizatidine
azathioprine 1 3bd9
nilutamide 1 2zox
clopidogrel 1 2vgi
tramadol 1 2rdw
exemestane 1 2vkq
telmisartan 1 1wwt
flurbiprofen 1 3b6h
3cuk 1 flunisolide
3dtw 1 sulfadiazine
aripiprazole 1 3beg
sulfisoxazole 1 2yuu
temozolomide 1 2a1t
cisplatin 1 2yr3
Spliceosome 1 3beg
2qjf 1 meprobamate
2qc8 1 tamoxifen
tolcapone 1 2ys0
nebivolol 1 3bzh
busulfan 1 3cs9
gabapentin 1 1tfx
1ezf 1 oxybutynin
halobetasol_propionate 1 2ch6
risedronate 1 2yuu
mepivacaine 1 3edr
omeprazole 1 1k6m
vardenafil 1 2vxo
estrogen 1 3biy
azithromycin 1 2nz8
ketorolac 1 3euf
azathioprine 1 1xdm
sinus_tachycardia 1 idarubicin
pilocarpine 1 2nzt
Bax 1 2i0e
aprepitant 1 1wa7
zolpidem 1 3bpt
3edr 1 isocarboxazid
2oq1 1 raltitrexed
diflunisal 1 2rfe
isosorbide-5-mononitrate 1 2yuu
baclofen 1 3edr
ibuprofen 1 1eyb
rizatriptan 1 2vt5
2c9a 1 meropenem
mitomycin_C 1 2w73
fenofibrate 1 2hda
ischemic_colitis 1 nadolol
sevoflurane 1 2vki
3e04 1 mesoridazine
temozolomide 1 3biy
naratriptan 1 3ctr
torasemide 1 2quk
allopurinol 1 3bhd
pantoprazole 1 2vn0
ganciclovir 1 2ibi
fluvoxamine 1 2dyl
dicloxacillin 1 1eyb
clopidogrel 1 2qy0
1wvo 1 quetiapine
clarithromycin 1 3coi
celecoxib 1 2j0f
sumatriptan 1 1nzi
ganciclovir 1 3dtw
2vki 1 gemifloxacin
3d3l 1 Arachidonic_acid_metabolism
1qha 1 cephalexin
fluoxymesterone 1 2p69
chloramphenicol 1 1tfx
telmisartan 1 3ee5
fludarabine 1 3cs9
paricalcitol 1 2f8a
penicillin_G 1 2vgi
protriptyline 1 3chs
1xfb 1 ondansetron
naratriptan 1 3cki
BCNU 1 3cki
apraclonidine 1 3e8d
calcitriol 1 2v40
cefoxitin 1 3bzh
2yu7 1 Jak-STAT_signaling_pathway
5-aminosalicylic_acid 1 3ene
2f57 1 quinidine
allopurinol 1 1k62
Primary_immunodeficiency 1 1yvj
zolpidem 1 1rqq
tizanidine 1 2vd6
3ene 1 trihexyphenidyl
sibutramine 1 3be1
3e4c 1 Amyotrophic_lateral_sclerosis_(ALS)
EHDP 1 2yuq
raloxifene 1 2vt5
2yuu 1 5-fluorocytosine
topiramate 1 1qr6
2p69 1 cefotaxime
flurbiprofen 1 1tfx
2nzt 1 loperamide
fluticasone 1 2yuu
1q22 1 Sulfur_metabolism
6-thioguanine 1 1qr6
1f05 1 naproxen
methysergide 1 3biy
tPA 1 2c4p
alendronate 1 2izu
diazoxide 1 1nrg
kanamycin 1 1t0l
tinidazole 1 1qha
etodolac 1 3b6h
sildenafil 1 2opb
ketoprofen 1 2jis
penicillin_V 1 3b3l
lansoprazole 1 2coj
capecitabine 1 2cyx
fibrosis 1 5-aminosalicylic_acid
nabumetone 1 1k8r
hyperpigmentation 1 imiquimod
methyltestosterone 1 1qr6
bicalutamide 1 3cs9
perphenazine 1 2opb
tetany 1 sumatriptan
morphine 1 2vt5
trazodone 1 2ax4
5-aminosalicylic_acid 1 2qjf
1tpn 1 LCBF
hernia 1 pregabalin
formoterol 1 3ctt
efavirenz 1 2q4r
tigecycline 1 1yrv
pelvic_pain 1 mycophenolic_acid
baclofen 1 2w4o
sulindac 1 3elo
cyproterone 1 3bzh
siadh 1 trazodone
2vd6 1 nizatidine
lenalidomide 1 2vgi
3e04 1 carvedilol
paricalcitol 1 2ibn
linezolid 1 2q3z
doxazosin 1 3bce
cyclophosphamide 1 2r6k
burning_sensation 1 epinastine
clomiphene_citrate 1 2p69
sildenafil 1 2vxo
1i7k 1 meropenem
2pd6 1 Androgen_and_estrogen_metabolism
clindamycin 1 2j0d
prochlorperazine 1 1tpn
levonorgestrel 1 1t2f
cyproterone 1 2q4r
2i0e 1 tolbutamide
simvastatin 1 2v40
nilutamide 1 3e04
3cs9 1 ciclesonide
prednisolone 1 2jis
3ee5 1 gatifloxacin
domperidone 1 2uui
cidofovir 1 1w98
zanamivir 1 2coe
1k8r 1 diltiazem
1l1f 1 carvedilol
clonidine 1 2qg4
3edr 1 lovastatin
aminoglutethimide 1 2wef
clonazepam 1 2zj4
kanamycin 1 2coj
pindolol 1 2ipj
Ets 1 2r99
articaine 1 2ys0
CFB 1 2vgi
2z7s 1 cefditoren
propylthiouracil 1 2i0e
bezafibrate 1 3ene
amcinonide 1 1qr6
raloxifene 1 1t2a
oxycodone 1 2vt5
1qha 1 cephradine
2w0j 1 tranexamic_acid
remifentanil 1 2gmi
triamcinolone 1 3b7k
2qt1 1 cortisone
pelvic_pain 1 phenytoin
flumethasone 1 3e8d
3dtw 1 reserpine
3efh 1 fenoprofen
3eo3 1 glipizide
DMP 1 1qrk
terazosin 1 2p69
simvastatin 1 2vki
1jmo 1 cromolyn
2coe 1 quetiapine
ursodeoxycholic_acid 1 1qrk
topiramate 1 2ysx
dihydroergotamine 1 2ipj
topiramate 1 1jvg
pentoxifylline 1 3b6h
imipramine 1 2uzx
1gng 1 aztreonam
1qh5 1 HMS
oxiconazole 1 1bhg
Prostate_cancer 1 3dar
fluocinonide 1 1yxm
diazepam 1 1jmo
temozolomide 1 2w4o
hyperpigmentation 1 erlotinib
ketorolac 1 3bzh
carbamazepine 1 1nzi
trimetrexate 1 1jmo
1cm8 1 Na
5-aminosalicylic_acid 1 3cki
megestrol 1 3euf
3bd9 1 metolazone
selegiline 1 2ys0
penicillin_G 1 2q8h
cytosine_arabinoside 1 1rfn
2hhj 1 Glycolysis_/_Gluconeogenesis
ETV 1 2pfr
3cs9 1 toremifene
mefenamic_acid 1 2f8v
irbesartan 1 2vkq
nicotinic_acid 1 2vt5
ertapenem 1 3bju
mitomycin_C 1 1k8r
acyclovir 1 2i0e
3cki 1 gatifloxacin
clotrimazole 1 1qip
trifluoperazine 1 1qrk
pimozide 1 2nzt
acetazolamide 1 2qt1
Ets 1 2q4r
allopurinol 1 2ys0
chloramphenicol 1 2uui
pantoprazole 1 2vki
mometasone 1 3e7e
cefdinir 1 1k8r
ketoprofen 1 2zox
CFB 1 2zoq
Fructose_and_mannose_metabolism 1 1t2a
sulfisoxazole 1 2ys0
1yxm 1 Biosynthesis_of_unsaturated_fatty_acids
ketorolac 1 1xfb
1wwt 1 quinidine
lidocaine 1 3edr
venlafaxine 1 2okk
2pfr 1 CLT
lamotrigine 1 1le7
allopurinol 1 2h2u
2qy0 1 Na
hydrochlorothiazide 1 1q9s
famotidine 1 3bhd
1yxm 1 nabilone
1poe 1 alpha-Linolenic_acid_metabolism
memantine 1 1i7k
eletriptan 1 1w6k
alclometasone 1 2ch6
meningitis 1 sulfasalazine
2wef 1 LCBF
ophthalmoplegia 1 retinoic_acid
labetalol 1 3bzh
fentanyl 1 3bju
1q11 1 Aminoacyl-tRNA_biosynthesis
baclofen 1 3bzh
bupivacaine 1 3ctr
CCNU 1 2q9g
ads 1 2a1t
methylphenidate 1 2hda
ETV 1 1cm8
famotidine 1 1rfn
testosterone 1 3bpt
buspirone 1 3bzh
doxycycline 1 2pid
2-chlorodeoxyadenosine 1 2vki
alosetron 1 3bpt
2i7n 1 lincomycin
selegiline 1 2vgi
tolcapone 1 1q22
minocycline 1 1eyb
sinus_headache 1 oxybutynin
2f57 1 clozapine
ofloxacin 1 2p69
perphenazine 1 1cm8
2pid 1 rimexolone
DCF 1 2vgi
thiothixene 1 2ys0
acetazolamide 1 1xwn
zonisamide 1 1i3n
1le7 1 adapalene
fungal_dermatitis 1 pregabalin
methysergide 1 1wwt
clopidogrel 1 1qrk
foscarnet 1 2uzx
buspirone 1 2a1t
enterocolitis 1 ampicillin
2pfr 1 cephalexin
aripiprazole 1 3chs
neomycin 1 2dfd
nebivolol 1 3ee5
2wef 1 glipizide
allergic_alveolitis 1 aminoglutethimide
valproic_acid 1 2q8h
topotecan 1 1mj4
desipramine 1 1wwt
2vt5 1 benztropine
mefenamic_acid 1 2vxo
sotalol 1 1tpn
2ch6 1 quetiapine
3bt2 1 thyroxine
prostatitis 1 pramipexole
alendronate 1 3dtw
ibandronate 1 2f5z
fentanyl 1 1le7
2p69 1 ondansetron
alosetron 1 1tpn
3ee5 1 aztreonam
etoposide 1 2z5d
Adipocytokine_signaling_pathway 1 2v9j
metronidazole 1 2a1t
tPA 1 2hda
ropivacaine 1 1tfx
imipramine 1 1k8r
acamprosate 1 3ctr
ribavirin 1 3ee2
2q8i 1 5-fluorocytosine
gemfibrozil 1 2q50
buspirone 1 2h11
imipramine 1 3bzh
1rfn 1 clozapine
megestrol 1 1le7
2vt5 1 cromolyn
diazepam 1 2coj
2v1y 1 thyroxine
folliculitis 1 prednicarbate
mometasone 1 3cqw
penicillin_G 1 2ic1
fluocinonide 1 1poe
rofecoxib 1 3b6h
busulfan 1 3e7e
tazarotene 1 3b6h
1xfb 1 duloxetine
imiquimod 1 1wvo
celecoxib 1 2vt5
diclofenac 1 1umk
3dlj 1 ethambutol
nitroglycerin 1 2vn0
5-aminosalicylic_acid 1 3ctr
lidocaine 1 3biy
clopidogrel 1 2zj4
zalcitabine 1 2a7v
clotrimazole 1 1t2a
perphenazine 1 3cqw
cyclobenzaprine 1 3coi
3b6h 1 nizatidine
capecitabine 1 1cm8
2pfr 1 duloxetine
beclomethasone 1 3coi
hypopigmentation 1 amcinonide
ethosuximide 1 2h96
1qrk 1 atenolol
clomipramine 1 2w4o
2qy0 1 atenolol
clarithromycin 1 2vd6
sulindac 1 1u3t
bupivacaine 1 1eem
trazodone 1 1qrk
CFB 1 2ax4
pseudotumor_cerebri 1 dexamethasone
ophthalmoplegia 1 lovastatin
porfimer_sodium 1 2vkq
amoxapine 1 2uui
articaine 1 3ctr
lamotrigine 1 2f57
primidone 1 3crl
Bax 1 1jas
terbinafine 1 3beg
clarithromycin 1 2q51
gentamicin 1 3b7o
2ka6 1 benztropine
labetalol 1 2rmk
2qy0 1 Systemic_lupus_erythematosus
trazodone 1 1qr6
DFMO 1 3cki
nabumetone 1 2vgi
ribavirin 1 2gvj
3ene 1 oxybutynin
paroxetine 1 1fbv
isosorbide-5-mononitrate 1 2fgb
cisapride 1 1q22
mirtazapine 1 2f8v
hyperpigmentation 1 dexamethasone
3e04 1 atropine
pseudomembranous_colitis 1 pregabalin
2nzt 1 cinacalcet
acetazolamide 1 1xfb
DCF 1 1u3t
flurandrenolone 1 1nun
2zoq 1 letrozole
strabismus 1 baclofen
tetracycline 1 3bzh
alendronate 1 1xwn
prednisone 1 1qzu
2zj4 1 rimexolone
terazosin 1 1tpn
1eem 1 cromolyn
2vkq 1 amlodipine
peripheral_vascular_disorder 1 prostacyclin
imipramine 1 2v1y
fentanyl 1 2vt5
clopidogrel 1 1d5r
3e6i 1 lincomycin
hydromorphone 1 2okk
2q0n 1 CLT
1rqq 1 diltiazem
amoxapine 1 2vkq
penicillin_G 1 2z7s
etodolac 1 3eo3
galactorrhea 1 cisapride
rivastigmine 1 1k8r
sevoflurane 1 2vgi
1nuh 1 delavirdine
miliaria 1 fluocinolone_acetonide
metformin 1 1qha
doxorubicin 1 3cqw
azelastine 1 2uui
3e04 1 atomoxetine
DMP 1 2vd6
metformin 1 2r6k
2qt1 1 nateglinide
sevoflurane 1 3eqi
enterocolitis 1 Glycolysis_/_Gluconeogenesis
3cki 1 guanethidine
trovafloxacin 1 1k8r
etoposide 1 2oq1
ketoprofen 1 2v40
2q3z 1 eprosartan
baclofen 1 1le7
candesartan 1 3b7k
labetalol 1 1qr6
EHDP 1 2a7v
olopatadine 1 3biy
skin_atrophy 1 fluticasone
pipotiazine 1 2yuu
torasemide 1 2v7o
2a1t 1 cefadroxil
calcitriol 1 2wef
ceftriaxone 1 1nuu
testosterone 1 2vkq
carteolol 1 2vgi
pathological_fracture 1 pregabalin
sumatriptan 1 1cm8
rofecoxib 1 1rfn
meclofenamate 1 2w4o
1xd3 1 reserpine
metoclopramide 1 3dtw
3c6m 1 fluorometholone
atovaquone 1 2vgi
2ax4 1 gatifloxacin
pimozide 1 1bhg
rivastigmine 1 2ys0
5-aminosalicylic_acid 1 3ee6
pseudomembranous_colitis 1 cephem
1nuu 1 flunisolide
bupivacaine 1 1tfx
3biy 1 captopril
sevoflurane 1 3b7k
N-0437 1 3b7k
trimetrexate 1 2okk
clotrimazole 1 2f8a
2okj 1 gemifloxacin
cefdinir 1 2a1t
2pqt 1 aztreonam
nitrogen_mustard 1 1i7k
ciprofloxacin 1 3crl
montelukast 1 2a2d
8-methoxypsoralen 1 2qjf
ibandronate 1 1jmo
2vd6 1 cinacalcet
morphine 1 2c5l
scleritis 1 flurbiprofen
3ctr 1 eplerenone
3dax 1 atropine
nitrofurantoin 1 2f8a
cetirizine 1 1xdm
levobunolol 1 1bhg
lidocaine 1 3efh
famotidine 1 3dar
3chs 1 captopril
ibandronate 1 1xwn
simvastatin 1 1q22
dihydroergotamine 1 2rmk
baclofen 1 1tfx
capecitabine 1 2zox
3dar 1 raltitrexed
desipramine 1 1jvg
2coj 1 THA
skin_nodule 1 pregabalin
diazepam 1 3dax
acitretin 1 3dax
2zoq 1 tolbutamide
B_cell_receptor_signaling_pathway 1 3eqi
1gng 1 ambrisentan
halobetasol_propionate 1 1xdm
etodolac 1 3ctt
ibuprofen 1 3bzh
2p69 1 chlorpropamide
ectropion 1 medroxyprogesterone
idarubicin 1 2zox
remifentanil 1 2pjy
acetazolamide 1 2ys0
2uzp 1 ceftazidime
2pfr 1 atomoxetine
3eo3 1 eprosartan
2q3z 1 hydralazine
levonorgestrel 1 2qy0
1gng 1 cefixime
2pid 1 carvedilol
azelastine 1 2opb
fluoxymesterone 1 1poe
3b6h 1 flumazenil
danazol 1 1wuu
paralytic_ileus 1 vinorelbine
fluocinolone_acetonide 1 3coi
Metvix 1 2w73
myocarditis 1 doxorubicin
DCF 1 2iik
paralytic_ileus 1 trimipramine
diazoxide 1 2vn0
oxiconazole 1 3dax
caffeine 1 1e0a
nortriptyline 1 2gmi
beclomethasone 1 2uui
imipramine 1 2zoq
3chs 1 vitamin_D
oxytetracycline 1 3efh
ethosuximide 1 2qy0
mitomycin_C 1 1t0l
lomefloxacin 1 2uzx
DCF 1 1mj4
amoxicillin 1 2r6k
isoflurane 1 1rlw
2v40 1 ambrisentan
thalidomide 1 3e04
bezafibrate 1 1qrk
zonisamide 1 1bhg
imatinib 1 1wwt
2pfr 1 tranexamic_acid
thiothixene 1 2h2u
valdecoxib 1 1qrk
pentobarbital 1 2vd6
macrocytosis 1 sulfasalazine
ranitidine 1 2iik
minocycline 1 2okj
siadh 1 duloxetine
fentanyl 1 3eo3
porfimer_sodium 1 1t2f
pentobarbital 1 3ctt
idarubicin 1 2q8h
clarithromycin 1 3e0j
metformin 1 3biy
2f57 1 duloxetine
domperidone 1 3eo3
ethosuximide 1 2z7s
clomipramine 1 1jas
efavirenz 1 2uzq
amoxapine 1 1qh5
oxytetracycline 1 2pfr
burning_sensation 1 pramipexole
doxycycline 1 1t2a
diclofenac 1 1le7
fluoxymesterone 1 2q3z
doxepin 1 2jis
FTC 1 2b3y
torasemide 1 2ax4
sulindac 1 2yuu
alpha-methyl-p-tyrosine 1 1bhg
pyrimethamine 1 1le7
moxifloxacin 1 1xfb
nebivolol 1 2vgi
thiotepa 1 2gmi
cefpodoxime 1 1d5r
nifedipine 1 2vgi
dexamethasone 1 1rlw
folliculitis 1 flumethasone
retinoic_acid 1 2p6b
amcinonide 1 1nuu
azathioprine 1 2ys0
2vt5 1 duloxetine
3cxs 1 guanethidine
zoledronic_acid 1 1jvg
acamprosate 1 2jcm
tigecycline 1 2vgi
bezafibrate 1 2qq2
clonazepam 1 3eo3
methylprednisolone 1 2v1y
acamprosate 1 2ibi
3biy 1 amlodipine
mercaptopurine 1 2vt5
irinotecan 1 2ka6
tegaserod 1 1qrk
nitrofurantoin 1 2b3y
D-penicillamine 1 3ctt
celecoxib 1 1k62
1qrk 1 hydralazine
aprepitant 1 1q22
raloxifene 1 3bhm
pimozide 1 3bpt
melphalan 1 3efh
danazol 1 1yxm
moxifloxacin 1 2yuu
nilutamide 1 3bce
tolcapone 1 1k8r
secobarbital 1 2ys0
ethosuximide 1 1k8r
maprotiline 1 2qy0
amoxicillin 1 1qr6
nifedipine 1 1yvj
trimethoprim 1 2f4w
bexarotene 1 1m6d
nilutamide 1 2e1q
metolazone 1 3dax
thiothixene 1 2ch6
trimipramine 1 1tfx
trimipramine 1 2oq1
mephenytoin 1 2i7n
spironolactone 1 3cki
2vgi 1 loperamide
ribavirin 1 2zox
molindone 1 1bhg
clindamycin 1 1t2a
fosphenytoin 1 1jas
alclometasone 1 2q4r
voriconazole 1 1t2f
thiothixene 1 2r9p
lidocaine 1 2w4o
tinidazole 1 3efh
irinotecan 1 1jas
delta_9-tetrahydrocannabinol 1 2f8v
2gvj 1 isocarboxazid
pregabalin 1 2z7s
tPA 1 2q50
2q50 1 chloroquine
apolar 1 1rqq
methylprednisolone 1 2vgi
amsacrine 1 3biy
2vom 1 D-penicillamine
cyclopentolate 1 2p69
trimetrexate 1 3c6m
3efh 1 gemifloxacin
telmisartan 1 3b6h
2vd6 1 5-fluorocytosine
nail_disorder 1 estradiol
3ctt 1 cephem
2vkt 1 mesoridazine
1qzu 1 nabilone
hypophosphatemia 1 delavirdine
3b7k 1 diltiazem
fluocinolone_acetonide 1 3c6m
vardenafil 1 3c4f
cefoxitin 1 2uui
cyclobenzaprine 1 2uzx
ibandronate 1 1xd3
fluphenazine 1 3b7k
2p69 1 toremifene
3biy 1 meropenem
lansoprazole 1 1tpn
thiothixene 1 3ctt
oxymetholone 1 2q50
clindamycin 1 1nrg
2h64 1 Cytokine-cytokine_receptor_interaction
CFB 1 2q50
brimonidine 1 2okj
nadolol 1 2etr
BCNU 1 3eo3
articaine 1 3crl
cytosine_arabinoside 1 1jmo
2i0e 1 salbutamol
2okj 1 ethambutol
ibuprofen 1 1wwt
molindone 1 2v40
methyclothiazide 1 2i0e
irbesartan 1 1bhg
apraclonidine 1 1nrg
terbutaline 1 1eem
aseptic_necrosis 1 triamcinolone
ciprofloxacin 1 1k8r
2uui 1 nateglinide
ketoconazole 1 1xfb
cyclobenzaprine 1 3edr
supraventricular_tachycardia 1 metoclopramide
2yuq 1 eprosartan
buspirone 1 3e04
furosemide 1 1eyb
methysergide 1 1eem
delavirdine 1 2q3z
testosterone 1 1wwt
EHDP 1 1yjx
nitroglycerin 1 3ene
pseudomembranous_colitis 1 cephalexin
ticlopidine 1 3dax
2fue 1 lidocaine
daunorubicin 1 1xfb
1jmo 1 lincomycin
1nuu 1 benazepril
oxaprozin 1 3edr
cisapride 1 2qt1
2pjy 1 glipizide
oxaprozin 1 3eo3
linezolid 1 2jis
1i3n 1 pamidronate
diclofenac 1 2ax4
1xwn 1 THA
2v40 1 theophylline
articaine 1 3d7c
oxiconazole 1 1xfb
meclofenamate 1 2p69
nitrogen_mustard 1 2vd6
gliclazide 1 2vgi
hydrochlorothiazide 1 3bt1
3b6h 1 clozapine
tramadol 1 3b6h
nifedipine 1 2opb
porfimer_sodium 1 2f2c
ciprofloxacin 1 2qy0
EHDP 1 3dtw
1m6d 1 modafinil
nefazodone 1 2pe4
vardenafil 1 1nfb
naproxen 1 2q8i
fungal_dermatitis 1 rabeprazole
2q50 1 gemifloxacin
1q22 1 thyroxine
3dax 1 HMS
N-0437 1 3coi
mannitol 1 2dfd
olopatadine 1 2vt5
progesterone 1 1jas
desflurane 1 1i7k
2f8v 1 Na
propranolol 1 3crl
2hrb 1 Arachidonic_acid_metabolism
nilutamide 1 1wwt
nedocromil_sodium 1 1t2f
thioridazine 1 3ctr
8-methoxypsoralen 1 3chs
zonisamide 1 2okk
oxymetholone 1 2f8a
amsacrine 1 2q50
1ygu 1 Cell_adhesion_molecules_(CAMs)
3e0j 1 Pyrimidine_metabolism
darifenacin 1 2esq
FTC 1 3dax
donepezil 1 3cki
ofloxacin 1 2ax4
lymphopenia 1 pamidronate
CFB 1 3efh
indapamide 1 2zox
cortisone 1 2r9p
5-fluorouracil 1 2w4m
methylprednisolone 1 2r9p
eletriptan 1 2jis
linezolid 1 2wef
azithromycin 1 1qrk
lenalidomide 1 2pfr
progesterone 1 2p69
5-aminosalicylic_acid 1 3e04
trovafloxacin 1 1tpn
enflurane 1 1ohe
acyclovir 1 3b6h
peripheral_vascular_disorder 1 pramipexole
alendronate 1 1zbq
daunorubicin 1 3ee5
2i0e 1 oxybutynin
felodipine 1 2opb
caffeine 1 1q22
Pantothenate_and_CoA_biosynthesis 1 2vr2
methyldopa 1 3cqw
calcipotriol 1 3b6h
raloxifene 1 3b7k
2q8i 1 meropenem
danazol 1 1jcn
efavirenz 1 1le7
8-methoxypsoralen 1 3dax
chloramphenicol 1 2rfe
pantoprazole 1 2iik
mephenytoin 1 3cs9
hyperpigmentation 1 SZ
metolazone 1 3c6m
3b6h 1 amitriptyline
methyldopa 1 1rfn
acamprosate 1 1qrk
minoxidil 1 1q11
phenytoin 1 3ctr
prednisone 1 1qr6
9-hydroxyrisperidone 1 1gng
venlafaxine 1 3dtw
thiothixene 1 1rqq
triamterene 1 2i0e
secobarbital 1 1d5r
1u3t 1 toremifene
2uui 1 piperacillin
1u31 1 Nicotinate_and_nicotinamide_metabolism
zolpidem 1 3b6h
loxapine 1 3cs9
2f29 1 tolbutamide
3chs 1 meprobamate
2vux 1 pantoprazole
ursodeoxycholic_acid 1 1k8r
ICL670 1 2vgi
nedocromil_sodium 1 3ee2
selegiline 1 2qy0
topiramate 1 2fgb
ketorolac 1 2q8h
alprazolam 1 1wvo
terbinafine 1 2p69
3dax 1 hydroxychloroquine
prochlorperazine 1 1u3t
BCNU 1 2qy0
2vgi 1 cefazolin
1cm8 1 dexmedetomidine
propylthiouracil 1 1wzw
eletriptan 1 2qy0
pantoprazole 1 2vom
1qr6 1 palonosetron
azithromycin 1 2f57
methazolamide 1 1t2a
2yuu 1 ethambutol
2p69 1 eprosartan
nitrofurantoin 1 3ene
2ka6 1 cefixime
serum_sickness 1 cefixime
neomycin 1 2q51
CFB 1 3e6i
serum_sickness 1 ibuprofen
pamidronate 1 1wuu
1tpn 1 eplerenone
2pfr 1 sulfadiazine
pentobarbital 1 2etr
idarubicin 1 1zkc
1u3t 1 duloxetine
SZ 1 2nzi
pilocarpine 1 2q50
eletriptan 1 3b6h
supraventricular_tachycardia 1 Methane_metabolism
foscarnet 1 1jmo
nefazodone 1 1tfx
duodenitis 1 zonisamide
eletriptan 1 2yuu
doxazosin 1 3dtw
budesonide 1 3d7c
2coe 1 thymidine
fluphenazine 1 2vt5
bezafibrate 1 2a1t
estradiol 1 1tpn
amrinone 1 1xwn
2c5l 1 aztreonam
3efh 1 THA
gefitinib 1 3edr
minocycline 1 1eem
hydromorphone 1 2fgb
hypopigmentation 1 thiotepa
1so0 1 vinorelbine
demeclocycline 1 2ka6
mitomycin_C 1 1cm8
2f29 1 indomethacin
acyclovir 1 1rfn
2i0e 1 CLT
alosetron 1 2ch6
norethisterone 1 2ys0
sibutramine 1 3bzh
epinastine 1 2ch6
1efn 1 fludrocortisone
brimonidine 1 3edr
cyclobenzaprine 1 2vt5
methotrexate 1 2a1t
carbamazepine 1 3eo3
telmisartan 1 1eyb
cortisone 1 2uui
paricalcitol 1 3ene
9-hydroxyrisperidone 1 3e04
3efh 1 vitamin_D
AAS 1 3cs9
hypophosphatemia 1 pregabalin
cefoxitin 1 1qzu
amoxapine 1 2qy0
Metvix 1 1xrj
intestinal_ulcer 1 indomethacin
streptozotocin 1 1gng
eletriptan 1 2vt5
gabapentin 1 2c5l
fludarabine 1 1qh5
pentobarbital 1 1d5r
2yuu 1 sertraline
3e04 1 cefixime
1eem 1 lovastatin
irbesartan 1 2i0e
caffeine 1 3bzh
sildenafil 1 2gmi
2iik 1 captopril
proctitis 1 cidofovir
valganciclovir 1 2w4o
3dax 1 levetiracetam
tramadol 1 2ys0
enflurane 1 2b3y
aprepitant 1 2oq1
chloramphenicol 1 2q8i
moxifloxacin 1 2qy0
nifedipine 1 3bzh
allergic_rhinitis 1 Sphingolipid_metabolism
exemestane 1 2f8v
flurandrenolone 1 2r9p
ifosfamide 1 2vki
thioridazine 1 1tfx
lidocaine 1 2pfr
1wwt 1 atomoxetine
valdecoxib 1 2v1y
etodolac 1 1t2f
acamprosate 1 2p69
1wwt 1 benazepril
chlorpromazine 1 2okj
ranitidine 1 2cyx
stria 1 dexamethasone
amsacrine 1 3coi
nelarabine 1 1rfn
mercaptopurine 1 3biy
dihydroergotamine 1 1wuu
Metvix 1 2pe4
ciprofloxacin 1 2vkq
porfimer_sodium 1 2qc8
Ets 1 3cs9
right_upper_quadrant_pain 1 rabeprazole
3cuk 1 triamcinolone
maprotiline 1 2p69
paralytic_ileus 1 maprotiline
nifedipine 1 3cki
2vn0 1 Retinol_metabolism
pentoxifylline 1 3cs9
2vgi 1 hydralazine
oxiconazole 1 2p69
irbesartan 1 2nz8
acamprosate 1 2h64
paralytic_ileus 1 trifluoperazine
azathioprine 1 1m6d
buspirone 1 2f8v
sick_sinus_syndrome 1 diltiazem
delta_9-tetrahydrocannabinol 1 2oq1
pyrimethamine 1 2pfr
1tfx 1 mifepristone
2q50 1 nateglinide
flutamide 1 2q9g
remifentanil 1 1zrh
Bax 1 2qq2
5-fluorouracil 1 1jas
flutamide 1 2vki
1rqq 1 bromocriptine
2oq1 1 gemifloxacin
acetazolamide 1 1cm8
halcinonide 1 1qip
methyltestosterone 1 2vn0
zanamivir 1 3dax
myositis 1 Primary_bile_acid_biosynthesis
mafenide_acetate 1 3ee5
Ras 1 1le7
enflurane 1 2g45
hyperpigmentation 1 terbinafine
2zoq 1 Dorso-ventral_axis_formation
flutamide 1 2pfr
2ysx 1 oxybutynin
pemetrexed 1 2jis
donepezil 1 3e04
azathioprine 1 2zj4
prednisone 1 1efn
didanosine 1 3efh
zonisamide 1 3ctr
hypopigmentation 1 Methane_metabolism
beclomethasone 1 2vkq
estrogen 1 2vkq
2okk 1 Type_I_diabetes_mellitus
secobarbital 1 1umk
flutamide 1 2vt5
alprazolam 1 3eqi
1qrk 1 haloperidol
acitretin 1 3ene
flurbiprofen 1 3biy
pergolide 1 2opb
spironolactone 1 2v9j
2zoq 1 glipizide
19-nortestosterone 1 2iik
EHDP 1 1xdm
2zox 1 theophylline
pseudomembranous_colitis 1 ceftizoxime
penbutolol 1 2vt5
remifentanil 1 1xfb
ceftriaxone 1 2qq2
risedronate 1 2uzx
19-nortestosterone 1 3b6h
1eem 1 bromocriptine
Ras 1 3biy
zolpidem 1 2pfr
doxycycline 1 2v40
progesterone 1 2wef
Alba 1 2ch6
Drug_metabolism_-_other_enzymes 1 1bhg
clomipramine 1 1k6m
ocular_infection 1 flunisolide
oxaprozin 1 3b6h
desflurane 1 2h64
3bpt 1 indomethacin
propranolol 1 1qrk
ketoconazole 1 3b6h
1d1t 1 azithromycin
flecainide 1 2h6d
1zrh 1 sumatriptan
2ch6 1 amifostine
nefazodone 1 2a1t
pamidronate 1 1rfn
1eyb 1 cefepime
hydrochlorothiazide 1 1t0l
pergolide 1 3crl
selegiline 1 2jis
3efh 1 tolbutamide
CCNU 1 2okj
hydrochlorothiazide 1 2nz8
norethisterone 1 1rfn
phenytoin 1 3b6h
clobetasol 1 3coi
oxcarbazepine 1 3b7k
naratriptan 1 1le7
2a1t 1 ceftazidime
epinastine 1 3crl
osteoporosis 1 prednisolone
formoterol 1 2djg
3b7o 1 fludrocortisone
fluphenazine 1 2uui
Ras 1 2q3z
cyclobenzaprine 1 3b6h
molindone 1 3bzh
raloxifene 1 3ctr
estrogen 1 2ch6
telmisartan 1 2qjf
candesartan 1 1cm8
bupivacaine 1 1bhg
3crl 1 benazepril
3dtw 1 haloperidol
rizatriptan 1 2ys0
cortisol 1 2cyx
2zj4 1 aztreonam
1qr6 1 vitamin_D
foscarnet 1 1wa7
zalcitabine 1 1xwn
gefitinib 1 3ene
ards 1 dasatinib
oxytetracycline 1 2okj
fluvastatin 1 2vki
ceftriaxone 1 2r6k
3d7c 1 mesoridazine
alendronate 1 1zkc
3ctt 1 trihexyphenidyl
etoposide 1 1k8r
1qha 1 tranexamic_acid
gabapentin 1 1t2f
metolazone 1 1eyb
nilutamide 1 3b7k
ciclopirox 1 3bzh
3dax 1 tolazamide
riluzole 1 3ctt
1nuh 1 polyglutamine
rofecoxib 1 3eo3
trovafloxacin 1 3edr
doxazosin 1 1d5r
nadolol 1 2q3z
cyclophosphamide 1 3cki
metronidazole 1 1le7
bupropion 1 1yxm
testosterone 1 2qy0
cyclobenzaprine 1 1tfx
trifluoperazine 1 3b6h
cortisone 1 2ys0
chloramphenicol 1 1i7k
2fvl 1 Primary_bile_acid_biosynthesis
fludarabine 1 2nzt
pyridostigmine 1 2dyl
metronidazole 1 2vo1
cetirizine 1 2q4r
flurbiprofen 1 1jas
AAS 1 3edr
sulfisoxazole 1 3ctr
3b3l 1 glipizide
apraclonidine 1 1tpn
tazarotene 1 2f2c
nitrogen_mustard 1 2j0f
risperidone 1 3chs
herpes_zoster 1 methotrexate
3b7o 1 cefadroxil
metoclopramide 1 2q3z
nelarabine 1 2pfr
clonidine 1 2p69
3bc3 1 ceftazidime
anastrozole 1 2ch6
minocycline 1 3coi
methazolamide 1 2yuu
primidone 1 3e04
alpha-methyl-p-tyrosine 1 3ee2
1jas 1 oxybutynin
sulfisoxazole 1 2ka6
aprepitant 1 3ee5
2i0e 1 ondansetron
hirsutism 1 Fructose_and_mannose_metabolism
vaginal_hemorrhage 1 valproic_acid
methyldopa 1 3b6h
atovaquone 1 1wwt
2hhf 1 polyglutamine
2a7v 1 mycophenolic_acid
mafenide_acetate 1 3b6h
2q8h 1 dexmedetomidine
secobarbital 1 3bpt
olanzapine 1 2pfr
amsacrine 1 3bzh
sulindac 1 3ctt
3eo3 1 cinacalcet
pyridostigmine 1 2vgi
fluticasone 1 2rj9
gentamicin 1 2q5a
morphine 1 1tpn
BCNU 1 2okj
2coe 1 ceftazidime
progesterone 1 2q9g
lomefloxacin 1 1ehw
1fsu 1 cephradine
2ch6 1 levetiracetam
penicillin_V 1 3dtw
renal_tubular_acidosis 1 Thiamine_metabolism
protriptyline 1 2gmi
memantine 1 3e04
2jis 1 phenytoin
diclofenac 1 2i7n
penbutolol 1 3eo3
propofol 1 2vgi
solifenacin_succinate 1 3c6m
gentamicin 1 2dyl
kanamycin 1 3bzi
furosemide 1 2dyl
porfimer_sodium 1 2zoq
diclofenac 1 3bpt
protriptyline 1 1t2f
diazepam 1 1wvo
cyclobenzaprine 1 1eem
irbesartan 1 3bzh
trifluoperazine 1 2a1t
3crl 1 cephem
azathioprine 1 3efh
diazoxide 1 1q22
N-0437 1 1wwt
vulvovaginitis 1 minocycline
omeprazole 1 3b6h
irbesartan 1 3chs
1jmo 1 ondansetron
3bpt 1 lovastatin
trovafloxacin 1 2nzt
3b6h 1 aztreonam
dicloxacillin 1 2iby
nitrofurantoin 1 1tfx
celecoxib 1 2e1q
gabapentin 1 1d5r
periodontal_disease 1 pamidronate
diflunisal 1 3b6h
DMP 1 1ohe
fluticasone 1 1cm8
3bzh 1 cephem
delavirdine 1 3cs9
ticlopidine 1 2vgi
3eo3 1 isocarboxazid
3ee5 1 vinorelbine
voriconazole 1 2yuu
secobarbital 1 2w4o
idarubicin 1 3elo
fluphenazine 1 1qrk
2vkt 1 HMS
pipotiazine 1 1q22
diclofenac 1 2wef
perphenazine 1 1tpn
2gmi 1 isocarboxazid
oxiconazole 1 3eo3
mecamylamine 1 2qy0
1x9d 1 vinorelbine
primidone 1 1nfb
rofecoxib 1 2uui
flurbiprofen 1 3chs
Primary_immunodeficiency 1 3brt
thiotepa 1 1prx
naproxen 1 2jis
montelukast 1 3euf
2etr 1 oseltamivir
doxycycline 1 1yxm
topotecan 1 2qy0
1eem 1 cefuroxime
aripiprazole 1 2uui
retinoic_acid 1 2ax4
oxacillin 1 3edr
cortisone 1 3efh
articaine 1 1le7
herpes_zoster 1 pregabalin
carteolol 1 1jmo
budesonide 1 1bhg
2wef 1 toremifene
foscarnet 1 2vom
amcinonide 1 2okj
1x9d 1 nizatidine
venlafaxine 1 3efh
fenofibrate 1 3chs
clofazimine 1 1eyb
1ygu 1 T_cell_receptor_signaling_pathway
3bhd 1 piperacillin
terbutaline 1 2dyl
molindone 1 1rfn
FTC 1 1qr6
levonorgestrel 1 2coe
ganciclovir 1 1q22
capecitabine 1 2i0e
2zoq 1 quinidine
Metvix 1 3b6h
pilocarpine 1 1wwt
acitretin 1 1xfb
triamterene 1 2vgi
Adherens_junction 1 2nz8
3crl 1 carvedilol
oxymetholone 1 3efh
nicotinic_acid 1 3ctr
ertapenem 1 2uui
anastrozole 1 2oq1
olopatadine 1 2ipj
domperidone 1 1qrk
formoterol 1 2dyl
2qy0 1 nabilone
diazoxide 1 1qrk
glossodynia 1 iloprost
siadh 1 morphine
topotecan 1 2w4o
tigecycline 1 1nuu
moxifloxacin 1 3euf
eletriptan 1 3eo3
hirsutism 1 trazodone
danazol 1 3bpt
minoxidil 1 2qt1
sulfisoxazole 1 3efh
mecamylamine 1 2q4r
ganciclovir 1 2wef
fluticasone 1 2q8h
lansoprazole 1 3eo3
danazol 1 2v40
prochlorperazine 1 2yuu
3bpt 1 tolbutamide
renal_insufficiency 1 torasemide
dicloxacillin 1 2oq1
valproic_acid 1 1bhg
didanosine 1 2ys0
trazodone 1 3b6h
2qt1 1 cefditoren
daunorubicin 1 2vgi
2pfr 1 lorazepam
mafenide_acetate 1 3d68
furosemide 1 1t32
daunorubicin 1 3crl
renal_insufficiency 1 dicloxacillin
ertapenem 1 2h2u
1tpn 1 reserpine
porfimer_sodium 1 1nun
loxapine 1 1qh5
estradiol 1 2gmi
3e8d 1 Jak-STAT_signaling_pathway
pimozide 1 2f8v
2v1y 1 hydralazine
oxymetholone 1 1d5r
prednisone 1 2f8v
carteolol 1 2vt5
3efh 1 guanethidine
1k8r 1 quinidine
fluocinonide 1 3b3l
3chs 1 theophylline
dicloxacillin 1 1rfn
mepivacaine 1 2vgi
zanamivir 1 2f8v
budesonide 1 2opb
simvastatin 1 3cki
clonazepam 1 2v40
simvastatin 1 1poe
triamterene 1 3ctt
1rqq 1 cinacalcet
azathioprine 1 1le7
pyridostigmine 1 1f05
gemfibrozil 1 3e04
FTC 1 1m6d
gefitinib 1 1tfx
tolcapone 1 3efh
1u3t 1 mesoridazine
rivastigmine 1 1xfb
baclofen 1 2coe
trazodone 1 2v1y
prednisone 1 2vn0
1jcn 1 trihexyphenidyl
vardenafil 1 2djg
simvastatin 1 1bhg
3cos 1 guanethidine
rofecoxib 1 3coi
fluoxymesterone 1 3cki
tiludronate 1 3e04
1rjb 1 foscarnet
tiludronate 1 1lqv
streptozotocin 1 2h64
tiludronate 1 2coe
efavirenz 1 2q9g
sulfasalazine 1 1eem
2z7s 1 meropenem
2okj 1 ceftazidime
myositis 1 isosorbide-5-mononitrate
fentanyl 1 2f57
nabumetone 1 1c25
pathological_fracture 1 fentanyl
oxacillin 1 1u3t
mepivacaine 1 1qrk
clobetasol 1 1eem
bexarotene 1 1bhg
paricalcitol 1 2q8h
protriptyline 1 2opb
demeclocycline 1 2oq1
2zj4 1 lovastatin
clonazepam 1 1le7
nicotinic_acid 1 1k62
budesonide 1 2q4r
Alba 1 2uui
fluocinolone_acetonide 1 2uui
domperidone 1 2zoq
anastrozole 1 3crl
methyclothiazide 1 3e8d
1d5r 1 salbutamol
acamprosate 1 3efh
sulfasalazine 1 2a1t
2q3z 1 letrozole
desflurane 1 2g45
dicloxacillin 1 1qzu
cisplatin 1 3e04
ketoprofen 1 1tfx
cortisol 1 2r9p
ropivacaine 1 1rfn
Implanon 1 2wef
DFMO 1 1tzs
topiramate 1 3e8d
SU11248 1 1zkc
2vd6 1 meprobamate
estradiol 1 3dax
pimozide 1 1qrk
imipramine 1 1qr6
duodenitis 1 delavirdine
lomefloxacin 1 2w4o
fluocinonide 1 3bhd
zidovudine 1 3cki
estradiol 1 1cm8
ICL670 1 2pfr
alosetron 1 2ipj
pantoprazole 1 2qq2
clofazimine 1 1rqq
1xdm 1 5-fluorocytosine
1yxm 1 vitamin_D
oxymetholone 1 3e04
fluphenazine 1 3c6m
2ipj 1 amitriptyline
3ee2 1 gemifloxacin
2jis 1 thyroxine
celecoxib 1 3brt
2gmv 1 Citrate_cycle_(TCA_cycle)
Metabolism_of_xenobiotics_by_cytochrome_P450 1 1eem
pantoprazole 1 2dyl
alpha-methyl-p-tyrosine 1 3crl
5-fluorouracil 1 1le7
cisapride 1 1le7
oxacillin 1 2rdw
paricalcitol 1 3d7c
ofloxacin 1 2q3z
1wvo 1 gatifloxacin
3ctr 1 diltiazem
3bzh 1 lovastatin
2ax4 1 cromolyn
trimethoprim 1 1qr6
alosetron 1 2vxo
rivastigmine 1 2qq2
3c6m 1 cefuroxime
solifenacin_succinate 1 3cqw
D-penicillamine 1 2qgx
solifenacin_succinate 1 3efh
halcinonide 1 2h2u
trimetrexate 1 2w4o
amrinone 1 3ene
galactorrhea 1 thioridazine
sevoflurane 1 2q9g
beclomethasone 1 2qc8
cyclobenzaprine 1 2q50
chlorpromazine 1 2zoq
foscarnet 1 1xxf
zoledronic_acid 1 3dlj
1jmo 1 raltitrexed
idarubicin 1 2opb
2nzt 1 vitamin_D
azithromycin 1 2h11
amrinone 1 2pfr
2q3z 1 toremifene
daunorubicin 1 2r99
candesartan 1 2vxo
aminoglutethimide 1 1jas
lansoprazole 1 1mj4
dasatinib 1 3cki
phenytoin 1 3c6m
2pid 1 Aminoacyl-tRNA_biosynthesis
ifosfamide 1 2g45
cimetidine 1 3edr
zanamivir 1 1d5r
remifentanil 1 3c6m
1qr6 1 quinidine
Implanon 1 2v40
doxorubicin 1 2d06
donepezil 1 2oq1
methyclothiazide 1 1tfx
2f8v 1 diltiazem
3dax 1 cefuroxime
pseudomembranous_colitis 1 sulfisoxazole
felodipine 1 1qha
DCF 1 3edr
bezafibrate 1 2ka6
ads 1 3b6h
porfimer_sodium 1 3b7k
phenytoin 1 2qy0
paroxetine 1 3ctt
1wwt 1 modafinil
fluocinonide 1 2okk
epinastine 1 3ctr
chloramphenicol 1 2zoq
skin_nodule 1 fosphenytoin
levonorgestrel 1 3cki
2zoq 1 mesoridazine
cisplatin 1 1zd5
fentanyl 1 3ctt
desipramine 1 2p69
propofol 1 2ipj
citalopram 1 2etr
delavirdine 1 2a1t
2oq1 1 gatifloxacin
flurbiprofen 1 3ctt
1t2f 1 ondansetron
gentamicin 1 2any
diazepam 1 2qjf
2ys0 1 salbutamol
cefpodoxime 1 2zj4
2iip 1 mifepristone
papilledema 1 medroxyprogesterone
fluphenazine 1 1yrv
pentobarbital 1 1nuu
gum_hemorrhage 1 ropinirole
alosetron 1 1bhg
cefdinir 1 3b3l
chloramphenicol 1 2v9j
scleritis 1 pregabalin
2okk 1 Alanine,_aspartate_and_glutamate_metabolism
metformin 1 1rfn
propylthiouracil 1 2vt5
stavudine 1 1xfb
cyclopentolate 1 3cs9
penbutolol 1 3b7k
methylprednisolone 1 2opb
5-aminosalicylic_acid 1 3crl
estrogen 1 1xfb
1bhg 1 nateglinide
prochlorperazine 1 3dtw
domperidone 1 3ctr
clodronate 1 2uui
nebivolol 1 2dyl
anagrelide 1 2vgi
3e77 1 retinoic_acid
lamivudine 1 2zoq
valproic_acid 1 1le7
2pjy 1 ethambutol
ursodeoxycholic_acid 1 2i0e
methysergide 1 1eyb
sevoflurane 1 1yrv
pramipexole 1 3e04
1t0l 1 hydralazine
3cxs 1 thymidine
3ebs 1 ACA
celecoxib 1 2qy0
D-penicillamine 1 1le7
spironolactone 1 1tpn
metformin 1 2vkq
ethosuximide 1 1mj4
moxifloxacin 1 2esq
azelastine 1 3coi
mycophenolic_acid 1 3b6h
metformin 1 1q22
acamprosate 1 3ene
ciprofloxacin 1 2v1y
nail_disorder 1 naproxen
2c4p 1 amifostine
2zoq 1 piperacillin
3ee5 1 cromolyn
budesonide 1 2pzd
stria 1 fluticasone
desflurane 1 2yuu
imatinib 1 3crl
2nzt 1 isocarboxazid
ketoconazole 1 2ipj
cisapride 1 3eo3
1tpn 1 fluorometholone
nadolol 1 3c6m
tiludronate 1 3c6m
trovafloxacin 1 3eo3
bupivacaine 1 3edr
mephenytoin 1 2yuu
acetazolamide 1 3ctt
paroxetine 1 3dax
fluoxetine 1 3c6m
6-thioguanine 1 2jis
pipotiazine 1 1eem
nail_disorder 1 ropinirole
clodronate 1 2qt1
dicloxacillin 1 1nuu
2ys0 1 sulfadiazine
articaine 1 2zj4
DCF 1 2jcm
thiotepa 1 3cki
brimonidine 1 1bhg
zolpidem 1 1wvo
furosemide 1 2esq
zidovudine 1 2ys0
telangiectasia 1 methysergide
sevoflurane 1 2qq2
oxymetholone 1 1cm8
2vkt 1 tolmetin
3ctt 1 5-fluorocytosine
protriptyline 1 2nzt
nortriptyline 1 2q4r
2quk 1 cortisone
2rfe 1 cinacalcet
DCF 1 2djg
trifluoperazine 1 2i0e
oxycodone 1 2opb
zidovudine 1 3dtw
halcinonide 1 3c3c
ciprofloxacin 1 2f8v
mannitol 1 1wuu
triamcinolone 1 3dtw
paroxetine 1 2ax4
isoflurane 1 1nuu
tiotropium 1 2yuu
mecamylamine 1 2qg4
thalidomide 1 1qr6
moxifloxacin 1 2r9p
terbutaline 1 2ys0
pamidronate 1 1fyj
clomipramine 1 3ee2
ketoprofen 1 1xfb
moxifloxacin 1 3efh
oxycodone 1 2zoq
rivastigmine 1 3e04
folliculitis 1 delavirdine
2ka6 1 cromolyn
sevoflurane 1 1xdm
labetalol 1 2qq2
pentobarbital 1 2ys0
1xfb 1 Pentose_phosphate_pathway
spironolactone 1 2v1y
indomethacin 1 3e04
testosterone 1 2vn0
2q5a 1 RIG-I-like_receptor_signaling_pathway
ofloxacin 1 1i7k
pergolide 1 1t0l
tegaserod 1 2vt5
hepatomegaly 1 ETV
tetracycline 1 2okj
2coe 1 trihexyphenidyl
ifosfamide 1 2p69
methylphenidate 1 3b6h
nitroglycerin 1 2q50
cefoxitin 1 1wwt
Ras 1 2w4o
3biy 1 cefepime
sildenafil 1 3b7k
tegaserod 1 3cki
2h2u 1 eplerenone
ptosis 1 carteolol
vardenafil 1 2f3m
2vkt 1 methylprednisolone
naratriptan 1 3ee2
norethisterone 1 2wef
1bhg 1 carvedilol
oxytetracycline 1 2r6k
mirtazapine 1 3biy
ketoconazole 1 1k8r
1eyb 1 mesoridazine
mitomycin_C 1 3chs
propylthiouracil 1 1jmo
megestrol 1 2vgi
diflunisal 1 3dtw
1qh5 1 loperamide
hernia 1 doxazosin
dasatinib 1 1gng
nitrofurantoin 1 1cm8
nifedipine 1 2q4r
indapamide 1 2fue
terbutaline 1 1qr6
exemestane 1 1pl8
exemestane 1 1qha
propofol 1 3dax
triamterene 1 2ys0
3c4f 1 triamcinolone
methylphenidate 1 3b7k
megestrol 1 3c6m
Alzheimer's_disease 1 2qpj
rofecoxib 1 2vn0
triamterene 1 2hhj
cisplatin 1 3d68
nabumetone 1 2vt5
loxapine 1 3be1
primidone 1 3edr
2src 1 glipizide
primidone 1 2p69
epinastine 1 2coj
tendinitis 1 entacapone
sulfasalazine 1 2vt5
clopidogrel 1 2uui
Glycolysis_/_Gluconeogenesis 1 1yjx
3bzh 1 cefadroxil
cetirizine 1 2coe
adenosine 1 3b6h
1mq0 1 lincomycin
tizanidine 1 1rfn
2r9p 1 fludrocortisone
trazodone 1 1q22
ketorolac 1 1eem
skin_carcinoma 1 pregabalin
2jis 1 glipizide
clonidine 1 3ctt
mefenamic_acid 1 2a1t
procainamide 1 3edr
hydrochlorothiazide 1 2i0e
linezolid 1 2yuu
2vt5 1 ethambutol
1xfb 1 diltiazem
2q8i 1 Citrate_cycle_(TCA_cycle)
demeclocycline 1 3crl
alendronate 1 2opb
2wef 1 fludrocortisone
acetazolamide 1 1qr6
naproxen 1 3ctt
zolmitriptan 1 1qrk
clonazepam 1 3dax
imatinib 1 3c6m
Alba 1 2pfr
hernia 1 bicalutamide
topiramate 1 2v40
remifentanil 1 1zd5
fluoxetine 1 2vgi
propranolol 1 2djg
cimetidine 1 3b6h
bupivacaine 1 3ctt
1u3t 1 gatifloxacin
fluocinolone_acetonide 1 1nun
capecitabine 1 3dtw
hirsutism 1 thalidomide
alosetron 1 1m6d
anastrozole 1 2vt5
ards 1 cytosine_arabinoside
gefitinib 1 2i3y
prednisolone 1 3efh
photopsia 1 entacapone
3b6h 1 dexmedetomidine
2yuu 1 tolazamide
mepivacaine 1 3dax
darifenacin 1 2ibi
alprazolam 1 2p69
Fructose_and_mannose_metabolism 1 3b3l
Metvix 1 2vn0
1k8r 1 amlodipine
metoclopramide 1 2ka6
ertapenem 1 1tfx
mafenide_acetate 1 2ka6
SU11248 1 2vt5
skin_nodule 1 pramipexole
timolol 1 2etr
fungal_dermatitis 1 ropinirole
nail_disorder 1 delavirdine
1q22 1 cinacalcet
ketorolac 1 3eo3
lamotrigine 1 2okj
entacapone 1 1i7k
DFMO 1 2qq2
imipramine 1 2vt5
venlafaxine 1 1e0a
1nrg 1 prednisolone
cyproterone 1 2f8a
meclofenamate 1 1m6d
oxcarbazepine 1 2jis
ketoprofen 1 2a1t
3eo3 1 polyglutamine
zonisamide 1 3be1
pramipexole 1 3bpt
3efh 1 carvedilol
N-0437 1 1xfb
mephenytoin 1 3edr
1lqv 1 paricalcitol
3bea 1 Cytokine-cytokine_receptor_interaction
candesartan 1 3e0j
1wwt 1 mitotane
tPA 1 3ene
chloramphenicol 1 2qq2
1q22 1 cefepime
1jas 1 captopril
supraventricular_tachycardia 1 iloprost
tizanidine 1 2v40
3dax 1 glipizide
apolar 1 2etr
fluticasone 1 3efh
sinus_tachycardia 1 daunorubicin
3biy 1 salbutamol
mirtazapine 1 2ys0
3elo 1 alpha-Linolenic_acid_metabolism
DCF 1 2v40
prednisone 1 2zoq
flumethasone 1 2uui
paroxetine 1 2qgx
doxycycline 1 1nuu
flumethasone 1 1t0l
1rfn 1 lorazepam
etoposide 1 2q8h
kanamycin 1 3brt
gliclazide 1 2f8a
amylase_increased 1 tramadol
miliaria 1 cortisol
mecamylamine 1 2zoq
zalcitabine 1 2vt5
neomycin 1 2uui
sildenafil 1 1jmo
molindone 1 1wwt
ciprofloxacin 1 2cyx
flumethasone 1 2vki
2qjf 1 modafinil
diazepam 1 2oq1
ciclopirox 1 3b6h
3d68 1 ACA
zalcitabine 1 1qha
buspirone 1 2q8i
zolmitriptan 1 3e04
amcinonide 1 3cqw
penicillin_V 1 2gmi
cefpodoxime 1 2q9g
fludarabine 1 2yuu
ciclopirox 1 1gum
2v9j 1 Hypertrophic_cardiomyopathy_(HCM)
pergolide 1 2v1y
iloprost 1 1bhg
tolcapone 1 1qrk
ketoconazole 1 1rfn
irinotecan 1 3biy
SU11248 1 2pfr
pregabalin 1 3cuk
1qr6 1 thymidine
fluocinonide 1 3b7o
breast_enlargement 1 sildenafil
1bhg 1 gatifloxacin
naratriptan 1 3coi
labetalol 1 3chs
EHDP 1 2q9g
proctitis 1 indapamide
3bzh 1 oxybutynin
tinidazole 1 1xdm
cisplatin 1 2q3z
pilocarpine 1 1jas
3e04 1 captopril
ciprofloxacin 1 1qrk
macrocytosis 1 phenytoin
amcinonide 1 2ic1
2vn0 1 indomethacin
2f8v 1 atenolol
2vn0 1 eprosartan
maprotiline 1 1i7k
breast_enlargement 1 perphenazine
2q50 1 oseltamivir
piroxicam 1 2ipj
spironolactone 1 3c6m
olopatadine 1 3cki
amoxapine 1 2q50
mirtazapine 1 1cm8
2etl 1 flunisolide
lansoprazole 1 1t32
sibutramine 1 1qha
tPA 1 2vgi
fluvastatin 1 1k8r
lenalidomide 1 2qy0
ads 1 2qt1
3b7k 1 hydroxychloroquine
peripheral_vascular_disorder 1 fentanyl
remifentanil 1 2v1y
tizanidine 1 2a1t
2ax4 1 nizatidine
3b7o 1 glipizide
omeprazole 1 1wa7
3bzh 1 tolmetin
pelvic_pain 1 atomoxetine
ciclopirox 1 2q50
zalcitabine 1 1nfb
2qgx 1 ambrisentan
8-methoxypsoralen 1 2f8v
lansoprazole 1 2yuu
mecamylamine 1 1eyb
chlorpromazine 1 3efh
2f8a 1 palonosetron
2f8v 1 isocarboxazid
1jmo 1 oseltamivir
ads 1 3efh
testosterone 1 1yxm
1jas 1 cefepime
ursodeoxycholic_acid 1 2vkq
pelvic_pain 1 danazol
enflurane 1 2v9j
diflunisal 1 2vt5
buspirone 1 1tfx
hydrochlorothiazide 1 2okj
1qr6 1 ciclesonide
linezolid 1 2oq1
trimethoprim 1 3ee2
tegaserod 1 1cm8
2qjf 1 lorazepam
lidocaine 1 2qq2
cidofovir 1 1d5r
parkinson 1 Pyruvate_metabolism
chlorpromazine 1 1wwt
5-fluorouracil 1 1rfn
cefpodoxime 1 1qrk
naproxen 1 1rfn
tPA 1 3edr
19-nortestosterone 1 1tpn
1rfn 1 tolmetin
endocarditis 1 ofloxacin
clonazepam 1 2esq
clonazepam 1 3crl
risperidone 1 2p69
mecamylamine 1 1yxm
erythromycin 1 1xd3
trimipramine 1 2v40
iloprost 1 2vgi
hernia 1 moxifloxacin
rofecoxib 1 1i7k
paricalcitol 1 2zox
hyperparathyroidism 1 tiludronate
pyridostigmine 1 1ohe
gentamicin 1 1x59
remifentanil 1 1d5r
memantine 1 1mj4
scleritis 1 ibandronate
budesonide 1 3coi
2yr3 1 Calcium_signaling_pathway
metronidazole 1 2c4p
1fbv 1 lorazepam
ampicillin 1 3e0j
2orv 1 fentanyl
pemetrexed 1 2vki
lamivudine 1 3efh
furosemide 1 2j0f
methyldopa 1 2w4o
3cki 1 ACA
1nun 1 vinorelbine
mometasone 1 1yxm
busulfan 1 2c4p
1qha 1 nizatidine
melphalan 1 1xrj
1qha 1 palonosetron
1i3n 1 guanethidine
D-penicillamine 1 2h64
Alba 1 1t2f
uterine_hemorrhage 1 flurbiprofen
mitomycin_C 1 3ee6
alclometasone 1 2jis
Amino_sugar_and_nucleotide_sugar_metabolism 1 1wuu
gum_hemorrhage 1 zalcitabine
cidofovir 1 2gmi
methylprednisolone 1 2vn0
melphalan 1 2a2d
Prostate_cancer 1 2zoq
molindone 1 3biy
2vxo 1 sertraline
leukocytoclastic_vasculitis 1 sumatriptan
topiramate 1 2h96
ganciclovir 1 3c4f
cyclophosphamide 1 1i7k
2jis 1 tranexamic_acid
moxifloxacin 1 1q22
3ctt 1 dexmedetomidine
thiothixene 1 3chs
prednicarbate 1 3bhd
lidocaine 1 3ctt
2jis 1 carvedilol
2vkq 1 lovastatin
piroxicam 1 1eem
ribavirin 1 1bhg
1tfx 1 clozapine
1wvo 1 nabilone
hydrochlorothiazide 1 2a7v
efavirenz 1 3edr
2q4r 1 cefepime
abacavir 1 2okj
maprotiline 1 1yxm
pyrimethamine 1 1k8r
pyrimethamine 1 2q3z
2q8i 1 guanethidine
indapamide 1 1m6d
carteolol 1 3ene
amiloride 1 2vgi
doxycycline 1 1gng
trovafloxacin 1 2oq1
lymphoma 1 selegiline
desipramine 1 2jis
rabeprazole 1 1u3t
sildenafil 1 2ys0
cisapride 1 3b6h
minoxidil 1 1qr6
tetracycline 1 3ctr
oxaprozin 1 3ene
allopurinol 1 2j6l
clonazepam 1 1jmo
2uui 1 eprosartan
topiramate 1 1qha
mephenytoin 1 3b7k
ropivacaine 1 1xwn
demeclocycline 1 1jas
2p69 1 meropenem
pindolol 1 3chs
topiramate 1 1gua
uterine_hemorrhage 1 naproxen
mafenide_acetate 1 1w98
methotrexate 1 1wvo
methyldopa 1 3cs9
2opb 1 piperacillin
1so0 1 haloperidol
3c6m 1 prazosin
imatinib 1 1le7
1rfn 1 nabilone
methazolamide 1 1rlw
3bpt 1 cefazolin
ethosuximide 1 3cos
melphalan 1 1efn
memantine 1 1cm8
1jas 1 Ubiquitin_mediated_proteolysis
nabumetone 1 3biy
osteoporosis 1 lenalidomide
metronidazole 1 3ctr
FTC 1 1nfb
bezafibrate 1 1k8r
doxepin 1 1k8r
valacyclovir 1 3b6h
flurbiprofen 1 3e04
gabapentin 1 2qy0
1nrg 1 tolazamide
2ka6 1 sertraline
ethosuximide 1 2rfe
paralytic_ileus 1 prochlorperazine
CCNU 1 2qq2
3bzh 1 clozapine
daunorubicin 1 2w4m
lymphopenia 1 ofloxacin
clindamycin 1 3bzh
bupivacaine 1 1cm8
temozolomide 1 3edr
parkinson 1 fluoxetine
2w4o 1 5-fluorocytosine
AAS 1 1qrk
sinus_headache 1 thymidine
2pid 1 ciclesonide
ibuprofen 1 2jis
zolpidem 1 2q4r
sulfisoxazole 1 2dyl
2jbm 1 Nicotinate_and_nicotinamide_metabolism
3b6h 1 mitotane
clonazepam 1 3chs
2q50 1 flumazenil
sulfisoxazole 1 1tfx
fluvoxamine 1 2vki
skin_atrophy 1 cortisol
3cki 1 meprobamate
tetracycline 1 1tpn
2qy0 1 mitotane
aminoglutethimide 1 3cs9
Bax 1 3efh
2r6k 1 ambrisentan
procainamide 1 1rfn
methazolamide 1 3edr
2fgb 1 cefditoren
ropinirole 1 2vgi
3b6h 1 sertraline
1d1t 1 Tyrosine_metabolism
3edr 1 toremifene
alpha-methyl-p-tyrosine 1 3ctt
lamotrigine 1 1t2a
2okj 1 chloroquine
bicalutamide 1 2ch6
methyldopa 1 1q22
ethosuximide 1 1xdm
demeclocycline 1 2ch6
pimozide 1 2v1y
simvastatin 1 2qy0
beclomethasone 1 1eem
1qrk 1 cinacalcet
methyclothiazide 1 1t0l
levonorgestrel 1 1jmo
2qc8 1 cefadroxil
penbutolol 1 2uui
6-thioguanine 1 2g45
lomefloxacin 1 2a2d
gum_hemorrhage 1 Heparan_sulfate_biosynthesis
cefaclor 1 3biy
1nrg 1 guanethidine
azathioprine 1 1rfn
2ax4 1 haloperidol
fluticasone 1 1pl8
fluoxymesterone 1 3edr
3chs 1 oseltamivir
3efh 1 ondansetron
3c6m 1 atomoxetine
nefazodone 1 2vgi
5-fluorouracil 1 2fgb
BCNU 1 1rlw
vardenafil 1 2cyx
molindone 1 2a1t
Metabolism_of_xenobiotics_by_cytochrome_P450 1 2j0d
2i0e 1 oseltamivir
ards 1 topotecan
bezafibrate 1 2p69
meclofenamate 1 2q50
anastrozole 1 2f8v
ganciclovir 1 3b6h
pantoprazole 1 2yuu
clodronate 1 2jcm
alosetron 1 3efh
vardenafil 1 2uui
2eva 1 pregabalin
ketoconazole 1 2qq2
sevoflurane 1 2rfe
ribavirin 1 2yuq
2ka6 1 cefditoren
ifosfamide 1 1wwt
timolol 1 2i0e
3b6h 1 Arachidonic_acid_metabolism
prednisone 1 2vgi
darifenacin 1 1gum
2vd6 1 glipizide
pyrimethamine 1 1tpn
3d7c 1 HMS
2uui 1 fludrocortisone
2uw2 1 Pyrimidine_metabolism
oxycodone 1 2v1y
lenalidomide 1 3ctr
1xdm 1 vinorelbine
BCNU 1 1yrv
adenosine 1 2oq1
solifenacin_succinate 1 2vt5
alendronate 1 2zox
tizanidine 1 3ctr
3dwy 1 meprobamate
3bzh 1 benztropine
furosemide 1 2zoq
cefaclor 1 1qr6
minocycline 1 2gmi
1nzi 1 dexamethasone
2gmi 1 nabilone
mefenamic_acid 1 1k8r
levobunolol 1 1cm8
ziprasidone 1 2okj
metformin 1 3ene
terbutaline 1 2yuu
fluphenazine 1 2rfe
montelukast 1 2q3z
pipotiazine 1 2nz8
olanzapine 1 2vt5
2fgb 1 meprobamate
cortisol 1 1mj4
apraclonidine 1 3edr
cyclophosphamide 1 1wwt
3edr 1 chloroquine
moxifloxacin 1 1q11
azathioprine 1 3ctr
cyclopentolate 1 1qr6
desipramine 1 3biy
norethisterone 1 2qy0
3bpt 1 diltiazem
tPA 1 2q9g
caffeine 1 1le7
estradiol 1 2f8v
3chs 1 CLT
mepivacaine 1 2vxo
fluvoxamine 1 2j0f
1rqq 1 ceftazidime
epinastine 1 2yuu
fibrosis 1 cyclophosphamide
sotalol 1 1qr6
aripiprazole 1 2etr
nortriptyline 1 2p69
doxazosin 1 2vd6
tazarotene 1 2hhj
FTC 1 2v40
2esq 1 amitriptyline
2o6l 1 etoposide
penbutolol 1 1qr6
streptozotocin 1 1zdn
zolpidem 1 3cqw
2r6k 1 hydralazine
dicloxacillin 1 1yxm
2w2x 1 Adherens_junction
DFMO 1 2vd6
siadh 1 sertraline
3be1 1 polyglutamine
metoclopramide 1 3cs9
secobarbital 1 2qjf
fluoxetine 1 2vki
gabapentin 1 1le7
serum_sickness 1 cefuroxime
felodipine 1 2oq1
apraclonidine 1 3cki
pergolide 1 2uui
nasal_septum_perforation 1 ciclesonide
halcinonide 1 2q8h
fluticasone 1 1k8r
1i10 1 tiludronate
vardenafil 1 1qrk
thioridazine 1 2coe
riluzole 1 2v40
terbinafine 1 3b7k
DFMO 1 2rfe
1cm8 1 benztropine
1ohe 1 oxybutynin
2pfr 1 haloperidol
pamidronate 1 2iik
amrinone 1 2uzx
clonidine 1 1qrk
cisplatin 1 2eva
amsacrine 1 2opb
ofloxacin 1 2zj4
penbutolol 1 3dax
2nzt 1 cephem
1cm8 1 mesoridazine
azelastine 1 2p69
pramipexole 1 2w4m
2p69 1 cefuroxime
mercaptopurine 1 2okj
clodronate 1 2coe
clomiphene_citrate 1 2q4r
ads 1 2ys0
breast_cancer 1 paroxetine
megestrol 1 3c3c
galactorrhea 1 alpha-methyl-p-tyrosine
pimozide 1 3chs
famotidine 1 3chs
nortriptyline 1 2vkq
3eo3 1 mitotane
2goo 1 vitamin_D
2-chlorodeoxyadenosine 1 1m6d
CCNU 1 3cs9
1k8r 1 ambrisentan
2h11 1 piperacillin
cisplatin 1 3bbf
alosetron 1 1q22
pyridostigmine 1 3c6m
2etr 1 benazepril
ropivacaine 1 1yxm
pregabalin 1 1qr6
3e04 1 amitriptyline
fentanyl 1 3e04
2coe 1 fludrocortisone
3e04 1 midazolam
pantoprazole 1 3crl
nail_disorder 1 gliclazide
carteolol 1 2q50
2gmi 1 cephem
clindamycin 1 2zoq
Metvix 1 1nfb
sulfisoxazole 1 1gng
etoposide 1 1bi8
daunorubicin 1 2gvj
methylphenidate 1 2okj
phenytoin 1 1eem
2f29 1 tolmetin
estradiol 1 3crl
3dax 1 raltitrexed
abacavir 1 3crl
metolazone 1 2vd6
venlafaxine 1 1qr6
EHDP 1 1t2a
2rmk 1 D-penicillamine
3dog 1 Cell_cycle
Alzheimer's_disease 1 2p6b
zolmitriptan 1 2vt5
celecoxib 1 2gmi
lidocaine 1 3b7k
beclomethasone 1 3brt
primidone 1 1wwt
telmisartan 1 1yvj
labetalol 1 2f29
1jas 1 prazosin
tigecycline 1 2p6b
triamterene 1 1xfb
tolcapone 1 2w4m
ischemic_colitis 1 timolol
2vh7 1 ethambutol
alosetron 1 3d7c
nitrogen_mustard 1 2vxo
caffeine 1 2wef
2q3z 1 ondansetron
solifenacin_succinate 1 3dax
bupropion 1 3b6h
nicotinic_acid 1 3bg9
danazol 1 1qr6
amiloride 1 3ee6
nifedipine 1 2qy0
2okj 1 tranexamic_acid
azathioprine 1 3biy
citalopram 1 3dax
gefitinib 1 2vd6
1tpn 1 hydralazine
pimozide 1 2etr
fluoxetine 1 2q3z
calcitriol 1 3coi
1w6k 1 ceftriaxone
articaine 1 1k6m
alprazolam 1 3chs
stavudine 1 2i0e
enflurane 1 1umk
delavirdine 1 1wwt
darifenacin 1 3e04
2pzd 1 tolbutamide
1k8r 1 lincomycin
2pfr 1 gatifloxacin
minocycline 1 2w4m
busulfan 1 3ctr
3bpt 1 tamoxifen
ibuprofen 1 2vgi
2jcm 1 oxybutynin
Ets 1 2rfe
halobetasol_propionate 1 1dig
terbutaline 1 2ch6
terbinafine 1 2yuu
torasemide 1 1cm8
2f57 1 vitamin_D
calcipotriol 1 3biy
irinotecan 1 1qrk
paroxetine 1 2fgb
pentobarbital 1 1nzi
fluticasone 1 3ee5
2gmi 1 chlorpropamide
melanoma 1 medroxyprogesterone
3bt2 1 dexamethasone
3be1 1 guanethidine
SZ 1 2q4r
2-chlorodeoxyadenosine 1 1xfb
tiotropium 1 2vd6
prednisolone 1 1wuu
2iik 1 salbutamol
2nzi 1 aztreonam
morphine 1 2v40
estradiol 1 2q50
aripiprazole 1 3dax
fluticasone 1 1rqq
fecal_incontinence 1 ganciclovir
1qrk 1 palonosetron
DFMO 1 2g45
selegiline 1 2f8v
ofloxacin 1 3bpt
hepatomegaly 1 daunorubicin
nabumetone 1 2ys0
felodipine 1 2iip
vardenafil 1 3chs
aprepitant 1 3bzh
omeprazole 1 2q3z
terbinafine 1 2ch6
ibandronate 1 2v40
vitamin_d_deficiency 1 nitrofurantoin
prochlorperazine 1 3cki
perphenazine 1 3edr
cyclobenzaprine 1 2ys0
ranitidine 1 3dtw
cefaclor 1 1wwt
tinidazole 1 2w4o
azathioprine 1 1gng
nitrofurantoin 1 3b6h
primidone 1 1tfx
anastrozole 1 2vkq
triamcinolone 1 1qr6
3bhd 1 cefazolin
progesterone 1 3edr
furosemide 1 3e6i
1tzs 1 ceftriaxone
onycholysis 1 tetracycline
2qjb 1 HMS
trovafloxacin 1 1qr6
1jcn 1 oseltamivir
sibutramine 1 2ys0
minoxidil 1 3ctr
cyproterone 1 2coe
2g49 1 thymidine
pimozide 1 3dax
eletriptan 1 1wwt
buspirone 1 3ee6
Alba 1 1xdm
rofecoxib 1 2qy0
ibandronate 1 1zdn
candesartan 1 1tfx
ticlopidine 1 2qy0
exemestane 1 1qzu
ganciclovir 1 1w98
oxycodone 1 2obi
sumatriptan 1 3efh
terazosin 1 1fsu
enflurane 1 2q9g
2nzt 1 cromolyn
3b7k 1 quetiapine
rizatriptan 1 1t2f
2ozo 1 streptozotocin
etodolac 1 1tpn
sulfasalazine 1 2vd6
trimipramine 1 2ch6
primidone 1 3ctt
gemfibrozil 1 2vgi
primidone 1 3b6h
fecal_impaction 1 doxorubicin
periodontal_abscess 1 pantoprazole
pigmentary_retinopathy 1 molindone
thalidomide 1 2vki
lenalidomide 1 2q50
D-penicillamine 1 3cki
ranitidine 1 2nzt
amcinonide 1 2nzt
nicotinic_acid 1 1wuu
zoledronic_acid 1 1d5r
sulfasalazine 1 2qy0
sotalol 1 1mq0
2jis 1 cefadroxil
sulfisoxazole 1 2v7o
oxacillin 1 2vt5
mometasone 1 2fv7
montelukast 1 1zrh
1cm8 1 CLT
fluocinonide 1 2v1y
delta_9-tetrahydrocannabinol 1 2ch6
ziprasidone 1 1qrk
ropivacaine 1 1bhg
sibutramine 1 3b7k
medroxyprogesterone 1 2a2d
abacavir 1 1t2f
pramipexole 1 1tfx
ibuprofen 1 1xfb
mephenytoin 1 1prx
oxytetracycline 1 3cs9
imiquimod 1 2uui
pilocarpine 1 1nzi
prochlorperazine 1 2qy0
caffeine 1 2nz8
oxcarbazepine 1 2vd6
2w4o 1 amifostine
methyltestosterone 1 3edr
mercaptopurine 1 3erb
rabeprazole 1 1qrk
famotidine 1 2d06
3dax 1 rimexolone
neomycin 1 2e1q
ascites 1 6-thioguanine
didanosine 1 1qrk
articaine 1 1u3t
imiquimod 1 2vkq
meclofenamate 1 2vkq
topotecan 1 2zox
methylprednisolone 1 2uui
rivastigmine 1 1t32
irbesartan 1 2fue
buspirone 1 2nz8
1rfn 1 nizatidine
3cki 1 cefixime
clodronate 1 3dtw
thiotepa 1 2yuq
cirrhosis 1 mirtazapine
fentanyl 1 3b6h
oxycodone 1 3c6m
siadh 1 ifosfamide
nortriptyline 1 1zbq
2qy0 1 thymidine
delta_9-tetrahydrocannabinol 1 3biy
isoflurane 1 2q50
gefitinib 1 2vgi
nadolol 1 2nzt
penbutolol 1 2p69
aprepitant 1 3cuk
articaine 1 2h2u
sibutramine 1 1tfx
2q4r 1 benztropine
levobunolol 1 3ctt
simvastatin 1 3edr
6-thioguanine 1 1i7k
flurbiprofen 1 2f8v
raloxifene 1 1cm8
serum_sickness 1 amoxicillin
1xsc 1 cefadroxil
doxorubicin 1 2vkq
lamotrigine 1 1k8r
nifedipine 1 2okk
ethotoin 1 3bpt
1w98 1 Cell_cycle
1jas 1 meprobamate
ranitidine 1 2dyl
FTC 1 3dtw
3ctr 1 cromolyn
clindamycin 1 2aw5
ads 1 3eo3
ertapenem 1 3bzh
darifenacin 1 2ch6
idarubicin 1 1wuu
stavudine 1 2gmi
2vkq 1 carvedilol
cefoxitin 1 2vgi
gefitinib 1 1k6m
metformin 1 2cyx
peripheral_vascular_disorder 1 delavirdine
oxaprozin 1 3bzh
zolmitriptan 1 1cm8
ibandronate 1 1m6d
1gng 1 vinorelbine
cefdinir 1 1m6d
nefazodone 1 3biy
1eem 1 ceftazidime
fenofibrate 1 2f29
2r6k 1 cefepime
clindamycin 1 2w4o
halcinonide 1 2vki
2rdw 1 levetiracetam
gliclazide 1 3ctr
doxepin 1 2oq1
2etr 1 eprosartan
2uui 1 toremifene
BCNU 1 2pid
gemfibrozil 1 2vki
indapamide 1 3e8d
prednisolone 1 3c6m
2i0e 1 tolazamide
3crl 1 sulfadiazine
bicalutamide 1 3e04
bexarotene 1 2f8v
1k62 1 triamcinolone
ifosfamide 1 3c6m
amiloride 1 1nuh
pergolide 1 2vt5
ciclopirox 1 2gmi
CCNU 1 3biy
azelastine 1 3b7k
mometasone 1 2h96
2vt5 1 thymidine
cisplatin 1 3cxs
hydrochlorothiazide 1 2pfr
gentamicin 1 2izu
pyridostigmine 1 1xfb
1m6b 1 Calcium_signaling_pathway
imiquimod 1 2v1y
tegaserod 1 2gmi
2f8v 1 tolmetin
mecamylamine 1 2vo1
2h64 1 midazolam
nifedipine 1 2h11
olopatadine 1 2q50
cisapride 1 1jas
2i0e 1 theophylline
delta_9-tetrahydrocannabinol 1 2zoq
penicillin_V 1 2wef
1xwn 1 mycophenolic_acid
mycophenolic_acid 1 2pfr
enflurane 1 3ctr
3euf 1 benztropine
lymphoma 1 imiquimod
siadh 1 glipizide
lamotrigine 1 3dtw
ceftriaxone 1 2zoq
1gng 1 isocarboxazid
cefdinir 1 3dax
pipotiazine 1 2vkq
Amino_sugar_and_nucleotide_sugar_metabolism 1 1umk
DCF 1 2gmi
8-methoxypsoralen 1 3cr0
Amino_sugar_and_nucleotide_sugar_metabolism 1 2w4m
metformin 1 1orf
thioridazine 1 2ys0
pindolol 1 2pfr
chlorpromazine 1 1wvo
2vki 1 captopril
serum_sickness 1 captopril
1t32 1 ticlopidine
acetazolamide 1 1ohe
pergolide 1 3ctr
fat_embolism 1 cortisol
ascites 1 pregabalin
3elo 1 ceftazidime
myasthenia_gravis 1 riluzole
oxacillin 1 1t2f
moxifloxacin 1 2pfr
ziprasidone 1 3e04
EHDP 1 2w4l
SU11248 1 1qha
rizatriptan 1 3e04
darifenacin 1 3d7c
2i0e 1 chlorpropamide
voriconazole 1 1q11
clofazimine 1 2vxo
1rfn 1 cephalexin
isosorbide-5-mononitrate 1 2d0j
tizanidine 1 2i0e
penicillin_V 1 1eem
SZ 1 2ys0
calcipotriol 1 2ys0
venlafaxine 1 3dax
nitrogen_mustard 1 1e0a
imiquimod 1 2f8v
ciprofloxacin 1 3cki
2pid 1 cortisol
amrinone 1 3ee2
5-aminosalicylic_acid 1 1cm8
9-hydroxyrisperidone 1 3dax
irbesartan 1 3b7k
tiotropium 1 3bzh
clodronate 1 1zdn
2c4p 1 glipizide
pyridostigmine 1 3edr
3efh 1 cefazolin
pipotiazine 1 2zj4
dicloxacillin 1 2vxo
etoposide 1 3b6h
spironolactone 1 2orv
2uui 1 lorazepam
2a1t 1 levetiracetam
1u3t 1 LCBF
anastrozole 1 1cm8
3ee6 1 D-penicillamine
N-0437 1 2rfe
2hhj 1 brimonidine
amoxapine 1 2esq
1qrk 1 Na
thalidomide 1 1tfx
bupropion 1 3ctr
chloramphenicol 1 2i7n
morphine 1 2cyx
etodolac 1 2w4o
1rqq 1 cefditoren
pseudomembranous_colitis 1 cefadroxil
clofazimine 1 2q4r
leukocytoclastic_vasculitis 1 cimetidine
furosemide 1 3crl
folliculitis 1 Bax
progesterone 1 2zoq
3crl 1 CLT
gemfibrozil 1 3edr
methylphenidate 1 2vxo
voriconazole 1 3bzh
tegaserod 1 3c6m
flecainide 1 1qrk
fentanyl 1 2qy0
linezolid 1 1nuu
venlafaxine 1 3b6h
2ys0 1 lorazepam
3biy 1 tranexamic_acid
protriptyline 1 2q4r
mafenide_acetate 1 3dtw
ribavirin 1 1u3t
furosemide 1 1cm8
nefazodone 1 3bzh
AAS 1 3b6h
chlorpromazine 1 3b7k
stria 1 clobetasol
3e04 1 vitamin_D
propofol 1 3efh
19-nortestosterone 1 3be1
clotrimazole 1 1rfn
cholelithiasis 1 omeprazole
Fructose_and_mannose_metabolism 1 1xfb
atovaquone 1 2zoq
halcinonide 1 1jcn
oxaprozin 1 3chs
zolmitriptan 1 1eyb
1so0 1 LCBF
olopatadine 1 2vgi
metronidazole 1 1eem
apolar 1 1mj4
6-thioguanine 1 2yuu
2ys0 1 ondansetron
medroxyprogesterone 1 2p69
ropinirole 1 1f05
simvastatin 1 1eyb
1yxm 1 palonosetron
retinoic_acid 1 2vgi
clobetasol 1 3e8d
alprazolam 1 1wwt
nitrogen_mustard 1 2g45
telmisartan 1 1wvo
loxapine 1 3crl
abacavir 1 1wwt
Metvix 1 1ohe
lansoprazole 1 2q9g
1yrv 1 thyroxine
desoximetasone 1 1qr6
terbutaline 1 3dtw
2pfr 1 Na
1rjb 1 HMS
ifosfamide 1 2okj
etodolac 1 3e8d
zolpidem 1 3b7k
zalcitabine 1 3ctr
ketoprofen 1 3dax
rofecoxib 1 2q50
3efh 1 chlorpropamide
cetirizine 1 2wef
cefaclor 1 2r6k
piroxicam 1 2pfr
hydronephrosis 1 fentanyl
1qrk 1 cefditoren
SZ 1 2vgi
montelukast 1 3dax
2vh7 1 Pyruvate_metabolism
beclomethasone 1 1qh5
fluvastatin 1 2qq2
pantoprazole 1 1i7k
1t0l 1 5-fluorocytosine
risperidone 1 1ohe
2uui 1 glipizide
valdecoxib 1 2qjf
hirsutism 1 oxymetholone
2qjf 1 Sulfur_metabolism
daunorubicin 1 2uui
DMP 1 1cm8
3ctt 1 Na
3bzh 1 Ubiquitin_mediated_proteolysis
zonisamide 1 1q22
8-methoxypsoralen 1 2yuu
mercaptopurine 1 3crl
mephenytoin 1 3ctt
Glycolysis_/_Gluconeogenesis 1 3c3c
ophthalmoplegia 1 simvastatin
herpes_zoster 1 naproxen
doxepin 1 2yuu
2ys0 1 diltiazem
2zoq 1 clozapine
ethotoin 1 2q50
fentanyl 1 2pfr
halobetasol_propionate 1 2q3z
3biy 1 cefazolin
zanamivir 1 2rj9
apolar 1 3c3c
2hrr 1 modafinil
nortriptyline 1 3crl
pimozide 1 1jas
2f4w 1 ticlopidine
ofloxacin 1 3dax
clofazimine 1 2r6k
EHDP 1 1zkc
oxcarbazepine 1 3crl
2pzg 1 atovaquone
ketoprofen 1 3bzh
flurandrenolone 1 1nuu
DCF 1 2zox
risedronate 1 2f2c
bupropion 1 1wwt
furosemide 1 1xfb
Implanon 1 1wvo
aripiprazole 1 1qh5
melanoma 1 pregabalin
enteritis 1 clofazimine
malabsorption 1 Keratan_sulfate_biosynthesis
nilutamide 1 1rfn
raloxifene 1 3dtw
medroxyprogesterone 1 2q4r
5-aminosalicylic_acid 1 2pfr
lymphopenia 1 cefpodoxime
2rfe 1 lorazepam
articaine 1 1q22
tetracycline 1 2w73
lansoprazole 1 3ctr
triamcinolone 1 2gmi
cyclopentolate 1 3crl
alpha-methyl-p-tyrosine 1 2pfr
zidovudine 1 2q50
selegiline 1 2q4r
meningitis 1 thalidomide
metoclopramide 1 2w4o
loxapine 1 1yxm
2nzt 1 benztropine
6-thioguanine 1 3cki
cyclopentolate 1 3c6m
2yuq 1 ethambutol
metoclopramide 1 2ibn
testosterone 1 2q9g
terazosin 1 2pfr
lymphopenia 1 zanamivir
meclofenamate 1 2vki
topotecan 1 2f57
19-nortestosterone 1 2q3z
diazepam 1 3biy
molindone 1 2vt5
fluvastatin 1 2zoq
ciclopirox 1 3efh
naproxen 1 1q22
hypopigmentation 1 fluocinolone_acetonide
rizatriptan 1 2yuu
imipramine 1 2vo1
candesartan 1 2nzi
retinoic_acid 1 1nuh
2f8a 1 loperamide
3bzh 1 midazolam
cetirizine 1 1qha
acyclovir 1 2oq1
paroxetine 1 2jcm
voriconazole 1 1rfn
vaginal_hemorrhage 1 thalidomide
1nuu 1 fluorometholone
felodipine 1 2v40
2opb 1 meprobamate
brimonidine 1 1cm8
2okj 1 benazepril
meningitis 1 clonidine
alkalosis 1 triamcinolone
1wwt 1 benztropine
1hy3 1 Sulfur_metabolism
2pid 1 fluorometholone
2qq2 1 cephradine
2v1y 1 benazepril
risperidone 1 3d7c
levonorgestrel 1 2oq1
serum_sickness 1 sulfadiazine
3cki 1 oxybutynin
1t32 1 cefuroxime
baclofen 1 1i3n
secobarbital 1 1nuu
lansoprazole 1 3ene
2v1y 1 cephalexin
2q3z 1 haloperidol
ciprofloxacin 1 1tpn
chlorpromazine 1 2q9g
methysergide 1 2ys0
diclofenac 1 1wwt
Keratan_sulfate_biosynthesis 1 3ee5
diazoxide 1 3c6m
maprotiline 1 3b6h
ertapenem 1 1i7k
breast_cancer 1 clomiphene_citrate
CFB 1 2v40
doxazosin 1 2ys0
sulfisoxazole 1 1wvo
fosphenytoin 1 2v40
ticlopidine 1 2vt5
lamotrigine 1 3ctt
clarithromycin 1 1yxm
seborrhea 1 pilocarpine
nitrofurantoin 1 1ohe
2uzx 1 rimexolone
trimipramine 1 2v1y
spironolactone 1 3biy
alprazolam 1 1qr6
ETV 1 3b6h
siadh 1 desipramine
norethisterone 1 1jas
acamprosate 1 3cs9
gliclazide 1 1qr6
valproic_acid 1 2q8i
formoterol 1 1qrk
apolar 1 1zkc
omeprazole 1 3ctr
2okj 1 Type_I_diabetes_mellitus
fluocinonide 1 1eem
meclofenamate 1 2vxo
bicalutamide 1 3d7c
flutamide 1 1t2f
oxcarbazepine 1 2ys0
phenytoin 1 2f8v
metronidazole 1 2vn0
allopurinol 1 1cm8
metronidazole 1 2q4r
memantine 1 2vn0
enterocolitis 1 dasatinib
entacapone 1 3cs9
trimipramine 1 2vgi
SZ 1 2a7v
desoximetasone 1 1zrh
2vxo 1 mifepristone
pseudomembranous_colitis 1 sulfasalazine
pentoxifylline 1 2q50
dantrolene 1 2qt1
FTC 1 2vgi
diflunisal 1 3e04
3bpt 1 cinacalcet
clomipramine 1 3c5g
terazosin 1 2vki
caffeine 1 2vkq
nitrogen_mustard 1 2vn0
2vt5 1 ceftazidime
amoxapine 1 1le7
irbesartan 1 2wef
fluoxymesterone 1 1k8r
2okj 1 nabilone
3b7k 1 Na
2r9p 1 meropenem
indapamide 1 3e04
serum_sickness 1 busulfan
loxapine 1 2vgi
topotecan 1 2vgi
chlorambucil 1 1tfx
1q22 1 THA
2q8h 1 chloroquine
cyclopentolate 1 3b6h
desflurane 1 2w4m
methazolamide 1 2esq
ampicillin 1 2r99
2ic1 1 Taurine_and_hypotaurine_metabolism
fosphenytoin 1 1rfn
fluocinolone_acetonide 1 2dfd
darifenacin 1 3dtw
estrogen 1 1wwt
labetalol 1 3ee5
nicotinic_acid 1 3biy
azelastine 1 2pfr
candesartan 1 1d5r
amiloride 1 2vt5
desoximetasone 1 1rqq
voriconazole 1 1d5r
2h2u 1 meropenem
capecitabine 1 1wwt
mafenide_acetate 1 2p69
3ctt 1 theophylline
retinopathy 1 rabeprazole
mefenamic_acid 1 2vt5
nifedipine 1 2wef
triamterene 1 2gmi
Bax 1 1qzu
alclometasone 1 2oq1
olanzapine 1 2opb
thioridazine 1 3chs
Chondroitin_sulfate_biosynthesis 1 2d0j
N-0437 1 3ene
erlotinib 1 2pfr
cortisone 1 2coe
budesonide 1 1t2a
fecal_incontinence 1 gliclazide
baclofen 1 3c6m
diazepam 1 2f8v
metronidazole 1 2rdw
2zoq 1 eplerenone
oxaprozin 1 2qjf
1bhg 1 tolmetin
fluvastatin 1 1tfx
risedronate 1 2g45
cidofovir 1 2h64
3c5g 1 trihexyphenidyl
pyrimethamine 1 1wwt
clopidogrel 1 3biy
metolazone 1 3cki
nefazodone 1 1wvo
2vt5 1 atomoxetine
delta_9-tetrahydrocannabinol 1 1wwt
5-aminosalicylic_acid 1 3cs9
1tpn 1 quinidine
hirsutism 1 diazoxide
gentamicin 1 2q3z
maprotiline 1 2vgi
delta_9-tetrahydrocannabinol 1 1q22
flumethasone 1 1qh5
cytosine_arabinoside 1 1qr6
2ch6 1 benazepril
azithromycin 1 2j6l
2zoq 1 tolmetin
pramipexole 1 1u3t
SU11248 1 3bg9
1cm8 1 rimexolone
DMP 1 1nrg
propranolol 1 3e04
felodipine 1 3biy
9-hydroxyrisperidone 1 1le7
1tfx 1 sulfadiazine
clofazimine 1 2nzi
2vn0 1 THA
danazol 1 2q4r
2okk 1 beta-Alanine_metabolism
pathological_fracture 1 valdecoxib
kanamycin 1 1t32
bexarotene 1 2ax4
metoclopramide 1 2v40
clonidine 1 2dyl
fluocinolone_acetonide 1 2p69
busulfan 1 3ctt
1qrk 1 flumazenil
nedocromil_sodium 1 3edr
lymphoma 1 valdecoxib
thiotepa 1 2j0d
tazarotene 1 1wvo
3edr 1 palonosetron
linezolid 1 2ch6
nitroglycerin 1 3ctr
calcitriol 1 3biy
minoxidil 1 3dax
seborrhea 1 pramipexole
lomefloxacin 1 2pid
valdecoxib 1 2vt5
ticlopidine 1 1rfn
sevoflurane 1 3ctr
streptozotocin 1 2w0j
2w4o 1 piperacillin
clopidogrel 1 2pid
pyridostigmine 1 3ctt
methyclothiazide 1 2uzq
venlafaxine 1 1wvo
fecal_impaction 1 RNA_degradation
3bhm 1 Arachidonic_acid_metabolism
mitomycin_C 1 1rfn
2wef 1 tamoxifen
carbamazepine 1 2vn0
raloxifene 1 1eem
alkalosis 1 metolazone
2vgi 1 atropine
streptozotocin 1 1jmo
oxiconazole 1 2yuu
idarubicin 1 2iby
mTOR_signaling_pathway 1 3e8d
seborrhea 1 sumatriptan
trimetrexate 1 2vt5
citalopram 1 2q3z
ganciclovir 1 3ctr
gefitinib 1 3b7k
Pathogenic_Escherichia_coli_infection 1 1efn
famotidine 1 1nuu
labetalol 1 2opb
1xfb 1 levetiracetam
bicalutamide 1 2gmi
2djg 1 lincomycin
solifenacin_succinate 1 1qr6
estrogen 1 3cki
1rfn 1 fenoprofen
pentobarbital 1 3b7k
morphine 1 2qjf
2uui 1 midazolam
hernia 1 methylphenidate
olanzapine 1 2vd6
2yuu 1 modafinil
gum_hemorrhage 1 topiramate
rizatriptan 1 3bhd
3e6i 1 thymidine
gum_hemorrhage 1 fentanyl
clodronate 1 1pl8
efavirenz 1 2yuu
hirsutism 1 aminoglutethimide
clopidogrel 1 1xfb
eletriptan 1 3ctt
aseptic_meningitis 1 ketoprofen
1xfb 1 trihexyphenidyl
2f8v 1 HMS
carbamazepine 1 2f8v
loxapine 1 2p69
2jis 1 loperamide
erlotinib 1 3crl
EHDP 1 2vle
mafenide_acetate 1 2a1t
1tfx 1 midazolam
zoledronic_acid 1 1xfb
trimipramine 1 3be1
hypertrichosis 1 triamcinolone
timolol 1 3chs
3ee5 1 captopril
vardenafil 1 2q50
dihydroergotamine 1 2f8v
pregabalin 1 3ee6
2zoq 1 carvedilol
hypopigmentation 1 prednicarbate
BCNU 1 3bpt
hydromorphone 1 1cm8
olopatadine 1 2esq
Bax 1 1rfn
dasatinib 1 2vki
esr_increased 1 fluoxetine
imipramine 1 2okj
hyperpigmentation 1 clonidine
CFB 1 3edr
flutamide 1 2qq2
risedronate 1 1ohe
sulfasalazine 1 3b7k
methazolamide 1 3eqi
chloramphenicol 1 2vt5
pimozide 1 2vki
1bhg 1 LCBF
ethotoin 1 3c6m
DCF 1 1xfb
megestrol 1 3efh
methotrexate 1 1rqq
secobarbital 1 2vd6
mometasone 1 2h64
1u3t 1 letrozole
metolazone 1 1cm8
trimipramine 1 3b6h
clobetasol 1 2uui
2zoq 1 flumazenil
clarithromycin 1 1nun
clindamycin 1 1cm8
ICL670 1 2q50
malabsorption 1 5-aminosalicylic_acid
labetalol 1 3ene
retinoic_acid 1 2vt5
minoxidil 1 3b6h
2q3z 1 sulfadiazine
candesartan 1 1t2f
cortisol 1 1m6d
ziprasidone 1 1k8r
duodenitis 1 lansoprazole
fluocinolone_acetonide 1 3bhd
aripiprazole 1 2qjb
cerebral_infarction 1 Phenylalanine,_tyrosine_and_tryptophan_biosynthesis
pilocarpine 1 2zoq
fluvastatin 1 1lqv
3beg 1 piperacillin
fentanyl 1 2wef
felodipine 1 1mj4
nitrofurantoin 1 2v40
1prx 1 raltitrexed
progesterone 1 3crl
9-hydroxyrisperidone 1 2ys0
3b6h 1 oxybutynin
2oq1 1 fluorometholone
venlafaxine 1 2ch6
daunorubicin 1 1xd3
moxifloxacin 1 3b6h
maprotiline 1 2yuu
enflurane 1 1nuh
9-hydroxyrisperidone 1 2c4p
telmisartan 1 2q8h
hydromorphone 1 2zoq
galactorrhea 1 doxepin
nifedipine 1 3ctr
hirsutism 1 prednisolone
capecitabine 1 2ys0
cefpodoxime 1 2opb
busulfan 1 1nun
3c6m 1 eplerenone
sumatriptan 1 1zd5
cisapride 1 3bzh
pipotiazine 1 2vgi
sibutramine 1 1q22
3brt 1 cefditoren
8-methoxypsoralen 1 1tfx
1ehw 1 vinorelbine
Bax 1 2iip
perphenazine 1 1wwt
nicotinic_acid 1 2dyl
cimetidine 1 3biy
1qr6 1 atomoxetine
cyclophosphamide 1 1ohe
zoledronic_acid 1 2yuu
2vki 1 raltitrexed
fecal_incontinence 1 pramipexole
gentamicin 1 2d06
kanamycin 1 2eva
ciprofloxacin 1 2qjb
cimetidine 1 3efh
prochlorperazine 1 1rqq
thiothixene 1 3dog
2uzp 1 montelukast
zanamivir 1 2esq
3ene 1 captopril
terbutaline 1 2vhf
fentanyl 1 1qrk
mercaptopurine 1 1f05
norethisterone 1 1pl8
desflurane 1 2coe
entacapone 1 3e04
irbesartan 1 2f57
pipotiazine 1 1bhg
ciprofloxacin 1 2esq
indapamide 1 1wa7
clomiphene_citrate 1 2zoq
5-aminosalicylic_acid 1 2v40
flumethasone 1 3ctr
flumethasone 1 2zj4
1qrk 1 cefotaxime
1m6d 1 palonosetron
2gmi 1 sulfadiazine
diazepam 1 2v40
budesonide 1 2f8a
darifenacin 1 2qq2
remifentanil 1 2esq
epinastine 1 1yvj
ropivacaine 1 1zkc
ciclopirox 1 2pjy
brimonidine 1 2q50
1m6d 1 amifostine
pamidronate 1 3bg9
tegaserod 1 1u3t
halobetasol_propionate 1 3ee5
linezolid 1 3ene
mefenamic_acid 1 1qr6
gentamicin 1 3c9e
mitomycin_C 1 2qy0
rizatriptan 1 3edr
oxaprozin 1 2v1y
blood_dyscrasia 1 terbinafine
nitrogen_mustard 1 2w4l
2o6l 1 Androgen_and_estrogen_metabolism
2pfr 1 meropenem
2q9g 1 ethambutol
diazoxide 1 2v7o
acamprosate 1 2yuq
electrolyte_imbalance 1 trimetrexate
famotidine 1 2i7n
3ctr 1 chloroquine
nilutamide 1 2p6b
acetazolamide 1 1d5r
Adherens_junction 1 2pjy
triamterene 1 3biy
idarubicin 1 3dax
miliaria 1 dexamethasone
desoximetasone 1 2v1y
estrogen 1 2rda
ertapenem 1 2yu7
3b7k 1 palonosetron
daunorubicin 1 3d7c
2vki 1 cefadroxil
desipramine 1 1cm8
3be1 1 tolmetin
pemetrexed 1 3chs
ampicillin 1 2w4o
raloxifene 1 2ys0
danazol 1 1tfx
N-0437 1 1t2f
hepatomegaly 1 clarithromycin
imatinib 1 1gng
Ets 1 2ys0
pseudotumor_cerebri 1 triamcinolone
diflunisal 1 3edr
19-nortestosterone 1 2nzt
aprepitant 1 3b6h
estrogen 1 1qr6
rivastigmine 1 2gmi
1qr6 1 oxybutynin
isoflurane 1 2pid
gemfibrozil 1 1qr6
sick_sinus_syndrome 1 porfimer_sodium
3edr 1 ethambutol
indomethacin 1 1tfx
danazol 1 1m6d
bupivacaine 1 1wvo
etoposide 1 1jcn
furosemide 1 2ax4
cortisone 1 2ax4
cyclobenzaprine 1 2ch6
2jis 1 isocarboxazid
2-chlorodeoxyadenosine 1 3dtw
olopatadine 1 1tfx
1rfn 1 meprobamate
busulfan 1 2coe
hydrochlorothiazide 1 2iby
3edr 1 THA
ifosfamide 1 2iik
methylphenidate 1 2vt5
azelastine 1 2vxo
1jmo 1 amitriptyline
diflunisal 1 1tfx
bexarotene 1 2a1t
2ax4 1 meropenem
acetazolamide 1 2i0e
siadh 1 risperidone
timolol 1 3ee5
tramadol 1 2vo1
linezolid 1 3chs
morphine 1 2ys0
1d5r 1 nabilone
pamidronate 1 1nuu
chlorambucil 1 3efh
methazolamide 1 1gng
SZ 1 2iip
1u3t 1 Na
secobarbital 1 2pqt
bexarotene 1 3cki
mafenide_acetate 1 3dax
valdecoxib 1 3ctr
desflurane 1 3bju
nicotinic_acid 1 3crl
2pzd 1 triamcinolone
ifosfamide 1 3cki
amiloride 1 2okj
stavudine 1 3efh
3ee6 1 levetiracetam
ketorolac 1 2nz8
halobetasol_propionate 1 1qzu
foscarnet 1 1ehw
etoposide 1 3biy
2zoq 1 lorazepam
danazol 1 2f8a
1ne7 1 6-thioguanine
nitroglycerin 1 3eo3
moxifloxacin 1 1k8r
hydronephrosis 1 Pantothenate_and_CoA_biosynthesis
oxytetracycline 1 1jas
1cm8 1 cefixime
alpha-methyl-p-tyrosine 1 2w4o
maprotiline 1 1qr6
flumethasone 1 2h64
8-methoxypsoralen 1 1cm8
fluphenazine 1 2f8v
flecainide 1 2uzx
3e04 1 duloxetine
amoxapine 1 2v1y
sumatriptan 1 3dax
vardenafil 1 1xfb
olopatadine 1 2uzq
pentoxifylline 1 1t2f
2pid 1 diltiazem
trovafloxacin 1 1rfn
piroxicam 1 1eyb
3bpt 1 eprosartan
penbutolol 1 3e04
dasatinib 1 2i0e
lamotrigine 1 3dax
3cqw 1 sertraline
pipotiazine 1 2vt5
apolar 1 1jcn
risperidone 1 1xfb
2okj 1 toremifene
2rfe 1 levetiracetam
DMP 1 2vkq
melphalan 1 3b6h
torasemide 1 3bpt
risperidone 1 2vgi
selegiline 1 1tfx
zonisamide 1 2iik
estradiol 1 2v40
2yuu 1 aztreonam
lomefloxacin 1 2vki
streptozotocin 1 3b6h
delta_9-tetrahydrocannabinol 1 1k8r
atovaquone 1 3e04
torasemide 1 3chs
1wl5 1 Pyruvate_metabolism
amoxapine 1 3eo3
1rqq 1 piperacillin
1k8r 1 tamoxifen
flumethasone 1 1qr6
2esq 1 ambrisentan
8-methoxypsoralen 1 2v40
lamivudine 1 2w4m
N-0437 1 3edr
1rqq 1 sulfadiazine
penicillin_G 1 3dax
kanamycin 1 3c9e
indomethacin 1 2ch6
danazol 1 2vkq
ceftriaxone 1 2q3z
2c5l 1 triamcinolone
cyclopentolate 1 3bpt
retinopathy 1 prochlorperazine
thioridazine 1 2f8v
ketoprofen 1 3crl
formoterol 1 2q3z
clotrimazole 1 2fgb
2gmi 1 oxybutynin
methylphenidate 1 3biy
doxazosin 1 3b6h
doxepin 1 1rqq
azithromycin 1 2ibn
bupivacaine 1 3dax
halcinonide 1 1mj4
3brt 1 loperamide
3crl 1 trihexyphenidyl
3ctt 1 diltiazem
fluoxetine 1 1jas
3bzh 1 lorazepam
cisplatin 1 3bg8
breast_cancer 1 Non-homologous_end-joining
clomipramine 1 1wwt
2pfr 1 amitriptyline
naratriptan 1 1cm8
phenytoin 1 2zj4
19-nortestosterone 1 1xfb
terazosin 1 1qzu
zidovudine 1 3b6h
pamidronate 1 1t2a
2v40 1 lorazepam
chlorambucil 1 3b6h
breast_enlargement 1 maprotiline
nedocromil_sodium 1 2vt5
alendronate 1 1rfn
fluocinonide 1 3coi
carbamazepine 1 2q4r
3coi 1 vitamin_D
2vo1 1 CLT
3cu0 1 glipizide
sibutramine 1 3biy
3chs 1 haloperidol
selegiline 1 2q3z
dihydroergotamine 1 3ctt
erlotinib 1 1wwt
ocular_infection 1 imiquimod
mycophenolic_acid 1 1q22
zolmitriptan 1 3efh
fludarabine 1 1i7k
zolpidem 1 2opb
1eem 1 midazolam
lenalidomide 1 3edr
amoxapine 1 2uzq
citalopram 1 3c6m
mirtazapine 1 3be1
telmisartan 1 1m6d
calcitriol 1 1rqq
nifedipine 1 3d7c
medroxyprogesterone 1 1qrk
dasatinib 1 2q4r
1wvo 1 thyroxine
2vxo 1 cinacalcet
calcitriol 1 2p69
3cqw 1 nizatidine
1xsc 1 Pyrimidine_metabolism
ethotoin 1 3efh
zolmitriptan 1 1jmo
flurbiprofen 1 1qr6
apolar 1 2rj9
cyproterone 1 2okj
ads 1 2g49
temozolomide 1 3ee6
acyclovir 1 1yjx
citalopram 1 1rqq
ads 1 1t0l
ropivacaine 1 1rqq
bexarotene 1 3dtw
mycophenolic_acid 1 2zoq
loxapine 1 2vkq
Viral_myocarditis 1 2nz8
3efh 1 rimexolone
paralytic_ileus 1 benztropine
metoclopramide 1 1t2f
pathological_fracture 1 oxycodone
oxycodone 1 2fgb
2vgi 1 fenoprofen
nilutamide 1 3crl
halobetasol_propionate 1 2r6k
foscarnet 1 2quk
apraclonidine 1 3eqi
flutamide 1 2vd6
progesterone 1 1tfx
chloramphenicol 1 1yjx
diazoxide 1 1d5r
acitretin 1 1wwt
6-thioguanine 1 3ene
Drug_metabolism_-_other_enzymes 1 3euf
gliclazide 1 3biy
doxycycline 1 1nzi
3ctt 1 cefepime
pamidronate 1 3eo3
paroxetine 1 2vkq
1le7 1 ondansetron
eye_redness 1 zalcitabine
flecainide 1 2p69
prednisolone 1 1qr6
2q50 1 mesoridazine
2p69 1 cefazolin
1tfx 1 lovastatin
2f57 1 fludrocortisone
galactorrhea 1 domperidone
pyridostigmine 1 3e04
erlotinib 1 3coi
ticlopidine 1 3biy
progesterone 1 1jcn
2etr 1 lincomycin
diclofenac 1 2coe
sibutramine 1 1jmo
remifentanil 1 2i7n
2jis 1 dexmedetomidine
ischemic_colitis 1 lenalidomide
calcitriol 1 2ipj
dasatinib 1 1x59
dantrolene 1 2v1y
3c9e 1 medroxyprogesterone
lidocaine 1 1k8r
cisplatin 1 1bj4
moxifloxacin 1 1wvo
isoflurane 1 3d4q
nilutamide 1 2vki
olopatadine 1 3be1
efavirenz 1 2oq1
tetracycline 1 3ee5
alpha-methyl-p-tyrosine 1 1le7
alosetron 1 1jmo
acitretin 1 2ch6
renal_insufficiency 1 gliclazide
3edr 1 captopril
ketoconazole 1 2oq1
articaine 1 2v40
aminoglutethimide 1 1ohe
erythromycin 1 2qgx
clarithromycin 1 1xd3
spironolactone 1 2vkt
diclofenac 1 2jis
calcipotriol 1 2zoq
entacapone 1 2zoq
1k8r 1 nizatidine
2ys0 1 captopril
1t0l 1 polyglutamine
cyclobenzaprine 1 2jis
dexamethasone 1 3e04
2vn0 1 reserpine
1x59 1 vitamin_D
Amino_sugar_and_nucleotide_sugar_metabolism 1 3cxs
topiramate 1 2w73
streptozotocin 1 3b3l
tendinitis 1 rofecoxib
testosterone 1 1k8r
clodronate 1 1xwn
fluocinolone_acetonide 1 2opb
2a1t 1 cefepime
peripheral_vascular_disorder 1 linezolid
8-methoxypsoralen 1 1xfb
alendronate 1 1i3n
ibandronate 1 1xdm
levobunolol 1 2q9g
Implanon 1 2ch6
D-penicillamine 1 3dax
lymphoma 1 ethotoin
Ras 1 1u3t
fenofibrate 1 1wwt
protriptyline 1 3b6h
secobarbital 1 2okj
mecamylamine 1 2okj
2g49 1 polyglutamine
1bhg 1 atenolol
rizatriptan 1 2v40
bicalutamide 1 2uzq
1qha 1 Type_II_diabetes_mellitus
rofecoxib 1 2yuu
mafenide_acetate 1 1k8r
diclofenac 1 3cki
2i0e 1 clozapine
flurandrenolone 1 1tfx
1e0a 1 cefuroxime
desflurane 1 2vgi
solifenacin_succinate 1 2p69
ofloxacin 1 2vt5
etodolac 1 2pqt
loxapine 1 3eo3
spironolactone 1 1yxm
sevoflurane 1 2dyl
2ax4 1 nateglinide
cholelithiasis 1 entacapone
cetirizine 1 1tfx
DCF 1 2zoq
2p31 1 risedronate
CCNU 1 1le7
DMP 1 1qr6
2zoq 1 benazepril
acyclovir 1 3dtw
dicloxacillin 1 1qrk
alpha-methyl-p-tyrosine 1 2vt5
pseudomembranous_colitis 1 dicloxacillin
Parkinson's_disease 1 2pzd
gliclazide 1 1q22
1bhg 1 captopril
ethosuximide 1 2j0f
2b3y 1 riluzole
halobetasol_propionate 1 1bi8
clomiphene_citrate 1 1rqq
1tfx 1 loperamide
stavudine 1 3be1
pyridostigmine 1 3ctr
2vt5 1 tranexamic_acid
sulfisoxazole 1 1xfb
aripiprazole 1 2okj
1cm8 1 trihexyphenidyl
amsacrine 1 2f2c
DMP 1 2uui
DFMO 1 1tfx
1m6d 1 cephem
amrinone 1 1wwt
2yuu 1 amlodipine
thiotepa 1 2rj9
DFMO 1 2coe
ethotoin 1 3eo3
brimonidine 1 1jas
1eem 1 sertraline
2v1y 1 Jak-STAT_signaling_pathway
efavirenz 1 3ctt
burning_sensation 1 5-aminosalicylic_acid
labetalol 1 1k8r
celecoxib 1 2zox
clotrimazole 1 2ch6
levobunolol 1 3ene
trovafloxacin 1 3crl
trimipramine 1 2f2c
tiotropium 1 3e04
penicillin_G 1 2f8a
bupivacaine 1 3c6m
desipramine 1 3b7k
valproic_acid 1 1tpn
nedocromil_sodium 1 2v40
foscarnet 1 1ism
methylphenidate 1 1qr6
3c5g 1 raltitrexed
halcinonide 1 1qh5
3cqw 1 toremifene
ibuprofen 1 2rdw
piroxicam 1 2q50
2w2x 1 amifostine
bupivacaine 1 3chs
propylthiouracil 1 1nuh
eletriptan 1 2nzt
sulfisoxazole 1 2ch6
pindolol 1 2vt5
cisplatin 1 2izu
penicillin_V 1 2w4o
1q11 1 flunisolide
1rfn 1 reserpine
desipramine 1 1le7
valdecoxib 1 2opb
Alba 1 2vgi
2okj 1 cefixime
idarubicin 1 3b6h
thiotepa 1 2q8i
Metvix 1 3bbf
remifentanil 1 2ax4
mefenamic_acid 1 1tzs
clindamycin 1 2ch6
perphenazine 1 2f8v
1i7k 1 cefazolin
eletriptan 1 2pid
halobetasol_propionate 1 1qip
1xwn 1 salbutamol
baclofen 1 3b7k
dasatinib 1 2vn0
imiquimod 1 2i0e
tinidazole 1 1qr6
2a1t 1 raltitrexed
2ch6 1 thymidine
zalcitabine 1 1e0a
cefdinir 1 1q22
paroxetine 1 2w4o
clonidine 1 3edr
solifenacin_succinate 1 2vgi
gefitinib 1 3coi
chloramphenicol 1 3dtw
meningitis 1 tolcapone
2vd6 1 toremifene
pipotiazine 1 3b7k
clonidine 1 1f05
2q4r 1 letrozole
topiramate 1 2iik
2ys0 1 thymidine
pamidronate 1 1xrj
neomycin 1 2esq
terbinafine 1 3edr
1t8u 1 Glycosaminoglycan_degradation
medroxyprogesterone 1 3ee5
etoposide 1 3ctt
clonidine 1 2yuq
linezolid 1 2zj4
mecamylamine 1 3c6m
ganciclovir 1 2w0j
3cki 1 nizatidine
lamotrigine 1 2vgi
3ene 1 guanethidine
amcinonide 1 2goo
3crl 1 dexmedetomidine
3cs9 1 Cell_cycle
clindamycin 1 3coi
clomipramine 1 2uui
D-penicillamine 1 1k8r
clindamycin 1 1bhg
risperidone 1 1cm8
chloramphenicol 1 2j0f
papilledema 1 retinoic_acid
miliaria 1 amcinonide
pentoxifylline 1 2w4o
cefaclor 1 1q22
pipotiazine 1 3cuk
3dax 1 quetiapine
piroxicam 1 2qy0
streptozotocin 1 1xwn
5-fluorouracil 1 3be1
alendronate 1 2v40
famotidine 1 2rmk
3crl 1 theophylline
propofol 1 2i0e
2okj 1 beta-Alanine_metabolism
pure_red_cell_aplasia 1 dasatinib
anastrozole 1 3b6h
2vt5 1 adapalene
1rqq 1 cefotaxime
topotecan 1 3bzh
methazolamide 1 2p6b
montelukast 1 1t2a
1nrg 1 LCBF
tazarotene 1 2qjb
candesartan 1 1jas
celecoxib 1 2vki
gliclazide 1 2pjy
oxcarbazepine 1 2ipj
indapamide 1 2uui
pergolide 1 3chs
timolol 1 1le7
baclofen 1 1xdm
levobunolol 1 2ch6
cortisol 1 3e04
mometasone 1 1d5r
sulfisoxazole 1 2w4o
methotrexate 1 3e04
19-nortestosterone 1 1jmo
sibutramine 1 2zoq
thiothixene 1 1q22
2j3n 1 Pyrimidine_metabolism
cefoxitin 1 2p6b
meclofenamate 1 1bhg
1wzw 1 ciclesonide
1rfn 1 levetiracetam
secobarbital 1 3cs9
voriconazole 1 1xfb
diclofenac 1 1nzi
methyldopa 1 2qjf
nadolol 1 3biy
tPA 1 1u3t
bezafibrate 1 2oq1
trovafloxacin 1 3dtw
vardenafil 1 3ee2
supraventricular_tachycardia 1 isosorbide-5-mononitrate
serum_sickness 1 cefdinir
thioridazine 1 1wvo
isoflurane 1 2ok5
1q22 1 tolmetin
moxifloxacin 1 1eyb
diclofenac 1 1t2f
3biy 1 cephem
terbutaline 1 3be1
1ohe 1 cephalexin
oxacillin 1 1k8r
pergolide 1 2qy0
darifenacin 1 2hrr
pentobarbital 1 2w4o
paricalcitol 1 2iip
pimozide 1 1nuu
2ch6 1 duloxetine
2vgi 1 mifepristone
primidone 1 1d5r
cryptococcosis 1 methotrexate
doxycycline 1 2oq1
fluoxymesterone 1 3crl
1tpn 1 mifepristone
CCNU 1 2ch6
fluticasone 1 3bpt
fluvoxamine 1 1jvg
2h2u 1 oxybutynin
enflurane 1 2yuu
apraclonidine 1 1jmo
caffeine 1 1xdm
ifosfamide 1 3c5g
nadolol 1 1wvo
methylprednisolone 1 3ctr
didanosine 1 2vgi
Implanon 1 1jcn
ziprasidone 1 1le7
calcipotriol 1 2vt5
labetalol 1 3be1
imiquimod 1 3edr
amiloride 1 2eva
risedronate 1 1zd5
apraclonidine 1 2vki
etodolac 1 2vgi
skin_carcinoma 1 Lysosome
olanzapine 1 1nfb
alendronate 1 2hi4
maprotiline 1 2okj
trimethoprim 1 1nuu
paroxetine 1 1t2f
estradiol 1 2qy0
delavirdine 1 2qc8
ampicillin 1 1k8r
buspirone 1 2qq2
apolar 1 2p69
atovaquone 1 2j0f
idarubicin 1 3dog
fluocinolone_acetonide 1 3ee5
2qy0 1 cefuroxime
secobarbital 1 3biy
nilutamide 1 2p69
3b7k 1 trihexyphenidyl
CFB 1 2w4m
2p6b 1 lovastatin
Glycolysis_/_Gluconeogenesis 1 2q8i
torasemide 1 3eo3
atovaquone 1 3bzh
2iik 1 mycophenolic_acid
aminoglutethimide 1 3ctr
demeclocycline 1 3cuk
ranitidine 1 1yjx
telangiectasia 1 mometasone
entacapone 1 1jmo
tigecycline 1 2cyx
1xsc 1 diltiazem
pentoxifylline 1 2vgi
oxiconazole 1 1tpn
rizatriptan 1 1q22
2w4m 1 cromolyn
methyltestosterone 1 1bhg
isosorbide-5-mononitrate 1 2yuq
neomycin 1 2vn0
venlafaxine 1 2q50
2-chlorodeoxyadenosine 1 2vt5
metoclopramide 1 2qq2
calcitriol 1 3edr
methyltestosterone 1 1k6m
mycophenolic_acid 1 1bhg
famotidine 1 3biy
paralytic_ileus 1 atropine
azathioprine 1 3dax
3c3c 1 eprosartan
beclomethasone 1 2oq1
rivastigmine 1 3dax
ibuprofen 1 1tfx
2gvj 1 cefazolin
2zoq 1 cefixime
riluzole 1 2dyl
oxacillin 1 1m6d
linezolid 1 2a1t
gefitinib 1 1qrk
metronidazole 1 1xdm
diabetic_ketoacidosis 1 fluoxetine
lomefloxacin 1 2ch6
DMP 1 2w4o
hyperparathyroidism 1 Autoimmune_thyroid_disease
domperidone 1 2pfr
torasemide 1 2q8i
2w4o 1 theophylline
thiotepa 1 3dwy
ciprofloxacin 1 2q50
3brt 1 ciclesonide
1rlw 1 HMS
2rj9 1 Glycosphingolipid_biosynthesis_-_lacto_and_neolacto_series
apraclonidine 1 2coe
1gng 1 oxybutynin
delavirdine 1 3ee2
doxorubicin 1 2e1q
pyridostigmine 1 1t2f
labetalol 1 2ic1
erythromycin 1 2aw5
furosemide 1 2qy0
lymphoma 1 Retinol_metabolism
anastrozole 1 1jmo
mirtazapine 1 2vd6
minoxidil 1 2vgi
2c4p 1 hydralazine
2a7v 1 Cyanoamino_acid_metabolism
etodolac 1 1qrk
terbinafine 1 3b6h
amcinonide 1 1k62
8-methoxypsoralen 1 3dtw
2etr 1 meprobamate
3ee5 1 N-Glycan_biosynthesis
zalcitabine 1 1wxm
SZ 1 2oq1
3biy 1 levetiracetam
tramadol 1 3ctt
sildenafil 1 2zox
2vgi 1 ondansetron
hydromorphone 1 2c5l
gabapentin 1 2qg4
hyperpigmentation 1 5-fluorouracil
imipramine 1 3b6h
lansoprazole 1 3bpt
anagrelide 1 2h64
morphine 1 3crl
delta_9-tetrahydrocannabinol 1 2f2c
clomiphene_citrate 1 3c6m
2qq2 1 chlorpropamide
1yvj 1 cefuroxime
azelastine 1 1bui
ampicillin 1 2iik
nilutamide 1 2qg4
buspirone 1 1eyb
5-fluorouracil 1 2ka6
pyridostigmine 1 2i0e
1fsu 1 chlorpropamide
terazosin 1 2zj4
fluocinonide 1 2r6k
alkalosis 1 fludrocortisone
medroxyprogesterone 1 2vgi
bexarotene 1 1tpn
buspirone 1 2vt5
2ax4 1 diltiazem
zidovudine 1 1fsu
sulfasalazine 1 3efh
tramadol 1 2gmi
erlotinib 1 3ctt
fluvoxamine 1 2vn0
2rdw 1 ambrisentan
2cyx 1 tolbutamide
2jis 1 ceftazidime
abacavir 1 3efh
lamotrigine 1 1cm8
brimonidine 1 2vgi
2jis 1 modafinil
3cki 1 meropenem
hydrochlorothiazide 1 2w4o
fluticasone 1 2uui
ciclopirox 1 3ctt
2uzq 1 CLT
trimipramine 1 3edr
idarubicin 1 2ys0
ampicillin 1 2nzi
2pfr 1 palonosetron
demeclocycline 1 2h64
doxorubicin 1 1k8r
trimipramine 1 2jis
1eyb 1 benazepril
megaloblastic_anemia 1 phenytoin
meclofenamate 1 1rfn
doxepin 1 3bhm
nefazodone 1 2zoq
dicloxacillin 1 2ys0
secobarbital 1 2opb
2uui 1 cefazolin
3brt 1 thyroxine
2f2c 1 rimexolone
2q3z 1 quetiapine
pregabalin 1 2ys0
myocarditis 1 Primary_bile_acid_biosynthesis
pregabalin 1 2ch6
9-hydroxyrisperidone 1 2q8i
delta_9-tetrahydrocannabinol 1 2vgi
malignant_hyperthermia 1 enflurane
bupropion 1 2zoq
trimethoprim 1 2vt5
demeclocycline 1 1k8r
1i7k 1 Ubiquitin_mediated_proteolysis
1le7 1 ethambutol
2jis 1 THA
3cki 1 HMS
nortriptyline 1 1m6d
etodolac 1 2oq1
enterocolitis 1 pregabalin
topiramate 1 1nrg
valproic_acid 1 2z7s
simvastatin 1 1le7
pelvic_pain 1 naproxen
1wwt 1 tolazamide
megestrol 1 2qy0
dasatinib 1 1d5r
2jcm 1 cromolyn
vardenafil 1 3ctt
nebivolol 1 2wef
allopurinol 1 2ysx
2fgb 1 nizatidine
3chs 1 cromolyn
clotrimazole 1 3cki
gemfibrozil 1 2vt5
2qq2 1 ambrisentan
timolol 1 1t2f
3bsu 1 ceftazidime
3dtw 1 atenolol
EHDP 1 2h96
1bj4 1 Cyanoamino_acid_metabolism
tegaserod 1 3crl
vardenafil 1 2coe
cyclobenzaprine 1 1rfn
cefoxitin 1 2zj4
fecal_impaction 1 hydromorphone
3b7k 1 haloperidol
3c6m 1 carvedilol
propylthiouracil 1 1zd5
ranitidine 1 2yuu
peripheral_vascular_disorder 1 fenofibrate
demeclocycline 1 2p69
enflurane 1 2r6k
efavirenz 1 1t0l
1lqv 1 amifostine
3efh 1 hydralazine
streptozotocin 1 1cm8
cefoxitin 1 2v40
2jbm 1 allopurinol
methysergide 1 2pfr
mepivacaine 1 2uui
diclofenac 1 3crl
terbinafine 1 2zoq
zalcitabine 1 3b6h
SZ 1 2w4o
3cki 1 oseltamivir
1le7 1 fluorometholone
Alba 1 2q4r
procainamide 1 1xwn
lamivudine 1 2gmi
fludrocortisone 1 3c6m
tazarotene 1 2uzp
3biy 1 Na
2qy0 1 palonosetron
calcitriol 1 2iip
desipramine 1 1k8r
methyclothiazide 1 3efh
demeclocycline 1 2qg4
megaloblastic_anemia 1 pyrimethamine
domperidone 1 3bpt
9-hydroxyrisperidone 1 1rqq
metronidazole 1 2w4m
acetazolamide 1 3crl
cyclophosphamide 1 3bpt
pyrimethamine 1 2v40
periodontitis 1 DNA_replication
2qep 1 azithromycin
flurbiprofen 1 2vki
paroxetine 1 3crl
melphalan 1 2fgb
2q50 1 LCBF
ampicillin 1 1eyb
uterine_hemorrhage 1 cyproterone
dantrolene 1 1rfn
caffeine 1 3dax
BCNU 1 2a1t
irbesartan 1 1k8r
clopidogrel 1 2gmi
clarithromycin 1 3bzi
splenic_infarction 1 Glycosphingolipid_biosynthesis_-_lacto_and_neolacto_series
ciprofloxacin 1 2r6k
melphalan 1 3cs9
mephenytoin 1 1t2f
clodronate 1 2okj
erlotinib 1 3eo3
halobetasol_propionate 1 3bpt
3bpt 1 toremifene
2pfr 1 ceftazidime
lomefloxacin 1 3ctt
carbamazepine 1 2q8i
fluticasone 1 2qc8
aprepitant 1 3euf
2vgi 1 chloroquine
thalidomide 1 1xwn
bezafibrate 1 3e04
2v40 1 glipizide
mephenytoin 1 2hda
hydrochlorothiazide 1 2esq
delavirdine 1 1rfn
2fun 1 RIG-I-like_receptor_signaling_pathway
darifenacin 1 1jcn
1zuo 1 Ubiquitin_mediated_proteolysis
thiothixene 1 3b6h
tetracycline 1 2yuu
pemetrexed 1 2f8a
anastrozole 1 1u3t
doxepin 1 2qy0
3b6h 1 HMS
2yuu 1 chlorpropamide
trimipramine 1 1k8r
mafenide_acetate 1 3c5g
naratriptan 1 3edr
FTC 1 1tfx
acetazolamide 1 3bzh
mepivacaine 1 3eo3
lamivudine 1 1wxm
pramipexole 1 3cs9
Implanon 1 2zoq
mirtazapine 1 1tfx
azithromycin 1 2c2v
2gvj 1 gatifloxacin
aminoglutethimide 1 1k6m
fosphenytoin 1 3edr
DCF 1 3crl
ciprofloxacin 1 3dax
SZ 1 1jmo
1nun 1 cortisone
3d7c 1 quetiapine
pantoprazole 1 3cki
alprazolam 1 2v40
porfimer_sodium 1 3cuk
retinoic_acid 1 3efh
3e8d 1 fluorometholone
cefoxitin 1 2coe
topiramate 1 3c6m
retinoic_acid 1 2ipj
2f2c 1 eprosartan
abacavir 1 2vgi
capecitabine 1 3chs
primidone 1 1m6d
2a1t 1 clozapine
tiludronate 1 2h6d
nabumetone 1 3bhd
propranolol 1 1u3t
FTC 1 1wvo
carbamazepine 1 2v40
dicloxacillin 1 1i3n
pilocarpine 1 3edr
sulfasalazine 1 1jcn
primidone 1 2jis
2ch6 1 flunisolide
naproxen 1 3crl
irbesartan 1 1yxm
pramipexole 1 2i0e
1tzs 1 cefadroxil
fluvastatin 1 2quk
aprepitant 1 1wl5
paralytic_ileus 1 fluphenazine
prednisone 1 3c5g
duodenitis 1 ertapenem
2qq2 1 clozapine
oxaprozin 1 2yuu
bupropion 1 2yuu
3dtw 1 captopril
formoterol 1 2zj4
3bzh 1 nabilone
rabeprazole 1 1qr6
doxepin 1 1wwt
fludarabine 1 2v40
blepharoconjunctivitis 1 fluticasone
proctitis 1 metronidazole
naproxen 1 2vt5
alendronate 1 3cxs
1e0a 1 flunisolide
sulfisoxazole 1 1qrk
clonazepam 1 2okj
pindolol 1 1cm8
hernia 1 formoterol
2zox 1 fludrocortisone
piroxicam 1 3d7c
pemetrexed 1 3be1
mafenide_acetate 1 1xdm
halcinonide 1 1eem
gefitinib 1 3b6h
anastrozole 1 1wwt
memantine 1 2c5l
memantine 1 2q50
1qrk 1 quinidine
efavirenz 1 2p69
pyridostigmine 1 1le7
tetracycline 1 1i7k
photopsia 1 rizatriptan
kanamycin 1 2r6k
mepivacaine 1 2nzt
3dax 1 dexmedetomidine
pindolol 1 3ctt
2ok5 1 cinacalcet
fludrocortisone 1 2vgi
oxycodone 1 3c4f
norethisterone 1 2ch6
ketorolac 1 2pfr
1qrk 1 isocarboxazid
naratriptan 1 2q50
fenofibrate 1 2q8h
omeprazole 1 3eo3
temozolomide 1 3efh
amcinonide 1 1dig
celecoxib 1 2zj4
levonorgestrel 1 2f8a
1qip 1 cefditoren
alendronate 1 1xdm
2d06 1 triamcinolone
pseudomembranous_colitis 1 clarithromycin
BCNU 1 1yjx
3bpt 1 oseltamivir
gabapentin 1 3ctt
1wl5 1 vinorelbine
nabumetone 1 1rqq
ganciclovir 1 2ka6
tonsillitis 1 bupropion
apolar 1 2q9g
timolol 1 2iik
omeprazole 1 2f8v
vulvovaginitis 1 moxifloxacin
adenosine 1 2f8a
2zj4 1 trihexyphenidyl
FTC 1 2c4p
tazarotene 1 2vn0
oxymetholone 1 2cyx
1rqq 1 Type_II_diabetes_mellitus
2qq2 1 cefotaxime
dicloxacillin 1 1x59
Ets 1 1t2a
2vkq 1 oseltamivir
cefaclor 1 3e04
allergic_rhinitis 1 naratriptan
zoledronic_acid 1 3bg9
1ism 1 fosphenytoin
N-0437 1 3d7c
penbutolol 1 2a1t
hypermagnesemia 1 calcitriol
eye_redness 1 nedocromil_sodium
EHDP 1 3bce
aprepitant 1 2e2w
pelvic_pain 1 tamoxifen
oxcarbazepine 1 1jas
Alba 1 1e0a
ibuprofen 1 1t2f
rizatriptan 1 1zrh
riluzole 1 2h64
foscarnet 1 2ax4
1k6m 1 ethambutol
3dax 1 mifepristone
progesterone 1 1u3t
propofol 1 2q50
irinotecan 1 1u3t
clonazepam 1 2rmk
FTC 1 1eyb
fluvoxamine 1 3bzh
mirtazapine 1 3efh
2h64 1 loperamide
Adherens_junction 1 2yu7
trimipramine 1 3coi
acyclovir 1 3bce
metolazone 1 2vt5
cidofovir 1 1xfb
flumethasone 1 3brt
amoxapine 1 1jvg
retinopathy 1 mitotane
nitrogen_mustard 1 2aw5
valacyclovir 1 1u3t
flecainide 1 3biy
2h6d 1 mTOR_signaling_pathway
bexarotene 1 3coi
1k8r 1 amitriptyline
gabapentin 1 3b6h
estrogen 1 2ipj
beclomethasone 1 2f8v
2q51 1 loperamide
2q9g 1 flunisolide
clonazepam 1 2qgx
ICL670 1 1qrk
folliculitis 1 Adherens_junction
apraclonidine 1 2vd6
flumethasone 1 2opb
diazoxide 1 1xfb
1x59 1 Aminoacyl-tRNA_biosynthesis
alkalosis 1 prednisolone
ticlopidine 1 3efh
SU11248 1 1qrk
estrogen 1 1u3t
3cki 1 amifostine
nebivolol 1 2yuu
1t0l 1 cefadroxil
amiloride 1 1t0l
fluticasone 1 1i7k
ETV 1 1xwn
metronidazole 1 1ezf
labetalol 1 1qrk
pamidronate 1 1nzi
azithromycin 1 1qha
ganciclovir 1 2rj9
nitrogen_mustard 1 3d4q
melphalan 1 2esq
1le7 1 dexmedetomidine
ofloxacin 1 1xdm
hepatic_encephalopathy 1 Thiamine_metabolism
simvastatin 1 3efh
mirtazapine 1 1yxm
siadh 1 choline_theophyllinate
DFMO 1 3eo3
exemestane 1 2ys0
splenic_infarction 1 lenalidomide
2v1y 1 atomoxetine
2vgi 1 CLT
burning_sensation 1 clobetasol
parkinson 1 fluphenazine
miliaria 1 apolar
demeclocycline 1 1qr6
danazol 1 2f8v
DCF 1 1f05
bexarotene 1 1qha
2zox 1 ethambutol
3brt 1 rimexolone
megestrol 1 2vt5
cefpodoxime 1 1t0l
zolpidem 1 1wwt
linezolid 1 3cqw
ertapenem 1 1fyj
clonazepam 1 1wwt
daunorubicin 1 2pid
2ax4 1 lorazepam
2a1t 1 CLT
cimetidine 1 2h11
hirsutism 1 danazol
tramadol 1 1k8r
trimetrexate 1 2ys0
2rj9 1 cefazolin
lenalidomide 1 2oq1
alpha-methyl-p-tyrosine 1 3ene
memantine 1 3b6h
Metvix 1 1wa7
diazepam 1 2ch6
1m6d 1 LCBF
tramadol 1 2vd6
2pjy 1 cefepime
megaloblastic_anemia 1 Cell_adhesion_molecules_(CAMs)
3edr 1 haloperidol
tPA 1 2v40
2vgi 1 letrozole
oxacillin 1 2vkq
1k8r 1 cefazolin
phenytoin 1 2a1t
levobunolol 1 3efh
spironolactone 1 1mj4
3e04 1 nizatidine
calcipotriol 1 3bzh
aripiprazole 1 3ee5
oxycodone 1 1qzu
ibuprofen 1 2uui
ursodeoxycholic_acid 1 1jcn
1k8r 1 flumazenil
hirsutism 1 cortisol
3efh 1 sulfadiazine
supraventricular_tachycardia 1 sotalol
nilutamide 1 1mj4
bupropion 1 3bpt
thiothixene 1 1nuu
fluocinolone_acetonide 1 1tfx
Amino_sugar_and_nucleotide_sugar_metabolism 1 2ch6
aseptic_meningitis 1 pentoxifylline
retinopathy 1 clomipramine
2j3n 1 irinotecan
mirtazapine 1 2zoq
secobarbital 1 3dax
1nuu 1 cefuroxime
N-0437 1 2qgx
moxifloxacin 1 1qha
1w98 1 polyglutamine
acyclovir 1 2f29
Metvix 1 2zoq
2q8i 1 modafinil
1xrj 1 tolbutamide
enflurane 1 1nrg
5-aminosalicylic_acid 1 3c6m
ketoconazole 1 2p69
temozolomide 1 3ctt
clonazepam 1 2a1t
protriptyline 1 3c5g
3dlj 1 polyglutamine
ceftriaxone 1 2a1t
3ee5 1 HMS
ursodeoxycholic_acid 1 2ch6
penbutolol 1 2vgi
Implanon 1 3be1
foscarnet 1 2any
D-penicillamine 1 3e04
1plo 1 Cytokine-cytokine_receptor_interaction
supraventricular_tachycardia 1 pregabalin
paralytic_ileus 1 perphenazine
ribavirin 1 3ctt
lamivudine 1 1qr6
Parkinson's_disease 1 2cyx
celecoxib 1 2fv7
2ibn 1 guanethidine
3bhd 1 captopril
retinoic_acid 1 3cki
2oq1 1 haloperidol
furosemide 1 3chs
1k8r 1 atenolol
penicillin_G 1 1nuu
Prostate_cancer 1 1k8r
2w4o 1 CLT
apolar 1 1yrv
CCNU 1 3e8d
piroxicam 1 2oq1
azathioprine 1 2vt5
mannitol 1 2ok5
methazolamide 1 1k8r
2ys0 1 rimexolone
cyproterone 1 2qc8
cyclophosphamide 1 3e7e
halobetasol_propionate 1 2vgi
dihydroergotamine 1 2q8h
celecoxib 1 3b7k
mephenytoin 1 2cyx
tramadol 1 2pfr
sulindac 1 2pid
tizanidine 1 1q22
1dig 1 HMS
penbutolol 1 3edr
fludarabine 1 1rfn
2yu7 1 T_cell_receptor_signaling_pathway
3b6h 1 lorazepam
2a7l 1 captopril
CCNU 1 1nrg
2v1y 1 amitriptyline
flurandrenolone 1 1eyb
torasemide 1 2qq2
nedocromil_sodium 1 3cki
anagrelide 1 3e04
terazosin 1 3eo3
2dyl 1 isocarboxazid
pemetrexed 1 1jas
D-penicillamine 1 2f8a
ofloxacin 1 2i0e
propranolol 1 2zj4
cefpodoxime 1 2q3z
2p69 1 bromocriptine
articaine 1 1nuh
indapamide 1 2vt5
pamidronate 1 1i7k
amcinonide 1 3d7c
Metabolism_of_xenobiotics_by_cytochrome_P450 1 2vn0
diclofenac 1 2vxo
sevoflurane 1 1xfb
triamcinolone 1 3e04
neomycin 1 1eem
venlafaxine 1 2orv
1wvo 1 lincomycin
morphine 1 2p69
Ras 1 2qy0
bupivacaine 1 1t2f
gentamicin 1 1wa7
mometasone 1 2coe
telangiectasia 1 methotrexate
pindolol 1 3dax
bezafibrate 1 2nz8
lidocaine 1 1le7
EHDP 1 2ysx
fluphenazine 1 3bpt
diazepam 1 2aw5
thioridazine 1 2q50
3biy 1 ceftazidime
beclomethasone 1 2zj4
aripiprazole 1 1ohe
2vkq 1 cefadroxil
famotidine 1 3dax
olanzapine 1 2vgi
ards 1 Pentose_phosphate_pathway
cefdinir 1 3bpt
fluvastatin 1 1eyb
oxacillin 1 2oq1
fluocinonide 1 1q11
1xd3 1 vinorelbine
enteritis 1 telmisartan
2qq2 1 lorazepam
pyridostigmine 1 2ch6
mitomycin_C 1 3b6h
exemestane 1 1cm8
thiotepa 1 3erb
pergolide 1 2q4r
3biy 1 cefditoren
nelarabine 1 3efh
fluocinonide 1 1tfx
domperidone 1 3chs
indapamide 1 2okk
Metabolism_of_xenobiotics_by_cytochrome_P450 1 2ipj
darifenacin 1 3b6h
1jas 1 glipizide
aminoglutethimide 1 2h64
zolpidem 1 1qrk
flecainide 1 2okj
ifosfamide 1 1nrg
methotrexate 1 2zoq
ropivacaine 1 3e04
clindamycin 1 1rqq
2iip 1 cefditoren
electrolyte_imbalance 1 hydrochlorothiazide
ocular_infection 1 fluocinolone_acetonide
chloramphenicol 1 1qzu
1wvo 1 benztropine
2v1y 1 mesoridazine
methysergide 1 3b6h
pergolide 1 2vxo
1prx 1 diltiazem
clonazepam 1 2quk
buspirone 1 1le7
1pl8 1 THA
metformin 1 3dax
pipotiazine 1 3ctt
citalopram 1 2vt5
hairy_tongue 1 tetracycline
2p69 1 Vitamin_B6_metabolism
DMP 1 2qy0
sibutramine 1 1wwt
DCF 1 1jas
trifluoperazine 1 2oq1
3bzi 1 vinorelbine
tiotropium 1 3coi
ads 1 2vt5
nefazodone 1 2gmi
3cqw 1 ambrisentan
cerebral_infarction 1 phenytoin
methotrexate 1 1jas
3cs9 1 raltitrexed
1qrk 1 nabilone
sildenafil 1 1t2f
riluzole 1 1mj4
1qip 1 eplerenone
ethotoin 1 3ene
pigmentary_retinopathy 1 perphenazine
anagrelide 1 2ys0
telmisartan 1 1tfx
oxaprozin 1 1q22
zolmitriptan 1 2qt1
2fgb 1 nabilone
topiramate 1 1w98
2f8v 1 mesoridazine
terazosin 1 1wwt
cetirizine 1 2dyl
sildenafil 1 1d5r
lidocaine 1 3chs
hydrochlorothiazide 1 1gum
imipramine 1 3ee2
ketoconazole 1 2iby
alosetron 1 1eem
sevoflurane 1 1bhg
1cm8 1 ondansetron
periodontitis 1 pramipexole
nebivolol 1 2coe
cefoxitin 1 3cr0
folliculitis 1 cortisol
3b6h 1 palonosetron
fluoxymesterone 1 2fgb
fluphenazine 1 2esq
flurbiprofen 1 1k8r
cryptococcosis 1 Keratan_sulfate_biosynthesis
pregabalin 1 2f8v
hydromorphone 1 1k8r
clofazimine 1 1t2f
EHDP 1 2obi
3euf 1 tolmetin
BCNU 1 2zox
nabumetone 1 1cm8
spironolactone 1 2z7s
3bpt 1 quinidine
lansoprazole 1 2ax4
anastrozole 1 2i0e
cidofovir 1 1yjx
2pfr 1 atropine
retinoic_acid 1 2zj4
epinastine 1 1k6m
nail_disorder 1 metformin
mepivacaine 1 2i7n
2f2c 1 ambrisentan
cisapride 1 3b7k
solifenacin_succinate 1 2vkt
diazepam 1 1cm8
3c6m 1 quinidine
azathioprine 1 2ipj
fluoxymesterone 1 3bju
idarubicin 1 1qrk
protriptyline 1 3e04
2zj4 1 Alanine,_aspartate_and_glutamate_metabolism
2nzi 1 piperacillin
dasatinib 1 1tpn
3c6m 1 reserpine
2r6k 1 ceftazidime
oxacillin 1 1rqq
apraclonidine 1 2okj
thiothixene 1 1tfx
3c6m 1 quetiapine
prochlorperazine 1 2f8v
3ctr 1 vitamin_D
lamotrigine 1 2p69
zolmitriptan 1 1tfx
pilocarpine 1 1tpn
pregabalin 1 2w4o
zolmitriptan 1 2zj4
ifosfamide 1 2vgi
erythromycin 1 2uzp
porfimer_sodium 1 1k8r
alpha-methyl-p-tyrosine 1 1rfn
propylthiouracil 1 2pjy
erythromycin 1 2i7n
lamivudine 1 1q22
2vxo 1 salbutamol
candesartan 1 2q3z
2a1t 1 cefuroxime
oxytetracycline 1 1gum
trifluoperazine 1 3eqi
mycophenolic_acid 1 1wwt
clomipramine 1 2zoq
ibuprofen 1 2qy0
risperidone 1 3efh
ciclopirox 1 2yuu
1nzi 1 cefotaxime
3e0j 1 reserpine
lansoprazole 1 2a1t
acamprosate 1 3bce
megestrol 1 2a1t
zalcitabine 1 1qrk
methylphenidate 1 3dax
vardenafil 1 3bzh
DFMO 1 1k8r
2j0d 1 Retinol_metabolism
erythromycin 1 2q51
1q22 1 cefazolin
periodontal_disease 1 zoledronic_acid
kanamycin 1 2ok5
DCF 1 3cki
DCF 1 1rfn
ethosuximide 1 2fgb
methyclothiazide 1 1mj4
prednisolone 1 2zox
simvastatin 1 3dax
foscarnet 1 2ic1
doxycycline 1 2p69
3cqw 1 Jak-STAT_signaling_pathway
breast_cancer 1 pregabalin
mafenide_acetate 1 2iik
Alzheimer's_disease 1 2w73
carteolol 1 2ys0
erythromycin 1 2ys0
pergolide 1 1qrk
vardenafil 1 2ipj
hypopigmentation 1 apolar
1xd3 1 aztreonam
alendronate 1 3cki
estradiol 1 3e8d
medroxyprogesterone 1 3bhd
mometasone 1 3coi
AAS 1 2j0d
1yrv 1 amlodipine
trifluoperazine 1 1rqq
2qy0 1 ceftazidime
cyclophosphamide 1 2okj
mecamylamine 1 2i0e
2gmi 1 amifostine
valproic_acid 1 2okj
1jas 1 carvedilol
3ctt 1 cinacalcet
azelastine 1 2f8v
budesonide 1 3e04
solifenacin_succinate 1 2coj
ketorolac 1 2qy0
Metabolism_of_xenobiotics_by_cytochrome_P450 1 1u3t
montelukast 1 1rqq
nitroglycerin 1 1mj4
torasemide 1 3cs9
1jas 1 gatifloxacin
molindone 1 2f8v
Amino_sugar_and_nucleotide_sugar_metabolism 1 1nuh
fluoxymesterone 1 1tfx
pilocarpine 1 1tfx
SU11248 1 2gmi
gliclazide 1 2qt1
mitomycin_C 1 2yuu
cefpodoxime 1 1i7k
risedronate 1 2j0d
isosorbide-5-mononitrate 1 1xdm
2q9g 1 cephalexin
mirtazapine 1 2v1y
ketoprofen 1 3ctt
1k8r 1 chloroquine
cisplatin 1 3bju
solifenacin_succinate 1 2zoq
CCNU 1 1mj4
alpha-methyl-p-tyrosine 1 2v40
2qy0 1 quinidine
amoxapine 1 3ctr
azathioprine 1 3chs
acamprosate 1 1xfb
1jas 1 tolbutamide
calcitriol 1 2jis
imipramine 1 1tfx
mitomycin_C 1 2ka6
2coe 1 glipizide
endocarditis 1 ribavirin
3edr 1 duloxetine
5-fluorouracil 1 3ctt
paroxetine 1 1cm8
budesonide 1 1e0a
ticlopidine 1 2w4o
2vgi 1 dexmedetomidine
flurbiprofen 1 1f05
Bax 1 2v1y
protriptyline 1 3cs9
tiludronate 1 2vgi
selegiline 1 1q22
Implanon 1 3bpt
hernia 1 pantoprazole
clofazimine 1 1qrk
kanamycin 1 1wa7
oxacillin 1 2ax4
6-thioguanine 1 1i3n
cyclobenzaprine 1 1le7
2ipj 1 cefazolin
2vgi 1 bromocriptine
ethotoin 1 2a1t
dasatinib 1 2j0f
cetirizine 1 3coi
prednisolone 1 1tpn
azithromycin 1 2yu7
cerebral_infarction 1 lansoprazole
1eyb 1 ciclesonide
testosterone 1 2jis
halcinonide 1 1tfx
1qha 1 cortisone
clotrimazole 1 2ys0
trimetrexate 1 2v40
1nuh 1 5-fluorocytosine
fludrocortisone 1 3dax
1jcn 1 vinorelbine
sibutramine 1 1jas
prednisone 1 3efh
thiothixene 1 1qzu
methyldopa 1 3efh
buspirone 1 2q4r
azathioprine 1 1qr6
2jis 1 midazolam
lamotrigine 1 1m6d
sumatriptan 1 3eo3
2gmi 1 benazepril
2jis 1 fluorometholone
levobunolol 1 2coj
bupropion 1 2q4r
topiramate 1 1jmo
2-chlorodeoxyadenosine 1 3crl
pamidronate 1 2q8i
progesterone 1 2i0e
pindolol 1 1q22
2zoq 1 T_cell_receptor_signaling_pathway
stria 1 halcinonide
3ebs 1 amifostine
2f2c 1 palonosetron
1wwt 1 Aminoacyl-tRNA_biosynthesis
1m6d 1 quetiapine
voriconazole 1 3biy
Metvix 1 1cm8
brimonidine 1 1u3t
zolpidem 1 2f8v
trifluoperazine 1 2zj4
2yuu 1 Na
lamotrigine 1 1tfx
gabapentin 1 1cm8
2fv7 1 Pentose_phosphate_pathway
pipotiazine 1 3bpt
prednisolone 1 3dax
dihydroergotamine 1 2cyx
esr_increased 1 amrinone
3biy 1 palonosetron
cyclophosphamide 1 1qip
fluocinonide 1 1t0l
bezafibrate 1 2qy0
citalopram 1 3edr
olanzapine 1 3brt
tPA 1 1tfx
3eo3 1 tolbutamide
1c25 1 tranexamic_acid
maprotiline 1 1wvo
2f57 1 thymidine
gliclazide 1 2coj
ICL670 1 3ctr
2vxo 1 ondansetron
nicotinic_acid 1 2nzt
2vkq 1 mesoridazine
papilledema 1 fludrocortisone
tuberculosis 1 Glycosaminoglycan_degradation
celecoxib 1 3dax
triamterene 1 2okk
propofol 1 1qr6
articaine 1 1qzu
amrinone 1 2pjy
trazodone 1 1u3t
2esq 1 mesoridazine
3cki 1 tamoxifen
penicillin_V 1 2i7n
2ipj 1 salbutamol
2eva 1 RIG-I-like_receptor_signaling_pathway
morphine 1 2nzt
mepivacaine 1 2j6l
pimozide 1 3dtw
hydromorphone 1 2p69
1q11 1 lincomycin
nabumetone 1 1xfb
3biy 1 cefuroxime
1k8r 1 cefuroxime
3elo 1 dihydroergotamine
capecitabine 1 3efh
clonazepam 1 2fgb
anagrelide 1 2vxo
foscarnet 1 3b3l
tegaserod 1 3b6h
diflunisal 1 2v1y
diazepam 1 3cqw
trovafloxacin 1 3dax
oxacillin 1 2gmi
vaginal_hemorrhage 1 olanzapine
cefaclor 1 3dax
nortriptyline 1 2opb
propofol 1 1zkc
thioridazine 1 3biy
2cyx 1 tamoxifen
ciclopirox 1 1qrk
oxymetholone 1 2ysx
mirtazapine 1 2vkq
methyclothiazide 1 3eqi
alclometasone 1 1rqq
SU11248 1 1e0a
tizanidine 1 2ys0
Alba 1 3crl
2w4o 1 palonosetron
mepivacaine 1 2yuu
ganciclovir 1 3bg9
thalidomide 1 2ax4
cisplatin 1 1mq0
raloxifene 1 2q50
molindone 1 2yuu
rofecoxib 1 2ys0
seborrhea 1 fluoxymesterone
pergolide 1 1le7
diazoxide 1 2vo1
sibutramine 1 2i0e
perphenazine 1 1rfn
trimetrexate 1 2i0e
metformin 1 1xfb
moxifloxacin 1 2f8v
2qy0 1 vitamin_D
propylthiouracil 1 2f8v
fluoxymesterone 1 2i7n
etoposide 1 2v40
metolazone 1 2yuu
primidone 1 1le7
1yvj 1 cephem
valproic_acid 1 1xfb
1lqv 1 Complement_and_coagulation_cascades
clomiphene_citrate 1 2vt5
busulfan 1 2yuu
CCNU 1 2b3y
2f8v 1 quetiapine
3dax 1 amitriptyline
pelvic_pain 1 estrogen
ethosuximide 1 2w4o
pilocarpine 1 2a1t
nortriptyline 1 2wef
nitrofurantoin 1 3eo3
paricalcitol 1 1w6k
DFMO 1 1jas
2uui 1 benztropine
19-nortestosterone 1 2ys0
rivastigmine 1 1tpn
1fyj 1 amifostine
3eo3 1 dexmedetomidine
oxiconazole 1 3bpt
glossodynia 1 pantoprazole
2f8v 1 amlodipine
minoxidil 1 2pe4
allergic_alveolitis 1 Nicotinate_and_nicotinamide_metabolism
1ohe 1 CLT
porfimer_sodium 1 3ee5
ranitidine 1 2q3z
mercaptopurine 1 1wvo
alpha-methyl-p-tyrosine 1 2q8i
triamcinolone 1 1i7k
voriconazole 1 3bpt
indapamide 1 1wvo
oxacillin 1 3biy
capecitabine 1 2qt1
Metvix 1 2q3z
lymphopenia 1 capecitabine
Alba 1 3dax
2a1t 1 benztropine
buspirone 1 2jis
SU11248 1 3c6m
2vt5 1 glipizide
ocular_infection 1 citalopram
1tfx 1 ondansetron
candesartan 1 1zd5
oxcarbazepine 1 1le7
progesterone 1 3efh
carbamazepine 1 3e04
diflunisal 1 2f8v
naproxen 1 2q50
triamcinolone 1 3b3l
flurandrenolone 1 3bpt
metolazone 1 2p69
felodipine 1 3ctr
trifluoperazine 1 3b7k
3b7o 1 Jak-STAT_signaling_pathway
flurandrenolone 1 1qr6
selegiline 1 3cs9
2hi4 1 methyldopa
1umk 1 prazosin
amiloride 1 1wwt
2v1y 1 THA
2okk 1 levetiracetam
aseptic_meningitis 1 iodine
dasatinib 1 1jmy
caffeine 1 2pfr
2opb 1 thyroxine
CFB 1 2okj
gliclazide 1 1xfb
3biy 1 tolmetin
fluvastatin 1 1qha
EHDP 1 1fyj
diclofenac 1 1t0l
doxazosin 1 1jas
1yzx 1 benztropine
mitomycin_C 1 2oq1
pantoprazole 1 2zj4
estradiol 1 1qrk
phenytoin 1 3crl
D-penicillamine 1 1ohe
trimipramine 1 2ax4
topiramate 1 2q4r
sumatriptan 1 2w4o
zolpidem 1 2q50
2q3z 1 lorazepam
serum_sickness 1 cefoxitin
3ee2 1 mesoridazine
megestrol 1 2uzx
supraventricular_tachycardia 1 ondansetron
nadolol 1 3ene
2yuu 1 tolbutamide
3cr0 1 theophylline
raloxifene 1 3edr
indapamide 1 3efh
nicotinic_acid 1 1q9s
megaloblastic_anemia 1 nitrofurantoin
2iip 1 toremifene
rizatriptan 1 3be1
amsacrine 1 2ok5
zonisamide 1 3biy
atovaquone 1 3ctr
methyldopa 1 2vgi
indapamide 1 3c6m
vardenafil 1 1dig
2vo1 1 tranexamic_acid
8-methoxypsoralen 1 1wwt
azelastine 1 1qrk
eletriptan 1 3chs
2ibi 1 amitriptyline
3dwy 1 Jak-STAT_signaling_pathway
bezafibrate 1 2pfr
3bzh 1 modafinil
3bzh 1 sertraline
1wuu 1 LCBF
N-0437 1 3ee2
progesterone 1 3bpt
1bhg 1 cromolyn
ropinirole 1 3chs
siadh 1 amoxapine
1gng 1 nizatidine
8-methoxypsoralen 1 2ibi
terbutaline 1 2coj
stavudine 1 3ctt
flutamide 1 3dax
rivastigmine 1 2dyl
Sphingolipid_metabolism 1 2f29
Drug_metabolism_-_other_enzymes 1 2hrr
fluvastatin 1 3brt
2vgi 1 midazolam
ketorolac 1 2zox
imipramine 1 1wwt
2-chlorodeoxyadenosine 1 2okj
desflurane 1 2q50
ethotoin 1 2v1y
cyclophosphamide 1 2vki
ketorolac 1 2f8v
trimetrexate 1 2q3z
3ctr 1 LCBF
zonisamide 1 3efh
1cm8 1 theophylline
citalopram 1 2nzt
bupropion 1 2pfr
fluticasone 1 2zoq
3b6h 1 benazepril
3erb 1 Systemic_lupus_erythematosus
endocarditis 1 Hematopoietic_cell_lineage
atovaquone 1 1k8r
zolmitriptan 1 2vd6
megaloblastic_anemia 1 pregabalin
idarubicin 1 2zj4
renal_insufficiency 1 allopurinol
1yjx 1 cefadroxil
telmisartan 1 3b7k
seborrhea 1 riluzole
lomefloxacin 1 3cki
2q50 1 Pyruvate_metabolism
ketorolac 1 1q22
pyridostigmine 1 3b6h
methyltestosterone 1 1wwt
risedronate 1 2vhf
methyltestosterone 1 1qzu
brimonidine 1 3ctr
acamprosate 1 3bg9
2gmi 1 cinacalcet
nelarabine 1 1xdm
acitretin 1 2zoq
2qq2 1 ethambutol
metronidazole 1 2h11
entacapone 1 2q50
3c6m 1 benazepril
pentobarbital 1 1i7k
streptozotocin 1 2gmi
sumatriptan 1 3crl
1d5r 1 trihexyphenidyl
5-fluorouracil 1 1xfb
1jcn 1 fludrocortisone
nedocromil_sodium 1 3c6m
hernia 1 omeprazole
minocycline 1 2ibn
CCNU 1 3euf
hydronephrosis 1 pregabalin
megestrol 1 1jcn
methylprednisolone 1 1qzu
retinoic_acid 1 2f8v
minocycline 1 2d06
cefdinir 1 3cki
ticlopidine 1 2f8a
methazolamide 1 3coi
methylphenidate 1 2qq2
brimonidine 1 2pfr
cirrhosis 1 tizanidine
cefoxitin 1 1ehw
azithromycin 1 3ee5
sevoflurane 1 2coe
mycophenolic_acid 1 3ee2
pimozide 1 1eyb
nifedipine 1 3crl
brimonidine 1 2vxo
trifluoperazine 1 2vki
hydronephrosis 1 mycophenolic_acid
1cm8 1 levetiracetam
1k8r 1 gatifloxacin
2w4o 1 trihexyphenidyl
Ras 1 1rfn
1ik9 1 Non-homologous_end-joining
2djg 1 ondansetron
ibuprofen 1 1jas
3ee2 1 ceftazidime
diflunisal 1 1rfn
risedronate 1 1fsu
olanzapine 1 3b7k
Alba 1 1nuh
pergolide 1 1bj4
paralytic_ileus 1 loxapine
triamcinolone 1 2coe
1q22 1 ciclesonide
imiquimod 1 3ctr
renal_insufficiency 1 valacyclovir
2i0e 1 cefepime
kanamycin 1 2f57
spironolactone 1 1k8r
diazoxide 1 3dtw
1q22 1 oseltamivir
retinopathy 1 ursodeoxycholic_acid
osteoporosis 1 exemestane
triamcinolone 1 2vn0
lamivudine 1 1xfb
isoflurane 1 3cki
flecainide 1 2vki
2z7s 1 levetiracetam
nadolol 1 3bce
diazepam 1 2coe
nefazodone 1 1t2f
metoclopramide 1 2oq1
nedocromil_sodium 1 2a1t
3bhm 1 gatifloxacin
sulfasalazine 1 3eo3
fluphenazine 1 3ee2
apraclonidine 1 3crl
tolcapone 1 1ohe
pemetrexed 1 1qr6
didanosine 1 2f8v
irbesartan 1 2vn0
Metvix 1 2i0e
propranolol 1 1wwt
1t2f 1 chloroquine
azelaic_acid 1 2f29
pramipexole 1 1jmo
progesterone 1 2r9p
tinidazole 1 2coj
budesonide 1 2orv
penbutolol 1 1c25
2q8i 1 THA
metoclopramide 1 2v1y
Riboflavin_metabolism 1 2ys0
blepharoconjunctivitis 1 Vitamin_B6_metabolism
hepatomegaly 1 voriconazole
oxiconazole 1 3efh
1qha 1 haloperidol
19-nortestosterone 1 3coi
abacavir 1 1u3t
oxytetracycline 1 3biy
doxepin 1 2ch6
pipotiazine 1 2vd6
metformin 1 2nzt
Amino_sugar_and_nucleotide_sugar_metabolism 1 2fue
3ctt 1 gemifloxacin
DMP 1 2z7s
1m6d 1 sulfadiazine
naproxen 1 2vgi
minocycline 1 3dax
1eyb 1 hydralazine
2yuu 1 rimexolone
terazosin 1 2zoq
ifosfamide 1 3bt2
delavirdine 1 3biy
mirtazapine 1 3cu0
telmisartan 1 2rda
2f3m 1 ceftriaxone
nedocromil_sodium 1 2ys0
1eyb 1 eplerenone
demeclocycline 1 3cqw
timolol 1 1xfb
methylprednisolone 1 3c6m
minoxidil 1 1tfx
2vkq 1 amitriptyline
3cki 1 tranexamic_acid
porfimer_sodium 1 1qrk
prednisone 1 2zox
streptozotocin 1 1fyj
3dax 1 cefepime
3e04 1 theophylline
bicalutamide 1 3ctt
2ra3 1 Neuroactive_ligand-receptor_interaction
cyclobenzaprine 1 3cs9
triamterene 1 2f8v
desflurane 1 2qg4
enflurane 1 1d5r
streptozotocin 1 2okj
telmisartan 1 2i3y
raloxifene 1 1wvo
fludarabine 1 3efh
pamidronate 1 1d5r
2ch6 1 cefuroxime
3ctr 1 Na
bupivacaine 1 2qgx
1qrk 1 vitamin_D
timolol 1 2a1t
raloxifene 1 3chs
1t2f 1 lincomycin
metolazone 1 1x59
ciprofloxacin 1 3ctr
vaginal_hemorrhage 1 valdecoxib
tinidazole 1 3ctr
flutamide 1 2j0f
piroxicam 1 1qrk
lymphoma 1 pramipexole
torasemide 1 1wwt
zonisamide 1 2vgi
acyclovir 1 2zox
2akz 1 clomiphene_citrate
2p69 1 sertraline
irinotecan 1 2z5d
iloprost 1 3e04
3brt 1 glipizide
1nuu 1 cefixime
1yrv 1 metolazone
isosorbide-5-mononitrate 1 1d5r
ampicillin 1 3cki
ifosfamide 1 3efh
aminoglutethimide 1 2f8a
maprotiline 1 2v40
Ras 1 3efh
megaloblastic_anemia 1 metformin
1k8r 1 atomoxetine
pregabalin 1 2pe4
fentanyl 1 3crl
mecamylamine 1 2f8v
3ee5 1 cephem
ibandronate 1 2z7s
mitomycin_C 1 2vki
terbinafine 1 2q4r
cetirizine 1 1fbv
metolazone 1 3ctr
mannitol 1 1wa7
night_blindness 1 Aminoacyl-tRNA_biosynthesis
2rmk 1 vitamin_D
isosorbide-5-mononitrate 1 2dfd
adenosine 1 2qt1
voriconazole 1 2zj4
Ras 1 3bzh
irbesartan 1 2qq2
oxaprozin 1 1nzi
Bax 1 1poe
busulfan 1 1xdm
rizatriptan 1 2pfr
2qc8 1 oseltamivir
breast_cancer 1 progesterone
1w98 1 isocarboxazid
2zoq 1 duloxetine
1ehw 1 cortisone
aripiprazole 1 2i0e
valacyclovir 1 1qrk
fluocinonide 1 2wef
2vux 1 Pyrimidine_metabolism
EHDP 1 2f2c
risperidone 1 1qha
thalidomide 1 1qrk
raloxifene 1 1k8r
molindone 1 1jas
2vgi 1 THA
ketoconazole 1 2q3z
raloxifene 1 2nzt
donepezil 1 1wwt
tazarotene 1 2ipj
clomiphene_citrate 1 2f57
fungal_dermatitis 1 moxifloxacin
methylphenidate 1 3eo3
danazol 1 2opb
paricalcitol 1 2okj
2goo 1 tolbutamide
methazolamide 1 1xrj
bicalutamide 1 2ax4
9-hydroxyrisperidone 1 1k8r
3efh 1 cinacalcet
cholelithiasis 1 Neuroactive_ligand-receptor_interaction
6-thioguanine 1 2p69
cyclophosphamide 1 3ctr
cyclobenzaprine 1 2f8v
oxacillin 1 2ys0
renal_insufficiency 1 morphine
stavudine 1 2ch6
efavirenz 1 2zoq
alpha-methyl-p-tyrosine 1 3ctr
pentoxifylline 1 2pfr
levonorgestrel 1 2w4o
sevoflurane 1 2g45
tramadol 1 1u3t
3c5g 1 tolmetin
herpes_zoster 1 delavirdine
triamcinolone 1 2jis
2zj4 1 CLT
methyldopa 1 1d5r
darifenacin 1 2oq1
aminoglutethimide 1 1tpn
benign_prostatic_hyperplasia 1 montelukast
citalopram 1 2q4r
cytosine_arabinoside 1 3b6h
gemfibrozil 1 3b6h
azithromycin 1 2zox
felodipine 1 2yuu
alpha-methyl-p-tyrosine 1 3efh
clopidogrel 1 2q50
pergolide 1 3edr
prochlorperazine 1 2z7s
kanamycin 1 2dyl
cortisol 1 3b6h
oxymetholone 1 2ipj
doxycycline 1 2esq
1nun 1 ceftazidime
pemetrexed 1 1wvo
oxymetholone 1 1le7
terbinafine 1 2uzp
enflurane 1 2q50
naratriptan 1 2pfr
DCF 1 2p69
2ys0 1 5-fluorocytosine
mitomycin_C 1 1i7k
stavudine 1 3ctr
amsacrine 1 2zj4
ciclopirox 1 2jis
2q8i 1 isocarboxazid
exemestane 1 1tfx
linezolid 1 2q8i
loxapine 1 3ee5
3edr 1 clozapine
spironolactone 1 3b7k
AAS 1 1t0l
prednicarbate 1 1i7k
1le7 1 hydralazine
1qr6 1 captopril
2v40 1 amifostine
propylthiouracil 1 3e04
2zj4 1 modafinil
methylphenidate 1 1qrk
famotidine 1 2iik
pemetrexed 1 3dtw
lidocaine 1 1pl8
pseudomembranous_colitis 1 metronidazole
streptozotocin 1 1ohe
1rfn 1 dexmedetomidine
ascites 1 retinoic_acid
efavirenz 1 1i7k
AAS 1 2vkq
desoximetasone 1 3bpt
2gmi 1 LCBF
terazosin 1 3efh
nifedipine 1 1i7k
5-fluorouracil 1 2vxo
efavirenz 1 1umk
mannitol 1 2w4o
1u3t 1 ondansetron
hydromorphone 1 2qgx
imipramine 1 1t2f
dicloxacillin 1 2zj4
oxytetracycline 1 2ka6
hypertrichosis 1 acitretin
clindamycin 1 2v40
cyclopentolate 1 2yuu
valdecoxib 1 3brt
irinotecan 1 1x59
carteolol 1 3b6h
exemestane 1 2qy0
fluvastatin 1 3bkl
2wef 1 rimexolone
3ctt 1 mifepristone
ticlopidine 1 1t2f
EHDP 1 2fv7
retinopathy 1 voriconazole
2nz8 1 meropenem
9-hydroxyrisperidone 1 2vgi
exemestane 1 1bhg
paroxetine 1 1xdm
2hhf 1 Valine,_leucine_and_isoleucine_biosynthesis
FTC 1 2fgb
valdecoxib 1 1tpn
paralytic_ileus 1 capecitabine
dicloxacillin 1 2ch6
carteolol 1 3e04
epinastine 1 1m6d
enflurane 1 1xfb
indomethacin 1 2jis
delta_9-tetrahydrocannabinol 1 2gvj
SZ 1 3bzh
hydromorphone 1 2v1y
maprotiline 1 1bhg
ischemic_colitis 1 pindolol
hypopigmentation 1 didanosine
valproic_acid 1 2pfr
3d4q 1 ciclesonide
fentanyl 1 2zj4
azithromycin 1 2f8v
levobunolol 1 2vn0
ranitidine 1 3cs9
lymphopenia 1 SU11248
gefitinib 1 2vki
2ax4 1 sertraline
imiquimod 1 2zj4
dicloxacillin 1 2vgi
levobunolol 1 1qr6
isosorbide-5-mononitrate 1 2ax4
montelukast 1 3bpt
parkinson 1 fentanyl
2ax4 1 HMS
CFB 1 1t2f
apolar 1 1t0l
1xdm 1 amifostine
enterocolitis 1 demeclocycline
2jis 1 Na
isosorbide-5-mononitrate 1 2uw2
penicillin_V 1 3efh
Neuroactive_ligand-receptor_interaction 1 1jmo
capecitabine 1 2yuu
fentanyl 1 1xfb
omeprazole 1 2ys0
bexarotene 1 2vt5
acamprosate 1 1x59
stavudine 1 2yuu
propranolol 1 2qy0
zoledronic_acid 1 1zdn
neomycin 1 3edr
busulfan 1 2yuq
clofazimine 1 2nzt
adenosine 1 1t0l
nefazodone 1 2qt1
1d5r 1 nateglinide
diazoxide 1 2q9g
valproic_acid 1 2w4o
norethisterone 1 1tfx
demeclocycline 1 1m6d
1gng 1 tolazamide
zoledronic_acid 1 2q51
paricalcitol 1 2zj4
clomipramine 1 2pfr
5-aminosalicylic_acid 1 1nuh
DMP 1 1gng
CFB 1 2a7v
3dax 1 cefixime
1bhg 1 aztreonam
rofecoxib 1 1xdm
voriconazole 1 1ehw
supraventricular_tachycardia 1 bupropion
rivastigmine 1 2yuu
baclofen 1 2f8v
fluoxetine 1 3chs
myositis 1 zidovudine
Ets 1 1cm8
1qr6 1 5-fluorocytosine
3dax 1 tolbutamide
darifenacin 1 3bzh
1gng 1 vitamin_D
Chondroitin_sulfate_biosynthesis 1 3cu0
nortriptyline 1 1eem
etodolac 1 3cs9
demeclocycline 1 2f57
irinotecan 1 1nuu
spironolactone 1 2uui
Metvix 1 1zbq
2vgi 1 quinidine
pamidronate 1 2eva
irinotecan 1 1yrv
3coi 1 T_cell_receptor_signaling_pathway
oxycodone 1 2qt1
furosemide 1 2vd6
apraclonidine 1 2q8i
gliclazide 1 1ohe
renal_insufficiency 1 anagrelide
3ctr 1 THA
gemfibrozil 1 2dyl
morphine 1 1tfx
ibandronate 1 2j0d
imiquimod 1 3eo3
nortriptyline 1 2pfr
estradiol 1 1f05
1tpn 1 cromolyn
cimetidine 1 2w4o
norethisterone 1 1qha
halcinonide 1 1t0l
irbesartan 1 1qip
2q3z 1 meropenem
diazoxide 1 2esq
FTC 1 3e04
zidovudine 1 2oq1
rofecoxib 1 1yxm
dihydroergotamine 1 3c6m
propofol 1 1qrk
3cki 1 prazosin
desflurane 1 3b6h
penicillin_G 1 3dtw
3crl 1 benztropine
ribavirin 1 2f2c
tazarotene 1 2uui
dasatinib 1 3ctr
2vgi 1 adapalene
desflurane 1 1qzu
paroxetine 1 3bzh
cholelithiasis 1 memantine
perphenazine 1 2ax4
azelastine 1 2ax4
2izu 1 pregabalin
2p69 1 ACA
zidovudine 1 2okk
3edr 1 carvedilol
etoposide 1 2q3z
5-fluorouracil 1 2f8a
oxaprozin 1 3e04
terbinafine 1 1t2f
thioridazine 1 1le7
ads 1 3dax
tinidazole 1 2r99
felodipine 1 1jcn
clomipramine 1 3dax
2h2u 1 fluorometholone
tramadol 1 3bpt
doxorubicin 1 1jcn
pimozide 1 3d7c
aprepitant 1 1jas
19-nortestosterone 1 1qzu
2oq1 1 LCBF
metformin 1 2iik
1wa7 1 ofloxacin
2pqt 1 paroxetine
fosphenytoin 1 1t2f
2ys0 1 modafinil
2f8v 1 atomoxetine
enflurane 1 3ene
zoledronic_acid 1 3bt1
alosetron 1 2okj
3dwy 1 fluorometholone
cyclopentolate 1 2f8v
nortriptyline 1 3biy
trimethoprim 1 3ctr
amrinone 1 2iik
selegiline 1 2ysx
memantine 1 1zd5
azithromycin 1 1yxm
medroxyprogesterone 1 2cyx
burning_sensation 1 nitroglycerin
nefazodone 1 2vt5
pyridostigmine 1 3eo3
diclofenac 1 2vki
bexarotene 1 1eem
desipramine 1 2vt5
2dfd 1 Glyoxylate_and_dicarboxylate_metabolism
efavirenz 1 2uui
gemfibrozil 1 3ctt
papilledema 1 adapalene
rofecoxib 1 2v1y
1t2f 1 gemifloxacin
D-Glutamine_and_D-glutamate_metabolism 1 1l1f
zolpidem 1 2coe
sevoflurane 1 1qh5
D-penicillamine 1 3c6m
beclomethasone 1 1efn
solifenacin_succinate 1 2coe
1qrk 1 thyroxine
Implanon 1 2hhj
methazolamide 1 3b6h
aprepitant 1 1zjk
folliculitis 1 mometasone
zanamivir 1 1i3n
darifenacin 1 2vgi
oxymetholone 1 1qr6
1k8r 1 T_cell_receptor_signaling_pathway
sevoflurane 1 2vd6
triamcinolone 1 1eem
indomethacin 1 3chs
terbinafine 1 2qjb
megestrol 1 2coe
Adherens_junction 1 2rfe
prednisolone 1 1le7
alprazolam 1 2zoq
triamterene 1 3eo3
temozolomide 1 2pfr
2uzx 1 ethambutol
1xfb 1 mesoridazine
propofol 1 3ctr
tigecycline 1 1pl8
halcinonide 1 3d7c
2pe4 1 thymidine
lansoprazole 1 2j0f
budesonide 1 2ch6
3c6m 1 THA
foscarnet 1 1fyj
Alba 1 1fbv
formoterol 1 1k8r
acamprosate 1 1zd5
paricalcitol 1 2coe
2nzt 1 cortisone
raloxifene 1 2z7s
clonidine 1 1xfb
doxepin 1 1qr6
thalidomide 1 2ch6
allopurinol 1 1qrk
famotidine 1 2a7l
2ys0 1 letrozole
parkinson 1 buspirone
pyrimethamine 1 1u3t
cortisol 1 1yxm
darifenacin 1 1wa7
neomycin 1 1q11
cefaclor 1 1jas
selegiline 1 1k8r
fluoxetine 1 2q9g
acitretin 1 1le7
telmisartan 1 2h11
CCNU 1 1f05
nitroglycerin 1 2c5l
montelukast 1 1wwt
methysergide 1 1qha
EHDP 1 2vkq
porfimer_sodium 1 3bzh
metolazone 1 1tpn
oxaprozin 1 2uui
1bhg 1 clozapine
perphenazine 1 3biy
1nzi 1 hydralazine
clotrimazole 1 2i0e
morphine 1 2j0d
flecainide 1 3be1
mometasone 1 2vd6
torasemide 1 3ctr
ptosis 1 loxapine
mepivacaine 1 2q4r
hypophosphatemia 1 valganciclovir
domperidone 1 3efh
bezafibrate 1 2q4r
3eo3 1 lovastatin
cortisol 1 2q3z
chloramphenicol 1 2fgb
alendronate 1 2i7p
methyclothiazide 1 1xdm
hydrochlorothiazide 1 2vt5
cyclobenzaprine 1 2yr3
darifenacin 1 1nuu
fluocinolone_acetonide 1 3ctr
ampicillin 1 2uui
hypophosphatemia 1 CLT
1xfb 1 fenoprofen
propranolol 1 3b6h
2vgi 1 gemifloxacin
penicillin_G 1 2wef
propranolol 1 1rfn
felodipine 1 1le7
solifenacin_succinate 1 1zrh
1cm8 1 thyroxine
3bzh 1 eprosartan
D-penicillamine 1 2quk
3dtw 1 cefuroxime
moxifloxacin 1 2f2c
amsacrine 1 2z7s
3edr 1 aztreonam
venlafaxine 1 1tfx
2cyx 1 captopril
Ets 1 3e04
bupivacaine 1 3biy
3d7c 1 toremifene
2z7s 1 oxybutynin
hepatomegaly 1 gentamicin
Fructose_and_mannose_metabolism 1 2q4r
didanosine 1 1i7k
2v1y 1 diltiazem
folliculitis 1 amcinonide
2qc8 1 lorazepam
1bhg 1 CLT
penicillin_V 1 1nrg
oxcarbazepine 1 3c5g
1yvj 1 atomoxetine
furosemide 1 3d68
aminoglutethimide 1 1wwt
sevoflurane 1 2w0j
imipramine 1 1u3t
2b69 1 ceftriaxone
testosterone 1 2vgi
moxifloxacin 1 1qrk
imipramine 1 2pfr
clonidine 1 3chs
apraclonidine 1 1rfn
tPA 1 1xdm
olopatadine 1 3bzh
pentobarbital 1 2opb
flurbiprofen 1 1xfb
1u3t 1 atropine
norethisterone 1 2zoq
tramadol 1 3edr
2nzt 1 lovastatin
cimetidine 1 1rfn
mafenide_acetate 1 3edr
venlafaxine 1 1jas
2rfe 1 sertraline
methyclothiazide 1 3be1
alosetron 1 1qr6
nadolol 1 1xwn
methyclothiazide 1 3dtw
ciprofloxacin 1 1tfx
2gmi 1 lincomycin
2oq1 1 adapalene
2obi 1 Arachidonic_acid_metabolism
aripiprazole 1 2rda
1qip 1 fluorometholone
5-aminosalicylic_acid 1 3edr
pantoprazole 1 1tfx
terazosin 1 3cs9
3ctr 1 hydroxychloroquine
3cu0 1 imatinib
bezafibrate 1 1tfx
progesterone 1 1zrh
skin_nodule 1 indapamide
amrinone 1 3crl
1qrk 1 theophylline
3edr 1 oxybutynin
pregabalin 1 2okj
2e2w 1 Non-homologous_end-joining
nefazodone 1 1eem
periodontal_abscess 1 fentanyl
1rfn 1 atomoxetine
2iip 1 tamoxifen
nifedipine 1 2h2u
BCNU 1 1qzu
hypopigmentation 1 imiquimod
loxapine 1 1jas
B_cell_receptor_signaling_pathway 1 2i0e
terbinafine 1 2dyl
epinastine 1 2v1y
darifenacin 1 3e0j
eletriptan 1 2zox
gentamicin 1 2qg4
montelukast 1 1m6d
fluocinonide 1 3d7c
tramadol 1 2okj
3chs 1 hydralazine
dicloxacillin 1 3dtw
2nz8 1 dexamethasone
nelarabine 1 2zox
metformin 1 2vom
pyridostigmine 1 1wwt
sumatriptan 1 1rfn
zolpidem 1 2etr
morphine 1 2p6b
2vt5 1 Na
Glycolysis_/_Gluconeogenesis 1 2vom
nadolol 1 2vxo
ropivacaine 1 3coi
delta_9-tetrahydrocannabinol 1 3dax
trimetrexate 1 3b7k
terbinafine 1 3chs
ertapenem 1 2qq2
ropivacaine 1 2q50
memantine 1 1wwt
2vgi 1 clozapine
neomycin 1 1yjx
2w73 1 cefditoren
furosemide 1 3e04
1wwt 1 cephradine
timolol 1 2vgi
sumatriptan 1 1wwt
trazodone 1 1gng
duodenitis 1 capecitabine
diclofenac 1 2q4r
3bg8 1 nizatidine
formoterol 1 3chs
gemfibrozil 1 1cm8
isosorbide-5-mononitrate 1 3d7c
amrinone 1 1xfb
nilutamide 1 1qzu
loxapine 1 2ax4
bicalutamide 1 3e77
Bax 1 2uzq
2vn0 1 aztreonam
1tpn 1 duloxetine
primidone 1 2vgi
myasthenia_gravis 1 levobunolol
trazodone 1 2qy0
venlafaxine 1 2qy0
acitretin 1 1tfx
methylprednisolone 1 1le7
ads 1 3cr0
isosorbide-5-mononitrate 1 1wuu
prochlorperazine 1 3efh
CFB 1 3bt1
3bpt 1 fluorometholone
3dax 1 atomoxetine
simvastatin 1 1qr6
mannitol 1 1xdm
3coi 1 nabilone
trovafloxacin 1 2ax4
rabeprazole 1 3cs9
1xxf 1 Complement_and_coagulation_cascades
tolcapone 1 2nz8
fungal_dermatitis 1 pantoprazole
doxepin 1 1qrk
pseudotumor_cerebri 1 thyroxine
3bpt 1 ethambutol
zalcitabine 1 1m6d
molindone 1 3dax
vulvovaginitis 1 tamoxifen
nilutamide 1 3dax
exemestane 1 2vd6
clodronate 1 1yjx
fibrosis 1 fludarabine
norethisterone 1 2vt5
herpes_zoster 1 valdecoxib
ofloxacin 1 1u3t
carbamazepine 1 2ysx
naproxen 1 2vn0
sotalol 1 3c6m
1zkc 1 Ubiquitin_mediated_proteolysis
sinus_headache 1 nelarabine
EHDP 1 2any
penicillin_V 1 1xrj
halobetasol_propionate 1 3ctr
formoterol 1 1q22
EHDP 1 2nzt
doxepin 1 2ibi
halobetasol_propionate 1 2orv
9-hydroxyrisperidone 1 2vn0
6-thioguanine 1 2zj4
1eyb 1 HMS
methysergide 1 3bhm
tiotropium 1 3ctt
ceftriaxone 1 1eem
pilocarpine 1 3b6h
3efh 1 tranexamic_acid
pilocarpine 1 2jis
calcitriol 1 1tpn
2uzp 1 glipizide
1zs6 1 clarithromycin
myositis 1 ACA
rizatriptan 1 3b6h
propofol 1 3b7k
hypophosphatemia 1 Glycosaminoglycan_degradation
ketoprofen 1 1w98
apolar 1 3cki
fludrocortisone 1 2q50
ofloxacin 1 1wvo
tegaserod 1 3biy
tinidazole 1 1m6d
nedocromil_sodium 1 3eo3
1wwt 1 cephem
terazosin 1 1u3t
trazodone 1 1jas
progesterone 1 2q3z
2yuu 1 eprosartan
maprotiline 1 2vt5
2pfr 1 fenoprofen
etoposide 1 2d06
gum_hemorrhage 1 iloprost
tegaserod 1 2pfr
2okj 1 tamoxifen
methyclothiazide 1 3bhm
gentamicin 1 1w98
mepivacaine 1 3efh
nadolol 1 3e04
tazarotene 1 1tpn
gabapentin 1 1qrk
BCNU 1 1d5r
mefenamic_acid 1 2vki
ertapenem 1 2yuq
propylthiouracil 1 2w4o
allopurinol 1 1wuu
methylphenidate 1 3e04
cyclophosphamide 1 3dax
clindamycin 1 3ctr
2vt5 1 lorazepam
fludarabine 1 1qzu
flurandrenolone 1 1q11
Parkinson's_disease 1 1wzw
topiramate 1 2pid
memantine 1 1tzs
imipramine 1 3e04
nicotinic_acid 1 1xfb
famotidine 1 1tpn
parkinson 1 sumatriptan
1qr6 1 lorazepam
ertapenem 1 1fsu
amrinone 1 1rfn
olopatadine 1 2opb
2ys0 1 eprosartan
celecoxib 1 2okj
nitroglycerin 1 2j0f
thiotepa 1 2rfe
paroxetine 1 3c4f
molindone 1 2ys0
3efh 1 adapalene
2iik 1 haloperidol
3ene 1 tolazamide
diflunisal 1 2w4o
imiquimod 1 2zoq
diazepam 1 2okj
lidocaine 1 2cyx
galactorrhea 1 carbamazepine
3edr 1 cefepime
sulfisoxazole 1 2vxo
temozolomide 1 2i0e
2a7l 1 ceftazidime
cetirizine 1 2vgi
2pid 1 quinidine
DCF 1 2vd6
tizanidine 1 2qjf
ceftriaxone 1 1eyb
1gng 1 meropenem
ethotoin 1 3bce
kanamycin 1 2iip
Metabolism_of_xenobiotics_by_cytochrome_P450 1 1gum
erythromycin 1 3bzi
erlotinib 1 1u3t
olopatadine 1 3c6m
3e7o 1 Type_II_diabetes_mellitus
thiothixene 1 2dfd
proctitis 1 indomethacin
fludarabine 1 2q8i
zanamivir 1 1fsu
propylthiouracil 1 1wvo
ertapenem 1 1eem
cyproterone 1 3b3l
anastrozole 1 3bpt
sulindac 1 2vt5
gefitinib 1 2q50
3dax 1 diltiazem
1qh5 1 oxybutynin
calcipotriol 1 2ch6
omeprazole 1 2q8i
sibutramine 1 1eem
2q3z 1 cefixime
remifentanil 1 1qrk
2vd6 1 diltiazem
desflurane 1 2v9j
cyclopentolate 1 1fbv
valdecoxib 1 2qy0
trimetrexate 1 3e8d
methyldopa 1 1cm8
nebivolol 1 2f57
clomiphene_citrate 1 2iip
tetracycline 1 1cm8
clindamycin 1 1rfn
chloramphenicol 1 2i0e
amoxapine 1 2vgi
supraventricular_tachycardia 1 fenoprofen
19-nortestosterone 1 1eyb
furosemide 1 2qq2
hydromorphone 1 2okj
ciprofloxacin 1 2q9g
5-aminosalicylic_acid 1 1xwn
flurbiprofen 1 2okj
clotrimazole 1 2v9j
sevoflurane 1 2v9j
D-penicillamine 1 1tfx
pindolol 1 2yuq
mirtazapine 1 3bpt
sinus_tachycardia 1 tramadol
2h6d 1 meprobamate
lidocaine 1 2q8h
SU11248 1 2ok5
2etr 1 dexmedetomidine
etoposide 1 1ehw
indomethacin 1 2yuu
miliaria 1 flumethasone
chloramphenicol 1 3bt2
eletriptan 1 1cm8
3eo3 1 atenolol
articaine 1 3ene
3cs9 1 captopril
cyclophosphamide 1 1xdm
3cki 1 LCBF
2vt5 1 tolmetin
doxazosin 1 2i0e
remifentanil 1 3e8d
pyrimethamine 1 1e0a
Metvix 1 1i7k
formoterol 1 2qt1
1rfn 1 Complement_and_coagulation_cascades
oxcarbazepine 1 3edr
2f8a 1 quinidine
1k8r 1 oseltamivir
delavirdine 1 1bhg
mometasone 1 1qrk
metoclopramide 1 2f5z
halobetasol_propionate 1 2zoq
cefdinir 1 1xrj
Prostate_cancer 1 2jgz
ketoprofen 1 2zj4
B_cell_receptor_signaling_pathway 1 2zoq
aseptic_necrosis 1 cortisone
apolar 1 2i7n
metoclopramide 1 3b6h
1ygu 1 captopril
allopurinol 1 2v7o
ketoprofen 1 1t2f
telangiectasia 1 apolar
medroxyprogesterone 1 2ch6
progesterone 1 2vgi
nitroglycerin 1 3cs9
fluoxetine 1 2j0f
penbutolol 1 1tpn
3ctr 1 ambrisentan
ETV 1 1m6d
ticlopidine 1 2dyl
imiquimod 1 1le7
3ee2 1 Arachidonic_acid_metabolism
retinoic_acid 1 3biy
aprepitant 1 3dax
valproic_acid 1 3ctr
3e04 1 cephalexin
mecamylamine 1 1le7
indomethacin 1 1eyb
Implanon 1 2uzx
tizanidine 1 1d5r
2djg 1 nateglinide
ceftriaxone 1 2f2c
risedronate 1 1jmo
candesartan 1 2uzp
metolazone 1 1rqq
zanamivir 1 1rfn
1fbv 1 T_cell_receptor_signaling_pathway
Metvix 1 2vom
anastrozole 1 3bzh
DFMO 1 1efn
penicillin_G 1 1t2f
tPA 1 1i3n
flurandrenolone 1 3d7c
ibuprofen 1 3ene
naratriptan 1 2vt5
doxorubicin 1 2oq1
3biy 1 modafinil
tizanidine 1 1tpn
voriconazole 1 3be1
desipramine 1 3ctr
terazosin 1 1bhg
3biy 1 piperacillin
2uui 1 cephalexin
hepatomegaly 1 triamcinolone
2b3y 1 nizatidine
EHDP 1 2g49
2pid 1 lovastatin
ethosuximide 1 1m6d
diazoxide 1 1qzu
methyldopa 1 1tpn
sulfisoxazole 1 3ene
ibandronate 1 2yuq
meclofenamate 1 2ch6
2-chlorodeoxyadenosine 1 2vd6
clonazepam 1 1umk
tinidazole 1 2f29
2o6l 1 lincomycin
methyltestosterone 1 1cm8
maprotiline 1 3be1
gefitinib 1 3c4f
pantoprazole 1 2oq1
clopidogrel 1 1jmo
DFMO 1 2etl
breast_enlargement 1 cisapride
lansoprazole 1 3b6h
terbutaline 1 2pqt
1jas 1 gemifloxacin
2q3z 1 reserpine
hyperpigmentation 1 BCNU
medroxyprogesterone 1 2w4o
tinidazole 1 2uzp
raloxifene 1 2ok5
bexarotene 1 2yuu
hydrochlorothiazide 1 3e04
tetracycline 1 3e04
meclofenamate 1 2uzx
alosetron 1 2v1y
B_cell_receptor_signaling_pathway 1 3brt
lansoprazole 1 1rfn
paricalcitol 1 1k8r
nortriptyline 1 1xfb
fentanyl 1 2i0e
sildenafil 1 1t8u
periodontitis 1 thalidomide
3ctr 1 sulfadiazine
1qr6 1 cefotaxime
pathological_fracture 1 cortisone
folliculitis 1 naratriptan
cyproterone 1 2wef
mannitol 1 1zkc
ketorolac 1 3e04
2vt5 1 quinidine
ibandronate 1 1qr6
amrinone 1 2uui
etodolac 1 1fsu
3cki 1 clozapine
intestinal_ulcer 1 pregabalin
ropivacaine 1 1u3t
solifenacin_succinate 1 1cm8
oxaprozin 1 3bhd
tPA 1 1xfb
ethosuximide 1 1e0a
1qrk 1 ondansetron
2f8v 1 nateglinide
protriptyline 1 2vkq
1eem 1 lincomycin
cyclophosphamide 1 3ctt
3efh 1 salbutamol
parkinson 1 alpha-methyl-p-tyrosine
1t0l 1 thymidine
1u3t 1 modafinil
azelastine 1 2nzt
fluphenazine 1 3edr
triamterene 1 1qr6
pulmonary_infiltration 1 foscarnet
1tfx 1 quetiapine
propofol 1 3edr
2qg4 1 tolmetin
clindamycin 1 3c3c
propylthiouracil 1 2vo1
2j4e 1 Drug_metabolism_-_other_enzymes
N-0437 1 2a1t
gemfibrozil 1 1rfn
2i7p 1 pamidronate
ertapenem 1 3b7k
simvastatin 1 2f2c
diazepam 1 2vd6
omeprazole 1 3bpt
hypopigmentation 1 desoximetasone
ciclopirox 1 1fsu
cortisone 1 3bzh
ropivacaine 1 2zj4
2q3z 1 cephradine
ofloxacin 1 2opb
stavudine 1 2vgi
beclomethasone 1 3be1
allergic_rhinitis 1 azelastine
pindolol 1 2vgi
penbutolol 1 2vxo
minocycline 1 2vkq
1gng 1 ondansetron
fludarabine 1 1u3t
3c6m 1 hydroxychloroquine
2i3y 1 Arachidonic_acid_metabolism
1wvo 1 ambrisentan
2vxo 1 meropenem
methyltestosterone 1 1k8r
pregabalin 1 1qh5
periodontal_disease 1 Vitamin_B6_metabolism
3euf 1 quinidine
metformin 1 2ka6
rivastigmine 1 2f29
riluzole 1 1qzu
lidocaine 1 2ipj
2qjb 1 oxybutynin
kanamycin 1 1xrj
cortisone 1 1tfx
tendinitis 1 Amyotrophic_lateral_sclerosis_(ALS)
pyrimethamine 1 2vgi
bupivacaine 1 2i7n
2j0f 1 cinacalcet
fluvoxamine 1 3e04
1m6d 1 CLT
levonorgestrel 1 1ohe
3e8d 1 raltitrexed
nitrogen_mustard 1 3e04
raloxifene 1 2f2c
ganciclovir 1 2pfr
ranitidine 1 2i0e
3e04 1 ondansetron
sulindac 1 2q50
cyclophosphamide 1 3e04
neomycin 1 1pl8
bicalutamide 1 2vki
apraclonidine 1 2pfr
allopurinol 1 1le7
metolazone 1 2uui
paricalcitol 1 3brt
ofloxacin 1 2vgi
fosphenytoin 1 2ipj
etoposide 1 2zox
2qq2 1 captopril
flecainide 1 3bju
2w0j 1 loperamide
busulfan 1 1m6d
2ysx 1 HMS
19-nortestosterone 1 2q50
3ctr 1 salbutamol
cisapride 1 2vgi
clonidine 1 1cm8
1k8r 1 cefadroxil
methyltestosterone 1 2pqt
testosterone 1 1cm8
methysergide 1 1m6d
D-penicillamine 1 2cyx
dicloxacillin 1 1qh5
erlotinib 1 2a1t
allopurinol 1 3bg9
ethotoin 1 1qrk
lenalidomide 1 3b6h
2q50 1 ondansetron
2oq1 1 cefotaxime
nail_disorder 1 rabeprazole
nabumetone 1 1u3t
2vxo 1 oxybutynin
1fbv 1 cortisone
alprazolam 1 3eo3
meclofenamate 1 3efh
2-chlorodeoxyadenosine 1 2nzi
vardenafil 1 2opb
electrolyte_imbalance 1 busulfan
neomycin 1 2yuq
oxacillin 1 2f57
mefenamic_acid 1 2rfe
darifenacin 1 2qy0
2p69 1 tamoxifen
Bax 1 2qy0
2pe4 1 Glycosaminoglycan_degradation
1umk 1 piperacillin
clonazepam 1 1fbv
pramipexole 1 1le7
remifentanil 1 3b6h
fluocinonide 1 2dfd
clobetasol 1 2vd6
acetazolamide 1 1q11
3ctt 1 gatifloxacin
demeclocycline 1 2rdw
enflurane 1 2j0f
cryptococcosis 1 phenytoin
simvastatin 1 1k6m
nilutamide 1 1t32
felodipine 1 2zj4
penicillin_G 1 3edr
nabumetone 1 2uui
carteolol 1 1u3t
nefazodone 1 3brt
medroxyprogesterone 1 1mj4
1tpn 1 guanethidine
ibandronate 1 1mj4
pentoxifylline 1 1wvo
electrolyte_imbalance 1 cyclophosphamide
CFB 1 2yuu
pyridostigmine 1 2q8i
fibrosis 1 methotrexate
bicalutamide 1 3cki
cefpodoxime 1 1nuu
pilocarpine 1 2i0e
fenofibrate 1 3b6h
flecainide 1 1u3t
Metvix 1 2vd6
pramipexole 1 2pe4
CCNU 1 1q22
penicillin_V 1 3bpt
flecainide 1 1e0a
tolcapone 1 2pfr
terbinafine 1 3cs9
apraclonidine 1 2vt5
levonorgestrel 1 1cm8
pentobarbital 1 2jis
pyrimethamine 1 2zj4
efavirenz 1 2opb
tegaserod 1 2qy0
memantine 1 1yxm
prochlorperazine 1 1jas
1bhg 1 eprosartan
moxifloxacin 1 2q9g
9-hydroxyrisperidone 1 2qgx
2f8v 1 guanethidine
2p69 1 meprobamate
gliclazide 1 3bce
pseudotumor_cerebri 1 budesonide
carteolol 1 1k8r
N-0437 1 3dax
memantine 1 2hda
tiludronate 1 1le7
oxytetracycline 1 1k8r
daunorubicin 1 1cm8
pantoprazole 1 2ka6
thiothixene 1 2ok5
SU11248 1 1wvo
2iik 1 cephalexin
topotecan 1 3biy
oxcarbazepine 1 2coj
levobunolol 1 1k6m
nadolol 1 2coe
aseptic_necrosis 1 Ribosome
2ic1 1 loperamide
minoxidil 1 2qg4
2uui 1 ambrisentan
beclomethasone 1 1jcn
furosemide 1 2gmi
oxiconazole 1 3biy
rivastigmine 1 3c6m
apraclonidine 1 2fgb
mercaptopurine 1 2pfr
metformin 1 2vgi
terbutaline 1 1xrj
ertapenem 1 2gmi
lidocaine 1 1jmo
2r6k 1 polyglutamine
2pe4 1 polyglutamine
ptosis 1 oxcarbazepine
oxymetholone 1 2ch6
pantoprazole 1 2q8h
2f8v 1 oseltamivir
cefoxitin 1 2vkt
penbutolol 1 1jmo
Ras 1 3edr
rofecoxib 1 3ene
bupivacaine 1 2yuu
1tfx 1 rimexolone
5-aminosalicylic_acid 1 1xfb
lymphoma 1 irinotecan
2oq1 1 polyglutamine
3edr 1 fenoprofen
fludrocortisone 1 2ipj
moxifloxacin 1 2q51
methylprednisolone 1 1qrk
3coi 1 fludrocortisone
CCNU 1 2v7o
flurbiprofen 1 3eo3
2ipj 1 ethambutol
mometasone 1 1wuu
lomefloxacin 1 1k8r
anagrelide 1 3crl
fluvoxamine 1 2pid
3ctr 1 nabilone
formoterol 1 3be1
2ipj 1 meropenem
ifosfamide 1 3bzh
torasemide 1 3ene
nitroglycerin 1 2dyl
BCNU 1 2j0f
ticlopidine 1 1q22
carbamazepine 1 2okj
3dwy 1 prednisolone
amiloride 1 2w4o
zidovudine 1 1xfb
2wef 1 cefazolin
metronidazole 1 2zox
wound_dehiscence 1 baclofen
omeprazole 1 2vgi
nebivolol 1 2vki
allopurinol 1 2okj
tPA 1 1tpn
propranolol 1 2uui
trimipramine 1 1qrk
dexamethasone 1 2ch6
selegiline 1 1qha
2q3z 1 duloxetine
celecoxib 1 3c6m
1d5r 1 ambrisentan
3efh 1 thymidine
penicillin_G 1 2q50
2p6b 1 cefepime
trifluoperazine 1 2vt5
cefaclor 1 2pfr
cefpodoxime 1 3bzh
voriconazole 1 1rqq
ampicillin 1 2dfd
alprazolam 1 2qq2
tinidazole 1 3eo3
cisplatin 1 2vh7
isoflurane 1 3efh
nefazodone 1 3e04
mephenytoin 1 2vt5
terazosin 1 3dtw
imiquimod 1 3coi
1w98 1 thymidine
cirrhosis 1 diclofenac
diflunisal 1 3dax
mecamylamine 1 3c3c
herpes_zoster 1 fenofibrate
2a1t 1 cephem
dihydroergotamine 1 1yxm
doxepin 1 1xdm
metronidazole 1 2vd6
thiothixene 1 2v7o
ampicillin 1 3bzi
sotalol 1 2w4o
flumethasone 1 3euf
cisplatin 1 1rlw
imiquimod 1 1tfx
clodronate 1 2h64
mannitol 1 2vkq
2zoq 1 lincomycin
1pl8 1 captopril
ganciclovir 1 2oq1
mafenide_acetate 1 1i7k
2i0e 1 guanethidine
hypophosphatemia 1 tigecycline
carteolol 1 1xfb
nicotinic_acid 1 2iik
olopatadine 1 3ctr
celecoxib 1 2uui
pantoprazole 1 2goo
BCNU 1 2nzt
clomiphene_citrate 1 1cm8
methyldopa 1 1fsu
1t32 1 isocarboxazid
3b7k 1 captopril
1tpn 1 tranexamic_acid
1wvo 1 HMS
prochlorperazine 1 1rfn
2ic1 1 diltiazem
CFB 1 2q3z
thiothixene 1 2qy0
stavudine 1 2okj
3cu0 1 benztropine
1wvo 1 ondansetron
topotecan 1 3dax
ropivacaine 1 2i7n
telmisartan 1 2i0e
gemfibrozil 1 2w4o
3crl 1 eprosartan
methysergide 1 2jis
1ohe 1 lorazepam
3ctr 1 palonosetron
1wwt 1 tolmetin
penbutolol 1 3ctt
ethosuximide 1 1nzi
risedronate 1 2pid
diclofenac 1 2fgb
tPA 1 1qr6
chloramphenicol 1 1qrk
alclometasone 1 3coi
1q11 1 cefazolin
2p69 1 gemifloxacin
3biy 1 gemifloxacin
2qq2 1 cephem
brimonidine 1 2rfe
diflunisal 1 3bt2
mefenamic_acid 1 3e04
SZ 1 1qip
mitomycin_C 1 2q50
busulfan 1 2iik
ifosfamide 1 1tfx
metolazone 1 2coe
ifosfamide 1 2qy0
ofloxacin 1 2v1y
ciprofloxacin 1 2qc8
anagrelide 1 1jas
sumatriptan 1 3dtw
irbesartan 1 2q3z
CFB 1 3ee2
3biy 1 sertraline
tazarotene 1 3e04
2ok5 1 cefepime
folliculitis 1 fluocinolone_acetonide
meningitis 1 etodolac
idarubicin 1 1q11
serum_sickness 1 meclofenamate
5-aminosalicylic_acid 1 2vgi
dicloxacillin 1 2gmi
2pfr 1 levetiracetam
norethisterone 1 2p69
bexarotene 1 3bzh
sildenafil 1 3bhd
baclofen 1 3ee2
zanamivir 1 2g45
indapamide 1 3cki
amiloride 1 2ka6
2gmi 1 atenolol
trovafloxacin 1 3b6h
2dyl 1 chlorpropamide
ticlopidine 1 1jcn
nitroglycerin 1 2yu7
levobunolol 1 2q8h
6-thioguanine 1 1wwt
nabumetone 1 3ee2
isoflurane 1 1so0
pure_red_cell_aplasia 1 Cyanoamino_acid_metabolism
adenosine 1 2w4m
perphenazine 1 2ch6
amcinonide 1 2ch6
DMP 1 1fbv
valproic_acid 1 3bhd
hernia 1 indapamide
topiramate 1 2uui
furosemide 1 2h64
Implanon 1 2yuu
cytosine_arabinoside 1 1w98
metolazone 1 2ipj
2j0f 1 Pyrimidine_metabolism
sumatriptan 1 1e0a
melphalan 1 2okj
1jcn 1 letrozole
loxapine 1 1fh0
hyperpigmentation 1 etodolac
gefitinib 1 2pfr
2zj4 1 tranexamic_acid
trazodone 1 3biy
1xfb 1 polyglutamine
1u3t 1 quetiapine
ethosuximide 1 3ene
protriptyline 1 3bzh
cerebral_infarction 1 BCNU
proctitis 1 meprobamate
articaine 1 2jis
hypopigmentation 1 halcinonide
halobetasol_propionate 1 1i7k
1rqq 1 flunisolide
mafenide_acetate 1 1nzi
aprepitant 1 2vki
propofol 1 3ctt
trimetrexate 1 2uzq
diflunisal 1 2vxo
estradiol 1 2zj4
sibutramine 1 2ch6
minoxidil 1 3e04
capecitabine 1 2pfr
oxacillin 1 3bpt
1prx 1 captopril
pilocarpine 1 2yuu
selegiline 1 1i7k
ranitidine 1 2vd6
diflunisal 1 1t2f
oxaprozin 1 1tpn
Ets 1 1q11
1k8r 1 glipizide
1rqq 1 hydroxychloroquine
Adherens_junction 1 3c4f
cortisol 1 1qha
ribavirin 1 1fyj
2etr 1 captopril
erythromycin 1 3bbf
clopidogrel 1 2vxo
donepezil 1 2q3z
3b6h 1 cefadroxil
nicotinic_acid 1 1tfx
ads 1 2pfr
tendinitis 1 bupropion
estrogen 1 2v40
ketorolac 1 3chs
mirtazapine 1 2coe
leukocytoclastic_vasculitis 1 terbutaline
cytosine_arabinoside 1 2w4o
budesonide 1 2r99
2vn0 1 theophylline
1u3t 1 haloperidol
2vgi 1 5-fluorocytosine
BCNU 1 3ctr
risedronate 1 3crl
2a1t 1 midazolam
sildenafil 1 1nfb
sildenafil 1 2f2c
2okj 1 mitotane
1k8r 1 mifepristone
FTC 1 2h64
cisplatin 1 2w4o
2ys0 1 cefepime
2pqt 1 hydralazine
cytosine_arabinoside 1 2dyl
2vd6 1 quinidine
caffeine 1 1wwt
nitrofurantoin 1 3crl
pipotiazine 1 3chs
simvastatin 1 2zj4
sumatriptan 1 2jis
2opb 1 mesoridazine
propylthiouracil 1 1bhg
pamidronate 1 2coe
sotalol 1 2f29
alclometasone 1 1umk
didanosine 1 2w4o
2-chlorodeoxyadenosine 1 2q50
doxycycline 1 1t2f
tonsillitis 1 pantoprazole
clindamycin 1 2uui
minoxidil 1 3bd9
breast_enlargement 1 desipramine
ethosuximide 1 2pfr
2w0j 1 benztropine
BCNU 1 2r6k
1q22 1 hydralazine
Metvix 1 2q8i
tetracycline 1 3biy
FTC 1 2q50
pamidronate 1 1w98
1i7k 1 cromolyn
ptosis 1 cetirizine
galactorrhea 1 loxapine
cyclobenzaprine 1 3d7c
streptozotocin 1 2d06
methysergide 1 2q50
triamcinolone 1 2p69
ads 1 1zd5
folliculitis 1 8-methoxypsoralen
3edr 1 meprobamate
cyclophosphamide 1 2dyl
1q22 1 tolbutamide
1cm8 1 meprobamate
ribavirin 1 2w4m
secobarbital 1 1tfx
acetazolamide 1 2q3z
mefenamic_acid 1 3chs
melphalan 1 2pid
Implanon 1 3dax
tigecycline 1 2opb
gemfibrozil 1 3ctr
celecoxib 1 2vkq
2fzw 1 Metabolism_of_xenobiotics_by_cytochrome_P450
cefoxitin 1 2q3z
terbinafine 1 2f8a
alosetron 1 2v7o
cefaclor 1 2vgi
3dtw 1 meprobamate
2qjb 1 gemifloxacin
sibutramine 1 3bpt
desflurane 1 2r6k
AAS 1 2pe4
pulmonary_infiltration 1 etodolac
2vn0 1 ceftazidime
exemestane 1 3efh
tigecycline 1 3bkl
imipramine 1 3c6m
fibrosis 1 2-chlorodeoxyadenosine
gentamicin 1 2qy0
etodolac 1 3crl
fluocinolone_acetonide 1 1yxm
bupivacaine 1 3e04
nabumetone 1 3crl
busulfan 1 1wuu
2ka6 1 hydralazine
clarithromycin 1 2aw5
pipotiazine 1 1tpn
AAS 1 2pfr
pigmentary_retinopathy 1 Taste_transduction
terazosin 1 2vt5
baclofen 1 1cm8
pyrimethamine 1 2dyl
fluoxymesterone 1 2r9p
1rqq 1 ciclesonide
2-chlorodeoxyadenosine 1 1tfx
lomefloxacin 1 1qr6
telmisartan 1 2zoq
valacyclovir 1 2oq1
daunorubicin 1 2ibn
2p69 1 ethambutol
3b6h 1 cinacalcet
trimipramine 1 2qy0
amoxapine 1 2q9g
memantine 1 2yuu
2gvj 1 thyroxine
2uw2 1 piperacillin
rizatriptan 1 1tpn
2p6b 1 gemifloxacin
ascites 1 fentanyl
tizanidine 1 2oq1
pramipexole 1 2q50
zalcitabine 1 2vhf
acyclovir 1 2w73
clopidogrel 1 1w6k
cerebral_infarction 1 Alzheimer's_disease
paroxetine 1 3e04
3b7o 1 flunisolide
baclofen 1 2q9g
mannitol 1 1fw1
enterocolitis 1 hydromorphone
ketoconazole 1 2q9g
alkalosis 1 cortisone
rofecoxib 1 2vkq
acetazolamide 1 1k6m
primidone 1 2ipj
2c5l 1 T_cell_receptor_signaling_pathway
gliclazide 1 3bpt
mercaptopurine 1 3ene
thioridazine 1 1cm8
penicillin_G 1 2vt5
clotrimazole 1 2qy0
3chs 1 sertraline
amsacrine 1 3e04
pergolide 1 1u3t
remifentanil 1 3ctt
aminoglutethimide 1 2ax4
hydrochlorothiazide 1 3b6h
2a1t 1 chloroquine
carteolol 1 1wvo
meclofenamate 1 3chs
sinus_headache 1 metformin
2yuu 1 theophylline
topiramate 1 3bzh
gabapentin 1 3dtw
DMP 1 1wwt
2pfr 1 thymidine
chlorpromazine 1 2uui
prochlorperazine 1 3biy
lenalidomide 1 3chs
Bax 1 2uui
oxacillin 1 2jis
2qgx 1 letrozole
fluphenazine 1 2q9g
beclomethasone 1 3biy
acetazolamide 1 3ene
pimozide 1 2vgi
carbamazepine 1 2ys0
prednisolone 1 2esq
calcipotriol 1 3bhd
memantine 1 2vo1
beclomethasone 1 1eyb
imiquimod 1 1zrh
Alba 1 1d5r
ceftriaxone 1 1t2f
rizatriptan 1 1wwt
mometasone 1 2zj4
clonidine 1 1fbv
chlorpromazine 1 2gmi
flurandrenolone 1 2vkq
labetalol 1 3bpt
terazosin 1 2clq
pimozide 1 2jis
clarithromycin 1 2r6k
fludarabine 1 3ctr
2ys0 1 tranexamic_acid
cytosine_arabinoside 1 1mj4
celecoxib 1 3e8d
propranolol 1 1bhg
bupropion 1 1le7
etodolac 1 2zj4
indapamide 1 2vki
pentoxifylline 1 2zoq
anastrozole 1 2okj
lamotrigine 1 2dyl
phenytoin 1 2esq
isosorbide-5-mononitrate 1 2j0d
N-0437 1 2ipj
hernia 1 imiquimod
terazosin 1 1qrk
1rfn 1 letrozole
ticlopidine 1 3cki
dihydroergotamine 1 2oq1
prednisolone 1 1mj4
prochlorperazine 1 3ctr
trazodone 1 3c6m
tramadol 1 3dtw
ciclopirox 1 3biy
papilledema 1 cortisol
clodronate 1 2f2c
3chs 1 guanethidine
sevoflurane 1 2yuu
rofecoxib 1 1tpn
3bju 1 levetiracetam
Metabolism_of_xenobiotics_by_cytochrome_P450 1 2o6l
paroxetine 1 2rfe
cortisol 1 3crl
zalcitabine 1 2vn0
fluocinolone_acetonide 1 3c4f
metformin 1 2vn0
furosemide 1 1rfn
azithromycin 1 1jcn
Implanon 1 2f2c
oxacillin 1 1t2a
1jcn 1 adapalene
fibrosis 1 Metabolism_of_xenobiotics_by_cytochrome_P450
2w73 1 prostacyclin
acyclovir 1 2q8h
DCF 1 3chs
fentanyl 1 2qjf
ciprofloxacin 1 2okj
paroxetine 1 1u3t
thioridazine 1 1u3t
2qy0 1 lovastatin
oxytetracycline 1 2opb
EHDP 1 1qh5
1tfx 1 hydralazine
cetirizine 1 1xfb
19-nortestosterone 1 3cki
DMP 1 2vgi
galactorrhea 1 fluvoxamine
gum_hemorrhage 1 delavirdine
bupivacaine 1 1xfb
meclofenamate 1 2q9g
myocarditis 1 retinoic_acid
bupropion 1 3dax
nadolol 1 2vt5
pelvic_pain 1 clindamycin
penicillin_G 1 2vki
timolol 1 1qrk
topiramate 1 2ipj
thalidomide 1 2jis
lamotrigine 1 2q8i
metoclopramide 1 3ctr
2r9p 1 eprosartan
BCNU 1 1wvo
nifedipine 1 1wvo
3c6m 1 dexmedetomidine
alpha-methyl-p-tyrosine 1 1umk
1nrg 1 HMS
montelukast 1 2nzt
1qr6 1 CLT
linezolid 1 2vd6
levobunolol 1 2p69
lansoprazole 1 2iip
1rjb 1 ambrisentan
methyldopa 1 3coi
linezolid 1 1i7k
ethosuximide 1 1prx
hypopigmentation 1 azelaic_acid
azelastine 1 3b6h
pramipexole 1 2ipj
ketoprofen 1 1k8r
seborrhea 1 pregabalin
metformin 1 1ezf
tegaserod 1 3cqw
mycophenolic_acid 1 2w4o
CCNU 1 3crl
etoposide 1 2qg4
macrocytosis 1 Taste_transduction
imipramine 1 1jvg
nitrogen_mustard 1 1yrv
2zox 1 atomoxetine
1nrg 1 fluorometholone
estradiol 1 1tfx
1rfn 1 amlodipine
fluocinonide 1 2nzt
zalcitabine 1 2jcm
sinus_headache 1 budesonide
isosorbide-5-mononitrate 1 3dwy
alosetron 1 1xfb
2w4o 1 meprobamate
ticlopidine 1 1qr6
2rda 1 Pyrimidine_metabolism
methysergide 1 2vgi
2uui 1 Arachidonic_acid_metabolism
acetazolamide 1 3dax
rizatriptan 1 3ctr
topiramate 1 1qh5
1xdm 1 theophylline
Bax 1 1i7k
erythromycin 1 3beg
alpha-methyl-p-tyrosine 1 2a7l
amsacrine 1 1yjx
epinastine 1 2ys0
mecamylamine 1 1k8r
oxycodone 1 1jcn
zidovudine 1 2gmi
halcinonide 1 2p69
ertapenem 1 2iik
1wvo 1 mitotane
articaine 1 2f8v
ascites 1 Bax
etodolac 1 2coj
periodontal_abscess 1 pregabalin
articaine 1 2opb
zalcitabine 1 2pjy
skin_nodule 1 rabeprazole
eletriptan 1 1d5r
ceftriaxone 1 2coe
abacavir 1 3eo3
norethisterone 1 3cs9
delta_9-tetrahydrocannabinol 1 1wvo
2f8a 1 vitamin_D
pentobarbital 1 2okj
fludarabine 1 2iik
halobetasol_propionate 1 3ee6
2ka6 1 5-fluorocytosine
2f8v 1 clozapine
thiotepa 1 2g49
2ok5 1 thyroxine
1m6d 1 eprosartan
zolpidem 1 1q22
1i7k 1 cefuroxime
hypophosphatemia 1 dasatinib
allergic_alveolitis 1 ticlopidine
clomipramine 1 2yuu
zidovudine 1 1q22
supraventricular_tachycardia 1 mycophenolic_acid
tinidazole 1 3edr
2opb 1 captopril
1yvj 1 Jak-STAT_signaling_pathway
DFMO 1 2vgi
macrocytosis 1 lomefloxacin
6-thioguanine 1 2a7l
paricalcitol 1 2gmi
breast_enlargement 1 nortriptyline
siadh 1 tPA
mephenytoin 1 3bzh
famotidine 1 3cxs
topotecan 1 2zj4
tinidazole 1 3b7k
3be1 1 rimexolone
herpes_zoster 1 flurbiprofen
oxacillin 1 1gng
oxcarbazepine 1 3dax
pseudomembranous_colitis 1 oseltamivir
D-penicillamine 1 2c5l
enflurane 1 2fgb
buspirone 1 3bpt
valdecoxib 1 2vd6
rofecoxib 1 3chs
2iip 1 cefuroxime
aripiprazole 1 2q50
acitretin 1 3c6m
mecamylamine 1 3b6h
ribavirin 1 3dtw
3ctt 1 mesoridazine
neomycin 1 2v7o
doxorubicin 1 1pl8
levobunolol 1 2qy0
3dtw 1 ceftizoxime
piroxicam 1 1ohe
ketorolac 1 2ibi
1qrk 1 letrozole
moxifloxacin 1 3bt2
medroxyprogesterone 1 2f8v
clomipramine 1 2f8v
2q3z 1 trihexyphenidyl
3euf 1 adapalene
1fh0 1 vinorelbine
ropivacaine 1 1le7
1q22 1 mitotane
piroxicam 1 3c6m
serum_sickness 1 thyroxine
siadh 1 vinorelbine
fat_embolism 1 Drug_metabolism_-_other_enzymes
Adherens_junction 1 2c9a
2p69 1 eplerenone
1poe 1 lincomycin
nadolol 1 1c25
2q51 1 Alanine,_aspartate_and_glutamate_metabolism
cefoxitin 1 2zoq
1m6b 1 cefoxitin
clonidine 1 1umk
tetracycline 1 2i0e
2pjy 1 benztropine
mephenytoin 1 1jas
sildenafil 1 1k8r
raloxifene 1 3b6h
3chs 1 ondansetron
vardenafil 1 1cm8
1le7 1 salbutamol
imipramine 1 3e8d
2qy0 1 fludrocortisone
amrinone 1 3ctr
stavudine 1 2qy0
1wwt 1 oseltamivir
torasemide 1 3c6m
acetazolamide 1 2c4p
2vt5 1 amitriptyline
selegiline 1 2pe4
alprazolam 1 3b6h
donepezil 1 2a1t
cefoxitin 1 1qha
ofloxacin 1 2uui
trazodone 1 3chs
solifenacin_succinate 1 2nzt
bupropion 1 2v40
1xfb 1 tamoxifen
foscarnet 1 1hy3
nilutamide 1 2pfr
paricalcitol 1 1ohe
3biy 1 thyroxine
CCNU 1 2coe
3eo3 1 cephalexin
montelukast 1 2q8h
nortriptyline 1 2yuu
ofloxacin 1 1eem
5-fluorouracil 1 2pjy
gabapentin 1 1efn
aseptic_necrosis 1 methylprednisolone
pimozide 1 3eo3
DFMO 1 2fgb
6-thioguanine 1 1l1f
methazolamide 1 1nzi
sinus_tachycardia 1 theophylline
clonazepam 1 2pfr
darifenacin 1 3coi
2dyl 1 ACA
pseudomembranous_colitis 1 Taste_transduction
ticlopidine 1 3ctr
alosetron 1 3b6h
flurandrenolone 1 3b7k
melanoma 1 mycophenolic_acid
trimethoprim 1 2iik
nortriptyline 1 2r9p
halcinonide 1 2yuu
3b7k 1 tolmetin
calcitriol 1 1qr6
prednisolone 1 2vn0
1nuh 1 midazolam
penbutolol 1 3chs
prochlorperazine 1 3dax
aprepitant 1 2i0e
hirsutism 1 estrogen
nifedipine 1 3dax
atovaquone 1 3bpt
buspirone 1 3bhd
tazarotene 1 2ys0
apolar 1 1jas
venlafaxine 1 2jis
D-penicillamine 1 3biy
2qjf 1 Na
oxytetracycline 1 3e04
thiothixene 1 1cm8
pregabalin 1 2f8a
apraclonidine 1 2p69
rizatriptan 1 2q50
brimonidine 1 1xrj
timolol 1 3edr
3ene 1 nabilone
methylprednisolone 1 2zoq
hypophosphatemia 1 tramadol
amoxicillin 1 3e04
mTOR_signaling_pathway 1 3ene
tetracycline 1 2vki
3c5g 1 eprosartan
clodronate 1 1ohe
methylprednisolone 1 2v40
testosterone 1 1le7
celecoxib 1 2zoq
adenosine 1 2yuu
amylase_increased 1 linezolid
cyclopentolate 1 3e04
tazarotene 1 2p69
oxacillin 1 3crl
prochlorperazine 1 2opb
2h2u 1 dexamethasone
sulindac 1 1prx
articaine 1 2zox
3e04 1 piperacillin
methyclothiazide 1 1fsu
clomiphene_citrate 1 2q3z
serum_sickness 1 sulfisoxazole
gabapentin 1 3be1
omeprazole 1 1t2a
tegaserod 1 3dtw
3b3l 1 ambrisentan
thiotepa 1 2q3z
tPA 1 2i0e
fluvoxamine 1 2okj
3b3l 1 HMS
3ee2 1 levetiracetam
demeclocycline 1 1xd3
neomycin 1 1x59
methyltestosterone 1 1rqq
fluoxymesterone 1 3b7o
capecitabine 1 2f8v
cyclopentolate 1 2f29
apolar 1 2ysx
3dax 1 LCBF
pathological_fracture 1 doxorubicin
siadh 1 cyclobenzaprine
zonisamide 1 3ctt
2pfr 1 mesoridazine
mefenamic_acid 1 2ipj
3biy 1 flumazenil
3dtw 1 loperamide
montelukast 1 2qq2
1fsu 1 Glycosaminoglycan_degradation
protriptyline 1 2vt5
myocarditis 1 ads
lymphoma 1 lenalidomide
1t32 1 Systemic_lupus_erythematosus
sibutramine 1 2f8a
galactorrhea 1 estrogen
carbamazepine 1 2ipj
zanamivir 1 1t0l
2vxo 1 aztreonam
3edr 1 cefuroxime
caffeine 1 2ysx
2vn0 1 palonosetron
1ohe 1 hydralazine
ciclopirox 1 2vd6
nortriptyline 1 1le7
nifedipine 1 2pid
1rqq 1 loperamide
topotecan 1 2q50
lidocaine 1 2i0e
2qjf 1 ambrisentan
exemestane 1 1qrk
3crl 1 levetiracetam
gentamicin 1 1i7k
Adipocytokine_signaling_pathway 1 3b7o
seborrhea 1 minoxidil
2zoq 1 modafinil
1u3t 1 hydralazine
felodipine 1 2r6k
DCF 1 1cm8
clonidine 1 1tpn
riluzole 1 2vd6
amiloride 1 2w4m
allergic_alveolitis 1 D-penicillamine
bupropion 1 3biy
nortriptyline 1 2ch6
2h11 1 tranexamic_acid
delta_9-tetrahydrocannabinol 1 2ys0
anastrozole 1 2yuu
gentamicin 1 1xrj
clindamycin 1 3ee5
moxifloxacin 1 2ys0
indapamide 1 2p69
rivastigmine 1 2qy0
pindolol 1 1qr6
tazarotene 1 3chs
1tfx 1 lorazepam
2nzi 1 meropenem
capecitabine 1 3c6m
meclofenamate 1 2vgi
5-fluorouracil 1 2rfe
amrinone 1 3bd9
chlorpromazine 1 1jas
halcinonide 1 2ch6
3edr 1 benztropine
amrinone 1 3dtw
tPA 1 1q22
caffeine 1 1t2f
venlafaxine 1 1c25
mephenytoin 1 3b6h
2zoq 1 dexmedetomidine
ethotoin 1 3biy
idarubicin 1 2pid
fluvastatin 1 1jcn
caffeine 1 1jmo
tigecycline 1 3ee5
mephenytoin 1 2yr3
fluticasone 1 2wef
amiloride 1 1yrv
carteolol 1 1wwt
cefpodoxime 1 3edr
propylthiouracil 1 2rdw
chloramphenicol 1 2iik
cidofovir 1 2qt1
desipramine 1 2zoq
2rfe 1 toremifene
trimipramine 1 1jvg
desoximetasone 1 2vd6
1umk 1 midazolam
1yxm 1 gatifloxacin
2uzq 1 amitriptyline
flurandrenolone 1 2vki
enflurane 1 1qha
pramipexole 1 3b6h
idarubicin 1 1u3t
breast_enlargement 1 testosterone
1i7k 1 guanethidine
cortisol 1 3c6m
tinidazole 1 3bzh
fluphenazine 1 1qzu
2iik 1 duloxetine
rivastigmine 1 3biy
serum_sickness 1 ticlopidine
1q22 1 lovastatin
9-hydroxyrisperidone 1 2q3z
isoflurane 1 3e04
methyclothiazide 1 1tpn
2q4r 1 atomoxetine
piroxicam 1 3biy
demeclocycline 1 2i0e
nitrofurantoin 1 3efh
Metvix 1 2yuu
zanamivir 1 3e7e
methylphenidate 1 1d5r
hypopigmentation 1 fluocinonide
busulfan 1 2ibi
SU11248 1 3e04
metronidazole 1 1jmo
9-hydroxyrisperidone 1 2qq2
terazosin 1 3cki
terbinafine 1 2gvj
Implanon 1 2i7n
DCF 1 3dtw
minocycline 1 2vn0
1qrk 1 sulfadiazine
telangiectasia 1 Cyanoamino_acid_metabolism
thiothixene 1 2gmi
indomethacin 1 1gng
1t2f 1 tolbutamide
CCNU 1 2zox
Alba 1 1rfn
ciclopirox 1 2vgi
3cr0 1 THA
3ctr 1 benztropine
folliculitis 1 halobetasol_propionate
cyclobenzaprine 1 1jvg
aminoglutethimide 1 2vkt
omeprazole 1 2oq1
sulfisoxazole 1 3bpt
thalidomide 1 3bhd
DCF 1 2w0j
cetirizine 1 2etr
progesterone 1 3cqw
flurbiprofen 1 3bpt
idarubicin 1 1zdn
seborrhea 1 gefitinib
propranolol 1 1yjx
3ctr 1 midazolam
lamivudine 1 3bd9
Bax 1 1tfx
streptozotocin 1 1nrg
1jmo 1 flumazenil
2vt5 1 levetiracetam
3cqw 1 mesoridazine
1tfx 1 eplerenone
2ys0 1 tolmetin
3efh 1 haloperidol
tigecycline 1 2q51
nefazodone 1 1rfn
3edr 1 atropine
methysergide 1 2a1t
maprotiline 1 3edr
ibuprofen 1 2yuu
AAS 1 1ohe
irbesartan 1 2rfe
darifenacin 1 3ee2
fluphenazine 1 1bhg
protriptyline 1 1cm8
methyldopa 1 2qgx
propylthiouracil 1 2hda
2gu8 1 Hedgehog_signaling_pathway
lymphopenia 1 irinotecan
etodolac 1 1qr6
methylphenidate 1 2w4o
melanoma 1 selegiline
epinastine 1 2esq
cefaclor 1 3b3l
mitomycin_C 1 1t2a
sildenafil 1 1xd3
chloramphenicol 1 2opb
medroxyprogesterone 1 1pl8
tramadol 1 2v1y
3cki 1 lovastatin
labetalol 1 1wwt
kanamycin 1 2w73
2zoq 1 CLT
cholelithiasis 1 oxcarbazepine
minocycline 1 3ctt
triamterene 1 3efh
3b7k 1 THA
methyltestosterone 1 2okj
3dax 1 THA
seborrhea 1 azelaic_acid
streptozotocin 1 2c4p
gefitinib 1 3e8d
seborrhea 1 cetirizine
bicalutamide 1 1fbv
ziprasidone 1 3ctr
foscarnet 1 2v40
propylthiouracil 1 3bzh
pilocarpine 1 3biy
selegiline 1 2uzq
neomycin 1 3coi
fludarabine 1 3bpt
valdecoxib 1 2ys0
2gmi 1 cefditoren
trazodone 1 2p69
carbamazepine 1 2zj4
calcipotriol 1 2r6k
2okj 1 rimexolone
imipramine 1 2r9p
cortisone 1 3b7k
daunorubicin 1 1qzu
rizatriptan 1 2vgi
SZ 1 3ctr
articaine 1 2gmi
gemfibrozil 1 3crl
2okj 1 midazolam
clopidogrel 1 1wwt
prednisone 1 2ch6
olanzapine 1 2p69
1xd3 1 bexarotene
2ys0 1 carvedilol
mercaptopurine 1 2p31
2qjb 1 Cytokine-cytokine_receptor_interaction
sumatriptan 1 2a7v
1tpn 1 amitriptyline
olopatadine 1 2oq1
phenytoin 1 3dtw
2oq1 1 glipizide
clofazimine 1 1jcn
irinotecan 1 3b7k
tiludronate 1 3efh
vardenafil 1 2vgi
hirsutism 1 Pentose_phosphate_pathway
olanzapine 1 3efh
nitrogen_mustard 1 2q9g
tramadol 1 2uui
apolar 1 2r6k
budesonide 1 1pl8
5-fluorouracil 1 3e04
daunorubicin 1 1wuu
methyldopa 1 3bhm
maprotiline 1 2f8a
desoximetasone 1 2vkq
piroxicam 1 2q51
nifedipine 1 1wwt
cisapride 1 2zox
myocarditis 1 capecitabine
1m6d 1 midazolam
1zbq 1 HMS
valproic_acid 1 2q50
acamprosate 1 3e7e
3bpt 1 mitotane
3edr 1 prazosin
vaginal_hemorrhage 1 sulindac
zanamivir 1 1fw1
mitomycin_C 1 1wvo
olopatadine 1 1tpn
renal_insufficiency 1 indomethacin
1jm4 1 Notch_signaling_pathway
1t2f 1 triamcinolone
1u3t 1 nabilone
2iip 1 benazepril
bexarotene 1 3b7k
torasemide 1 2zoq
imiquimod 1 3crl
ciprofloxacin 1 2ch6
acamprosate 1 1nfb
2r99 1 ambrisentan
3bju 1 fluorometholone
nifedipine 1 1qr6
delta_9-tetrahydrocannabinol 1 2uui
rizatriptan 1 2jis
1yrv 1 modafinil
1u3t 1 cefadroxil
SZ 1 1tfx
desflurane 1 2z5y
delta_9-tetrahydrocannabinol 1 1f05
2q0n 1 cefuroxime
alendronate 1 2q9g
olopatadine 1 1bhg
ticlopidine 1 1u3t
retinoic_acid 1 3c6m
mitomycin_C 1 2q4r
lenalidomide 1 1cm8
blood_dyscrasia 1 Notch_signaling_pathway
desoximetasone 1 2uui
2uui 1 HMS
secobarbital 1 3c3c
ciprofloxacin 1 2opb
doxepin 1 1eem
metolazone 1 1mj4
idarubicin 1 2qy0
telmisartan 1 1bhg
delta_9-tetrahydrocannabinol 1 3bhd
myocarditis 1 ethambutol
peripheral_vascular_disorder 1 carvedilol
nilutamide 1 2v9j
alendronate 1 1yrv
flutamide 1 2opb
nitrofurantoin 1 3cs9
prochlorperazine 1 2okj
9-hydroxyrisperidone 1 2vt5
desflurane 1 1ohe
flecainide 1 1tpn
carbamazepine 1 1qzu
candesartan 1 3efh
trimipramine 1 1rfn
estrogen 1 3efh
cefaclor 1 1k6m
lidocaine 1 1qr6
remifentanil 1 2etr
mannitol 1 3bg9
2nzt 1 eplerenone
clindamycin 1 2vgi
primidone 1 2qg4
Ras 1 3eo3
primidone 1 3chs
esr_increased 1 Glycosaminoglycan_degradation
enflurane 1 2dyl
nitrogen_mustard 1 2okj
oxaprozin 1 2zj4
SU11248 1 2a1t
1qr6 1 hydralazine
azithromycin 1 2uw2
DCF 1 1xwn
alprazolam 1 3efh
oxcarbazepine 1 2q8i
selegiline 1 3dtw
1qrk 1 clozapine
3dax 1 mitotane
thiothixene 1 3cki
metolazone 1 1qip
hydrochlorothiazide 1 3efh
2dfd 1 Pyruvate_metabolism
gabapentin 1 2vxo
2ax4 1 tamoxifen
2zj4 1 levetiracetam
remifentanil 1 3chs
2wef 1 vitamin_D
mepivacaine 1 2wef
fluoxetine 1 2vn0
siadh 1 perphenazine
2qjf 1 phenytoin
trimipramine 1 1fbv
5-aminosalicylic_acid 1 3dtw
acamprosate 1 2ax4
anastrozole 1 1rfn
pimozide 1 2f8a
3coi 1 cefadroxil
ursodeoxycholic_acid 1 3efh
fluticasone 1 3e8d
minocycline 1 1yxm
AAS 1 3crl
dasatinib 1 2ys0
2r99 1 lorazepam
2jis 1 Taurine_and_hypotaurine_metabolism
pelvic_pain 1 rabeprazole
pamidronate 1 3dtw
3bhd 1 ethambutol
methysergide 1 2zoq
gentamicin 1 2gmi
Ras 1 2uui
cyclophosphamide 1 2yuu
flumethasone 1 1gng
alclometasone 1 2vgi
kanamycin 1 3e7e
lomefloxacin 1 2i0e
dexamethasone 1 2vd6
terazosin 1 3c6m
seborrhea 1 delavirdine
3bhm 1 mycophenolic_acid
stavudine 1 2ibi
fecal_impaction 1 solifenacin_succinate
Heparan_sulfate_biosynthesis 1 1t8u
budesonide 1 2uui
3ctr 1 haloperidol
cyclophosphamide 1 1tfx
mafenide_acetate 1 3bd9
2ys0 1 cefazolin
raloxifene 1 1ism
2p69 1 cephalexin
triamterene 1 3b6h
2vr2 1 vinorelbine
mephenytoin 1 2ys0
linezolid 1 3brt
terbutaline 1 3bzh
fluvastatin 1 2cyx
clomipramine 1 2wef
3bpt 1 sulfadiazine
amsacrine 1 2z5d
montelukast 1 1nzi
2q8i 1 polyglutamine
ticlopidine 1 2i0e
1gng 1 Cell_cycle
erythromycin 1 2uui
2dyl 1 ethambutol
kanamycin 1 3cs9
ketoprofen 1 3bt2
ifosfamide 1 1le7
1zkc 1 duloxetine
foscarnet 1 1d5r
metronidazole 1 3c6m
nefazodone 1 3chs
secobarbital 1 2ch6
sumatriptan 1 1k8r
pimozide 1 2ax4
amoxapine 1 1t2a
lansoprazole 1 1nrg
topiramate 1 2esq
diazoxide 1 2dyl
metolazone 1 2qq2
renal_tubular_acidosis 1 Calcium_signaling_pathway
cyclobenzaprine 1 1xdm
isosorbide-5-mononitrate 1 2p69
brimonidine 1 1q22
gabapentin 1 2q8i
uterine_hemorrhage 1 rabeprazole
zoledronic_acid 1 2b3y
1mj4 1 palonosetron
3bhd 1 ciclesonide
SU11248 1 1u3t
SU11248 1 3dax
alpha-methyl-p-tyrosine 1 2vgi
meclofenamate 1 1qzu
penbutolol 1 3bpt
2z5d 1 cefixime
prednisone 1 1k62
pantoprazole 1 1t2f
1q22 1 mesoridazine
2q4r 1 tolbutamide
acamprosate 1 3dtw
torasemide 1 2w4o
temozolomide 1 1le7
stavudine 1 3c6m
dexamethasone 1 2qq2
lidocaine 1 1jcn
lamivudine 1 2vgi
1rjb 1 Cytokine-cytokine_receptor_interaction
vaginal_hemorrhage 1 toremifene
topiramate 1 2ibi
3biy 1 oxybutynin
hirsutism 1 5-aminosalicylic_acid
2nzt 1 prazosin
demeclocycline 1 2pid
terbutaline 1 3biy
cortisone 1 3biy
spironolactone 1 1ehw
1xwn 1 levetiracetam
2pfr 1 aztreonam
etodolac 1 1qha
prednicarbate 1 2oq1
2rda 1 raltitrexed
2w4m 1 reserpine
secobarbital 1 3b6h
Ets 1 1jcn
osteoporosis 1 Ubiquitin_mediated_proteolysis
nefazodone 1 3bju
cefaclor 1 2q50
protriptyline 1 2q3z
beclomethasone 1 1tpn
tinidazole 1 1le7
3ctr 1 ondansetron
DMP 1 2w0j
penicillin_V 1 2nzt
pentoxifylline 1 3edr
ropivacaine 1 1cm8
fecal_incontinence 1 hydromorphone
flecainide 1 2q50
amoxapine 1 3ee5
exemestane 1 3biy
rofecoxib 1 3edr
rofecoxib 1 3bpt
doxepin 1 1q22
terazosin 1 2v1y
chlorambucil 1 2pfr
loxapine 1 3edr
foscarnet 1 2qgx
pipotiazine 1 3eo3
8-methoxypsoralen 1 3c6m
2c5l 1 cefotaxime
methylphenidate 1 2zoq
amoxapine 1 2gmi
esr_increased 1 methysergide
entacapone 1 2etr
myositis 1 doxorubicin
2qy0 1 tolbutamide
baclofen 1 3biy
oxacillin 1 2p6b
rofecoxib 1 3efh
2wef 1 cefadroxil
zoledronic_acid 1 2ibi
halcinonide 1 2zoq
2q8i 1 Pyruvate_metabolism
cisplatin 1 2vt5
valdecoxib 1 2vgi
danazol 1 3ee2
flecainide 1 1t0l
3ctr 1 trihexyphenidyl
progesterone 1 2vt5
1t2f 1 5-fluorocytosine
estrogen 1 1qrk
risperidone 1 1bhg
prochlorperazine 1 2uui
1t2f 1 nateglinide
3ctr 1 rimexolone
doxycycline 1 2f57
acetazolamide 1 2iik
cetirizine 1 2qy0
sulindac 1 1rqq
zolpidem 1 1jcn
1qha 1 gemifloxacin
amiloride 1 1xfb
paroxetine 1 3biy
Alba 1 2a1t
paroxetine 1 2a1t
ciclopirox 1 2vt5
2coj 1 meprobamate
pseudomembranous_colitis 1 oxacillin
3coi 1 tamoxifen
spironolactone 1 2qc8
tramadol 1 2q4r
2f8v 1 eprosartan
azithromycin 1 1xd3
furosemide 1 1t2f
tiotropium 1 2vt5
labetalol 1 2oq1
selegiline 1 1yxm
1d5r 1 cefepime
delta_9-tetrahydrocannabinol 1 2a1t
1qha 1 ambrisentan
herpes_zoster 1 bicalutamide
isoflurane 1 3ctt
clofazimine 1 3b6h
1d1t 1 Metabolism_of_xenobiotics_by_cytochrome_P450
right_upper_quadrant_pain 1 ribavirin
sulfasalazine 1 3ctr
ethosuximide 1 3e04
progesterone 1 2ax4
testosterone 1 3edr
bicalutamide 1 2vn0
2okk 1 cefditoren
2zoq 1 ondansetron
rivastigmine 1 3eo3
nedocromil_sodium 1 2yuu
retinoic_acid 1 1jmo
2oq1 1 meprobamate
hydrochlorothiazide 1 1tpn
gliclazide 1 2hda
lenalidomide 1 3dtw
amoxapine 1 3bzh
pipotiazine 1 2zox
montelukast 1 3beg
Tyrosine_metabolism 1 3cos
2vgi 1 cefditoren
estrogen 1 2qy0
molindone 1 1wvo
2q4r 1 bromocriptine
maprotiline 1 2ch6
desoximetasone 1 2ysx
risedronate 1 1yrv
efavirenz 1 2vt5
trifluoperazine 1 1cm8
fluoxetine 1 2f29
1tpn 1 toremifene
1wwt 1 cephalexin
cimetidine 1 2v7o
propranolol 1 1eyb
naratriptan 1 2ys0
isoflurane 1 2h64
apraclonidine 1 3ee2
zolpidem 1 1pl8
2ipj 1 ambrisentan
prochlorperazine 1 2zoq
gemfibrozil 1 1bhg
mannitol 1 3cxs
3eo3 1 trihexyphenidyl
candesartan 1 2zoq
nadolol 1 2q50
imipramine 1 2zox
vaginal_hemorrhage 1 ambrisentan
3ebs 1 polyglutamine
fluoxetine 1 2vt5
3dax 1 chlorpropamide
bicalutamide 1 2p69
ketoprofen 1 1xdm
Ras 1 3cqw
etodolac 1 2f8v
telmisartan 1 2zox
3c6m 1 lorazepam
clodronate 1 3e04
nefazodone 1 2goo
CFB 1 2iik
2zoq 1 sulfadiazine
hepatomegaly 1 CFB
sildenafil 1 2pfr
cisapride 1 1u3t
3efh 1 duloxetine
dicloxacillin 1 1eem
terbutaline 1 2ibi
propofol 1 1ohe
3d7c 1 methylprednisolone
methyldopa 1 2ys0
oxytetracycline 1 3ee5
DCF 1 2okj
fungal_dermatitis 1 valdecoxib
3b6h 1 lincomycin
oxacillin 1 1eem
tegaserod 1 2q4r
tendinitis 1 eprosartan
domperidone 1 1qha
2vkt 1 Pyrimidine_metabolism
isoflurane 1 1ohe
nelarabine 1 2vgi
risperidone 1 3crl
nebivolol 1 3ctr
pamidronate 1 2a7v
2oq1 1 amitriptyline
aseptic_meningitis 1 Systemic_lupus_erythematosus
mirtazapine 1 2vt5
ibandronate 1 1i7k
sulfasalazine 1 3c6m
protriptyline 1 3efh
3d7c 1 atomoxetine
chloramphenicol 1 3ene
labetalol 1 2q3z
rizatriptan 1 1rfn
thalidomide 1 2q8i
2p6b 1 carvedilol
secobarbital 1 2r9p
protriptyline 1 2uzp
DFMO 1 2aw5
cetirizine 1 3dar
ptosis 1 ketorolac
progesterone 1 3be1
2-chlorodeoxyadenosine 1 2pfr
1gum 1 lorazepam
naproxen 1 2qy0
rabeprazole 1 3c6m
epinastine 1 2a2d
torasemide 1 2vt5
1rfn 1 ambrisentan
apolar 1 1yxm
flecainide 1 3cki
1jas 1 tranexamic_acid
retinoic_acid 1 2qjb
2f2c 1 lovastatin
fluphenazine 1 2oq1
mitomycin_C 1 2vgi
bupivacaine 1 1d5r
pergolide 1 2yuu
folliculitis 1 oxcarbazepine
2rda 1 ofloxacin
primidone 1 1w6k
3cqw 1 chlorpropamide
zolpidem 1 3be1
testosterone 1 2ch6
tizanidine 1 1le7
cisapride 1 2z7s
mafenide_acetate 1 1nfb
adenosine 1 3ee2
stria 1 fluocinolone_acetonide
daunorubicin 1 3dax
tegaserod 1 2i7n
moxifloxacin 1 2wef
fluphenazine 1 2djg
riluzole 1 2zoq
flurandrenolone 1 2h2u
irbesartan 1 1gng
amoxapine 1 3efh
dihydroergotamine 1 1qzu
flecainide 1 2yuu
amsacrine 1 1k8r
clodronate 1 2aw5
Ets 1 3b7k
2coe 1 rimexolone
dasatinib 1 1m6d
anagrelide 1 1gum
nilutamide 1 3b6h
sumatriptan 1 3ctr
ampicillin 1 3cu0
cortisol 1 1tfx
streptozotocin 1 2w4l
clindamycin 1 1k8r
impetigo 1 zalcitabine
testosterone 1 2yuu
halobetasol_propionate 1 2uui
ethotoin 1 1e0a
prednisone 1 2opb
1yxm 1 atenolol
sevoflurane 1 1tfx
2p69 1 modafinil
articaine 1 3chs
clofazimine 1 3d7c
2vkq 1 ondansetron
chlorpromazine 1 2ok5
rofecoxib 1 2vd6
3cxs 1 5-fluorocytosine
calcipotriol 1 2pzd
zolmitriptan 1 1e0a
1eem 1 fluorometholone
seborrhea 1 Heparan_sulfate_biosynthesis
torasemide 1 2esq
citalopram 1 3efh
trimetrexate 1 1u3t
fludarabine 1 2q9g
bezafibrate 1 1wwt
terbutaline 1 2okj
hepatomegaly 1 didanosine
2p6b 1 T_cell_receptor_signaling_pathway
cefoxitin 1 2q50
dasatinib 1 2vt5
2zox 1 dexmedetomidine
pramipexole 1 1bhg
1pl8 1 nabilone
2uui 1 mesoridazine
fluocinonide 1 2vgi
mometasone 1 2qq2
fluocinolone_acetonide 1 1i7k
mafenide_acetate 1 3ctt
2z5d 1 isocarboxazid
3cs9 1 chloroquine
Adherens_junction 1 3eu0
3edr 1 mesoridazine
ertapenem 1 1mq0
lamivudine 1 2ysx
voriconazole 1 1le7
oxcarbazepine 1 3efh
methysergide 1 3bpt
propranolol 1 2ipj
lamotrigine 1 3ctr
Prostate_cancer 1 1gng
B_cell_receptor_signaling_pathway 1 2c5l
breast_cancer 1 pramipexole
1rfn 1 hydroxychloroquine
isoflurane 1 3b7k
hirsutism 1 aripiprazole
mycophenolic_acid 1 2uui
metronidazole 1 3edr
hypophosphatemia 1 zalcitabine
linezolid 1 3dax
2p69 1 guanethidine
pentobarbital 1 3ctr
mercaptopurine 1 2uui
cidofovir 1 2yuq
2opb 1 lorazepam
periodontal_abscess 1 rabeprazole
pulmonary_infiltration 1 ertapenem
2vt5 1 oseltamivir
nortriptyline 1 2v40
pyrimethamine 1 1cm8
labetalol 1 1zrh
1d5r 1 chlorpropamide
3ctr 1 letrozole
furosemide 1 1jmo
thioridazine 1 2pid
bicalutamide 1 1ohe
mafenide_acetate 1 2pjy
dasatinib 1 3biy
lamotrigine 1 2vd6
vardenafil 1 2w4o
alendronate 1 1jmo
1qr6 1 aztreonam
1fsu 1 sulfadiazine
sevoflurane 1 2zj4
tiotropium 1 3efh
1d5r 1 modafinil
nabumetone 1 2gmi
darifenacin 1 2zoq
1qrk 1 carvedilol
nail_disorder 1 thalidomide
ketoprofen 1 2iik
tPA 1 3e04
3dtw 1 cefditoren
1xfb 1 aztreonam
exemestane 1 1f05
rivastigmine 1 1gng
indomethacin 1 2zoq
3coi 1 quinidine
minoxidil 1 3ctt
entacapone 1 3b6h
cyclopentolate 1 3bzh
diabetic_ketoacidosis 1 riluzole
fibrosis 1 anagrelide
propofol 1 3eo3
tolcapone 1 3bce
alosetron 1 2zj4
budesonide 1 1eyb
nicotinic_acid 1 2p69
mecamylamine 1 1eem
fungal_dermatitis 1 gliclazide
penbutolol 1 1bhg
ticlopidine 1 2v1y
thioridazine 1 2v1y
1tfx 1 sertraline
zoledronic_acid 1 1jmo
D-penicillamine 1 1i7k
CCNU 1 1t2a
diazoxide 1 2vgi
methyldopa 1 2iip
2v1y 1 ciclesonide
clonidine 1 2okj
risperidone 1 2f57
budesonide 1 2zoq
nasal_septum_perforation 1 Drug_metabolism_-_other_enzymes
mefenamic_acid 1 2vgi
apraclonidine 1 1xwn
pyridostigmine 1 3efh
diazepam 1 2ax4
1le7 1 theophylline
1qr6 1 amitriptyline
gefitinib 1 3elo
azathioprine 1 2w4l
adenosine 1 1fsu
Bax 1 1xwn
halobetasol_propionate 1 1eyb
2pfr 1 thyroxine
nefazodone 1 3bpt
valproic_acid 1 2c4p
tegaserod 1 1rqq
pilocarpine 1 3b7k
doxazosin 1 3e04
ETV 1 2gmi
amrinone 1 1u3t
epinastine 1 1qrk
oxymetholone 1 3bhd
flurbiprofen 1 1wwt
zidovudine 1 2f8v
baclofen 1 2uui
desipramine 1 2q3z
2v1y 1 benztropine
2ch6 1 theophylline
ifosfamide 1 2vo1
porfimer_sodium 1 2cyx
1qha 1 carvedilol
porfimer_sodium 1 2q51
cidofovir 1 3ee2
retinoic_acid 1 3bhd
DMP 1 2g45
1orf 1 mifepristone
2wef 1 ciclesonide
morphine 1 3edr
2-chlorodeoxyadenosine 1 1wuu
3c6m 1 cromolyn
solifenacin_succinate 1 2gmi
3cki 1 rimexolone
2qg4 1 cefepime
ketorolac 1 2q8i
ganciclovir 1 3bpt
3dog 1 pamidronate
1yrv 1 HMS
3b7k 1 mesoridazine
terbutaline 1 2q50
ribavirin 1 1nfb
clopidogrel 1 1tpn
simvastatin 1 2zoq
clonidine 1 1wwt
2okk 1 mycophenolic_acid
fludarabine 1 3edr
pulmonary_infiltration 1 lenalidomide
1m6d 1 piperacillin
loxapine 1 3dax
levonorgestrel 1 2v40
penicillin_V 1 1le7
2-chlorodeoxyadenosine 1 2ka6
3biy 1 tamoxifen
breast_enlargement 1 norethisterone
pseudomembranous_colitis 1 tigecycline
3dax 1 haloperidol
zidovudine 1 2coj
night_blindness 1 pregabalin
1le7 1 quinidine
cefoxitin 1 3b7o
loxapine 1 3bhm
mTOR_signaling_pathway 1 2vki
efavirenz 1 3bpt
chlorpromazine 1 2pfr
2vgi 1 salbutamol
clopidogrel 1 2qq2
DFMO 1 2oq1
flecainide 1 1nuh
prednisone 1 2q9g
daunorubicin 1 2vt5
demeclocycline 1 3dax
flurandrenolone 1 2qq2
sulfasalazine 1 3bce
DMP 1 2j0d
allergic_rhinitis 1 lenalidomide
flurbiprofen 1 1rfn
oxiconazole 1 1wvo
D-penicillamine 1 2dyl
methysergide 1 1wvo
cisapride 1 2pid
acitretin 1 1cm8
levobunolol 1 2vgi
1iau 1 cefuroxime
2pfr 1 benztropine
mycophenolic_acid 1 1xfb
2edy 1 Cell_adhesion_molecules_(CAMs)
lansoprazole 1 2pfr
naproxen 1 1qzu
azathioprine 1 1d5r
N-0437 1 1u3t
mometasone 1 3dax
oxymetholone 1 3ctr
daunorubicin 1 1bhg
proctitis 1 tetracycline
isosorbide-5-mononitrate 1 1zkc
danazol 1 2qq2
6-thioguanine 1 3e8d
siadh 1 doxepin
1t2f 1 ceftazidime
levobunolol 1 2coe
doxorubicin 1 3c4f
levonorgestrel 1 3chs
clonidine 1 3bpt
3bpt 1 carvedilol
paricalcitol 1 3cs9
doxycycline 1 2pzd
zidovudine 1 1xwn
perphenazine 1 1t2f
dexamethasone 1 2hda
3edr 1 benazepril
famotidine 1 1fsu
lansoprazole 1 2vt5
fluphenazine 1 2aw5
mefenamic_acid 1 1q22
pamidronate 1 1qh5
alprazolam 1 2okj
clofazimine 1 1bhg
2q8h 1 vitamin_D
2q3z 1 mitotane
indomethacin 1 2p69
fluphenazine 1 3bt2
cisplatin 1 1nrg
periodontal_disease 1 doxycycline
1fsu 1 phenytoin
3eo3 1 diltiazem
1t0l 1 Citrate_cycle_(TCA_cycle)
1bhg 1 cephradine
propofol 1 3biy
2h11 1 D-penicillamine
1jcn 1 rimexolone
3b6h 1 nateglinide
1eem 1 tamoxifen
rofecoxib 1 2gmi
amoxapine 1 3be1
DMP 1 2j0f
acetazolamide 1 1qrk
lymphopenia 1 cefaclor
nicotinic_acid 1 2oq1
irbesartan 1 3ee5
gliclazide 1 1jas
oxytetracycline 1 1zkc
fluocinonide 1 2ch6
hyperparathyroidism 1 valdecoxib
rivastigmine 1 1jmo
domperidone 1 3e04
2zj4 1 ondansetron
2qq2 1 tolbutamide
clonidine 1 2gmi
calcitriol 1 1m6d
1rqq 1 thyroxine
bicalutamide 1 3dax
dihydroergotamine 1 2qy0
sildenafil 1 3coi
trifluoperazine 1 2q9g
3ctt 1 quinidine
indomethacin 1 3b6h
trazodone 1 2vn0
1x9d 1 N-Glycan_biosynthesis
nabumetone 1 2ch6
fenofibrate 1 3c6m
bupropion 1 2ch6
estradiol 1 2vt5
fluvastatin 1 1jas
SZ 1 3edr
2f8v 1 THA
danazol 1 2qg4
gabapentin 1 3efh
mannitol 1 3dtw
2vgi 1 aztreonam
sildenafil 1 3cki
2qq2 1 lincomycin
aprepitant 1 1k8r
gentamicin 1 3dax
caffeine 1 3ctt
acamprosate 1 1tfx
1mj4 1 amifostine
3efh 1 trihexyphenidyl
prednisone 1 3b7k
1gng 1 thymidine
pindolol 1 3eo3
cisplatin 1 3ctt
ofloxacin 1 1cm8
alendronate 1 2q8i
tolcapone 1 2qt1
levonorgestrel 1 2esq
renal_insufficiency 1 cisplatin
diflunisal 1 1i7k
bezafibrate 1 2qt1
indapamide 1 2qq2
delta_9-tetrahydrocannabinol 1 1cm8
timolol 1 3efh
desipramine 1 3ee2
clofazimine 1 1cm8
hyperpigmentation 1 idarubicin
etoposide 1 2pid
bexarotene 1 2zox
simvastatin 1 3chs
buspirone 1 3ctt
2gmi 1 oseltamivir
3bpt 1 thymidine
mephenytoin 1 1u3t
loxapine 1 2uzq
2vn0 1 sertraline
fluoxymesterone 1 1rqq
3crl 1 amifostine
3eo3 1 mesoridazine
gliclazide 1 2vd6
imiquimod 1 1tpn
2c4p 1 flunisolide
2h6d 1 Adipocytokine_signaling_pathway
cefpodoxime 1 2okj
candesartan 1 1bhg
olopatadine 1 2uui
1f05 1 isocarboxazid
3e8d 1 piperacillin
topotecan 1 3brt
mannitol 1 2d06
aseptic_necrosis 1 prednisone
clotrimazole 1 2r9p
scleritis 1 risedronate
beclomethasone 1 1rqq
prednisone 1 2coe
nefazodone 1 2j0f
2f29 1 tolazamide
Prostate_cancer 1 3ene
doxycycline 1 2q9g
sulindac 1 3efh
memantine 1 3c6m
molindone 1 3edr
ketorolac 1 2ch6
leukocytoclastic_vasculitis 1 allopurinol
megestrol 1 2q50
malabsorption 1 kanamycin
2-chlorodeoxyadenosine 1 2okk
protriptyline 1 1d5r
Bax 1 2rfe
enterocolitis 1 idarubicin
aprepitant 1 2a1t
irbesartan 1 3edr
anastrozole 1 2q50
sulfisoxazole 1 3e04
hypertrichosis 1 flumethasone
oxiconazole 1 1i7k
3bzh 1 vinorelbine
erlotinib 1 1xfb
buspirone 1 1ohe
dasatinib 1 1rqq
linezolid 1 3edr
clopidogrel 1 3e04
DCF 1 2hhj
acamprosate 1 3dwy
fluticasone 1 2q4r
mephenytoin 1 2rdw
2zoq 1 gatifloxacin
fluphenazine 1 1m6d
thiothixene 1 2zj4
spironolactone 1 2p6b
1w98 1 5-fluorocytosine
dicloxacillin 1 1t0l
terbinafine 1 2w4o
3dax 1 eplerenone
2qq2 1 cromolyn
desipramine 1 2q8i
sulfisoxazole 1 1rqq
ropivacaine 1 2vt5
2p69 1 cromolyn
ketoconazole 1 1tpn
triamcinolone 1 1tfx
cyclobenzaprine 1 2p69
pindolol 1 1bhg
fluvoxamine 1 2q3z
alkalosis 1 dexamethasone
prednisolone 1 3b7k
3e7e 1 cinacalcet
triamterene 1 2zoq
topotecan 1 1qrk
zidovudine 1 1d5r
alosetron 1 2q3z
3cr0 1 captopril
CFB 1 3eqi
dexamethasone 1 3biy
trimetrexate 1 3b6h
ganciclovir 1 2gvj
thalidomide 1 2ys0
1jas 1 trihexyphenidyl
hernia 1 diclofenac
brimonidine 1 3cqw
leukocytoclastic_vasculitis 1 sulindac
tiotropium 1 1xsc
ganciclovir 1 2q3z
entacapone 1 3efh
3bzh 1 cefepime
2ys0 1 isocarboxazid
oxycodone 1 1fbv
erythromycin 1 2q3z
acyclovir 1 1nuh
Prostate_cancer 1 3be1
mitomycin_C 1 3dtw
moxifloxacin 1 2vkq
selegiline 1 3crl
oxycodone 1 2gmv
halobetasol_propionate 1 2zj4
mephenytoin 1 2vo1
lamotrigine 1 1tpn
3edr 1 cefditoren
tramadol 1 1d5r
2iip 1 cefotaxime
clodronate 1 1jmo
2qjf 1 LCBF
pilocarpine 1 2zj4
hydrochlorothiazide 1 2p69
9-hydroxyrisperidone 1 1tfx
fenofibrate 1 3dtw
2ok5 1 meropenem
perphenazine 1 3chs
pantoprazole 1 2h2u
2uzx 1 gemifloxacin
mefenamic_acid 1 3biy
2v40 1 HMS
FTC 1 1jas
electrolyte_imbalance 1 nitrofurantoin
valproic_acid 1 2f8v
labetalol 1 1ohe
2f29 1 cephem
olopatadine 1 2v1y
2ch6 1 quinidine
acyclovir 1 3bzi
penicillin_G 1 2rda
metolazone 1 1bhg
metronidazole 1 3dtw
hydrochlorothiazide 1 1ohe
mirtazapine 1 3edr
uterine_hemorrhage 1 pregabalin
1u3t 1 chlorpropamide
hypertrichosis 1 cortisol
caffeine 1 3chs
3biy 1 chlorpropamide
olopatadine 1 1u3t
3cki 1 vitamin_D
fluphenazine 1 2q50
famotidine 1 2f57
metolazone 1 3b6h
photopsia 1 aripiprazole
meningitis 1 thiotepa
methazolamide 1 2gmi
estrogen 1 2q3z
ropivacaine 1 3dax
2ax4 1 eprosartan
BCNU 1 3b6h
baclofen 1 1rfn
2qq2 1 fludrocortisone
nedocromil_sodium 1 2w4o
penicillin_V 1 2fgb
naproxen 1 3efh
abacavir 1 2vt5
zanamivir 1 2ysx
caffeine 1 2qy0
melphalan 1 3brt
vardenafil 1 2ys0
2vt5 1 trihexyphenidyl
1t2f 1 nabilone
2w4m 1 fludarabine
melphalan 1 3be1
2yuq 1 captopril
2rmk 1 loperamide
pregabalin 1 2c5l
anastrozole 1 2gvj
2rmk 1 piperacillin
methyclothiazide 1 2dyl
1tpn 1 oxybutynin
gemfibrozil 1 3eo3
timolol 1 3bzh
1tev 1 neomycin
mepivacaine 1 2rfe
fluticasone 1 1nun
zolmitriptan 1 1q22
2h7v 1 mitomycin_C
isoflurane 1 2pd6
timolol 1 3dtw
levonorgestrel 1 1m6d
2p6b 1 tolbutamide
morphine 1 2qgx
levonorgestrel 1 2vgi
clonazepam 1 2vgi
1qr6 1 modafinil
3dar 1 ceftriaxone
venlafaxine 1 2vt5
fluocinolone_acetonide 1 1qzu
gum_hemorrhage 1 riluzole
sildenafil 1 3b6h
melphalan 1 1tfx
1k8r 1 guanethidine
epinastine 1 2c5l
parkinson 1 5-fluorouracil
malignant_hyperthermia 1 isoflurane
clobetasol 1 2oq1
efavirenz 1 1qrk
kanamycin 1 2c3t
paricalcitol 1 3dax
demeclocycline 1 1zkc
kanamycin 1 1qha
9-hydroxyrisperidone 1 1w6k
carteolol 1 1t2f
tPA 1 3dtw
doxepin 1 2ka6
lymphopenia 1 alendronate
ursodeoxycholic_acid 1 3dax
paralytic_ileus 1 chlorpromazine
torasemide 1 1t2a
dasatinib 1 2q3z
clonazepam 1 1tfx
clonazepam 1 2uui
clomiphene_citrate 1 1tfx
Ras 1 2q8h
clopidogrel 1 1umk
D-penicillamine 1 2zoq
tolcapone 1 3euf
spironolactone 1 2r9p
2g49 1 isocarboxazid
chlorpromazine 1 2iip
acyclovir 1 3ctt
pathological_fracture 1 methylprednisolone
flumethasone 1 2q3z
naproxen 1 2f8v
apolar 1 1t2a
acyclovir 1 2rfe
ampicillin 1 2p69
demeclocycline 1 1gua
3cs9 1 hydroxychloroquine
lansoprazole 1 3crl
morphine 1 1le7
fosphenytoin 1 2vgi
zalcitabine 1 1xfb
CCNU 1 2fgb
megestrol 1 1tpn
1yjx 1 glipizide
flurbiprofen 1 2rfe
pseudomembranous_colitis 1 trovafloxacin
ampicillin 1 3ene
ketorolac 1 1u3t
3ee2 1 midazolam
amcinonide 1 2zj4
remifentanil 1 3bhd
1k8r 1 carvedilol
burning_sensation 1 vardenafil
linezolid 1 1qrk
2vt5 1 clozapine
flumethasone 1 2okj
SU11248 1 2vgi
gum_hemorrhage 1 Chondroitin_sulfate_biosynthesis
mefenamic_acid 1 2ch6
thiothixene 1 1rfn
cisapride 1 3bpt
alendronate 1 2f2c
3biy 1 quetiapine
irbesartan 1 3euf
memantine 1 3dax
mometasone 1 1qip
amcinonide 1 2wef
azithromycin 1 1dig
lomefloxacin 1 2uzq
papilledema 1 Na
3ctr 1 glipizide
pemetrexed 1 3dax
2f5z 1 Citrate_cycle_(TCA_cycle)
fenofibrate 1 3bhd
oxcarbazepine 1 2pfr
1rqq 1 LCBF
3e04 1 prazosin
parkinson 1 THA
Fructose_and_mannose_metabolism 1 2nzt
1d5r 1 haloperidol
oxycodone 1 3ee2
3efh 1 tolmetin
thioridazine 1 2djg
ketorolac 1 1cm8
2j0d 1 pamidronate
thiotepa 1 2c2v
ertapenem 1 2f57
3d7c 1 loperamide
2ch6 1 cefadroxil
clonazepam 1 1m6d
eletriptan 1 2p69
cefdinir 1 2q8i
DCF 1 1nfb
allergic_alveolitis 1 lenalidomide
naproxen 1 3bzh
3c6m 1 haloperidol
cyclopentolate 1 2uui
Type_II_diabetes_mellitus 1 2zoq
venlafaxine 1 2vgi
2w4o 1 ACA
fluoxymesterone 1 3e04
doxorubicin 1 2qy0
fluvastatin 1 3bg9
terbutaline 1 3efh
methysergide 1 2v40
2q4r 1 cefadroxil
penbutolol 1 3crl
allopurinol 1 2ka6
riluzole 1 2q9g
carteolol 1 2yuu
1wvo 1 glipizide
alprazolam 1 1tfx
desflurane 1 1tfx
isoflurane 1 1le7
tPA 1 1d5r
Adherens_junction 1 2uzx
3bce 1 captopril
2vt5 1 gemifloxacin
3edr 1 quetiapine
phenytoin 1 2ys0
nefazodone 1 2pid
3dtw 1 isocarboxazid
FTC 1 2vki
dasatinib 1 3b7o
famotidine 1 1yjx
cidofovir 1 1cm8
nail_disorder 1 oxybutynin
parkinson 1 quetiapine
hydrochlorothiazide 1 3ctt
2uzx 1 flumazenil
medroxyprogesterone 1 2coe
imipramine 1 2f8v
thiotepa 1 2clq
acyclovir 1 3bg9
formoterol 1 2zoq
2v1y 1 cefixime
EHDP 1 2vki
cefoxitin 1 2ch6
mecamylamine 1 1prx
idarubicin 1 3ctr
methyclothiazide 1 2p69
dicloxacillin 1 2vt5
sotalol 1 3edr
riluzole 1 3biy
clopidogrel 1 2coe
dicloxacillin 1 1d5r
procainamide 1 3dax
doxazosin 1 3dax
2a1t 1 diltiazem
fenofibrate 1 1gng
meclofenamate 1 2j6l
2pfr 1 carvedilol
piroxicam 1 3dax
raloxifene 1 2zj4
2okj 1 lincomycin
maprotiline 1 2r9p
metoclopramide 1 2vt5
3c6m 1 tranexamic_acid
2vgi 1 gatifloxacin
2goo 1 Cytokine-cytokine_receptor_interaction
cyproterone 1 3biy
2opb 1 toremifene
tizanidine 1 2yuq
tetracycline 1 2nzi
neomycin 1 2f8a
lamotrigine 1 2j0f
carteolol 1 1le7
apraclonidine 1 1qrk
3b7k 1 clozapine
3bce 1 methotrexate
2vxo 1 cefepime
lamotrigine 1 1xrj
tiotropium 1 1cm8
lansoprazole 1 2nzt
allopurinol 1 2v40
1wzw 1 ambrisentan
3bhm 1 piperacillin
5-aminosalicylic_acid 1 2ibi
ciclopirox 1 3c6m
solifenacin_succinate 1 2q51
Ets 1 1i7k
2zj4 1 captopril
phenytoin 1 3dax
idarubicin 1 2vki
erlotinib 1 3ene
nortriptyline 1 1xdm
articaine 1 2vkq
candesartan 1 2q51
oxaprozin 1 1xsc
1d5r 1 lovastatin
3bhd 1 nizatidine
hydromorphone 1 1tfx
DFMO 1 1umk
terazosin 1 1gum
raloxifene 1 3cs9
clotrimazole 1 3d68
ertapenem 1 1qrk
oxytetracycline 1 1jcn
2nzt 1 meropenem
clonazepam 1 3ctr
tetracycline 1 2jis
melphalan 1 1tpn
celecoxib 1 3efh
diazepam 1 2zoq
moxifloxacin 1 3dax
rabeprazole 1 3dax
tinidazole 1 2jis
alclometasone 1 1nzi
delta-aminolevulinic_acid 1 2dyl
pindolol 1 3e04
clonidine 1 3dax
mecamylamine 1 1m6d
desipramine 1 2vd6
gentamicin 1 3c4f
2yuu 1 ceftazidime
alendronate 1 2eva
DMP 1 1rfn
tizanidine 1 1jas
levobunolol 1 3b7k
cisapride 1 1mq0
terbutaline 1 2pfr
ceftriaxone 1 1wwt
trimipramine 1 2wef
lamivudine 1 2r99
ethosuximide 1 1gng
ketorolac 1 1tpn
2f8a 1 mifepristone
levonorgestrel 1 3b7k
kanamycin 1 1xd3
fibrosis 1 capecitabine
3dtw 1 amifostine
2dyl 1 atenolol
capecitabine 1 2vgi
cyclophosphamide 1 2ch6
tramadol 1 3cs9
BCNU 1 1xfb
1xfb 1 salbutamol
clarithromycin 1 1t2a
2rfe 1 raltitrexed
oxacillin 1 1k62
imatinib 1 1k8r
zolmitriptan 1 2yuu
bezafibrate 1 3dtw
solifenacin_succinate 1 3cki
tazarotene 1 3biy
celecoxib 1 3edr
melphalan 1 3ctr
9-hydroxyrisperidone 1 2w4o
cholelithiasis 1 5-aminosalicylic_acid
cirrhosis 1 simvastatin
amoxapine 1 2yuu
1xfb 1 thymidine
Amino_sugar_and_nucleotide_sugar_metabolism 1 2qg4
2okj 1 fluorometholone
3bzh 1 prazosin
2q3z 1 modafinil
secobarbital 1 2vgi
clotrimazole 1 1e0a
fluoxymesterone 1 3biy
pimozide 1 2vt5
halobetasol_propionate 1 1nuu
imiquimod 1 2jis
2v40 1 amitriptyline
cetirizine 1 2okj
candesartan 1 2gmi
1k8r 1 gemifloxacin
terbinafine 1 2vgi
loxapine 1 1tpn
2q3z 1 tolbutamide
skin_atrophy 1 flumethasone
2uzq 1 Na
2w4m 1 polyglutamine
mannitol 1 2h64
1fsu 1 thymidine
clopidogrel 1 3eqi
irinotecan 1 2coe
abacavir 1 3ctr
famotidine 1 1qr6
desoximetasone 1 1tpn
Alzheimer's_disease 1 2zoq
trimipramine 1 2q4r
clindamycin 1 1i7k
breast_enlargement 1 progesterone
morphine 1 3cki
calcitriol 1 3c6m
mometasone 1 2zoq
telmisartan 1 3brt
clonidine 1 3ctr
paricalcitol 1 3bju
1eyb 1 ondansetron
montelukast 1 3edr
1qrk 1 nateglinide
3be1 1 benztropine
fluocinolone_acetonide 1 1mj4
2uui 1 mitotane
2coe 1 Hematopoietic_cell_lineage
pyrimethamine 1 1rfn
megestrol 1 1d5r
pamidronate 1 2h64
amoxicillin 1 2ch6
gemfibrozil 1 1d5r
trimipramine 1 2okj
tetracycline 1 2qy0
mepivacaine 1 1rfn
isoflurane 1 2q3z
azelastine 1 2q50
pramipexole 1 2ch6
amcinonide 1 2a2d
fluticasone 1 3cki
telmisartan 1 1rqq
terbinafine 1 3eo3
raloxifene 1 2pfr
paroxetine 1 2vt5
amsacrine 1 3b6h
azathioprine 1 1qrk
vulvovaginitis 1 flurbiprofen
3bce 1 ceftazidime
erythromycin 1 2h11
allergic_rhinitis 1 pramipexole
fecal_impaction 1 morphine
cefoxitin 1 2v1y
ofloxacin 1 2a1t
cyclobenzaprine 1 3efh
ifosfamide 1 3edr
nitrogen_mustard 1 1ezf
alprazolam 1 1le7
minoxidil 1 2vt5
thiothixene 1 2oq1
2uui 1 quinidine
tazarotene 1 1d5r
raloxifene 1 2vkq
bezafibrate 1 2qjb
nebivolol 1 2j0f
lamotrigine 1 1xwn
oxiconazole 1 2fgb
1eem 1 thymidine
sotalol 1 3dtw
desipramine 1 3bzh
cytosine_arabinoside 1 2coe
1jmo 1 palonosetron
3bpt 1 atomoxetine
pyridostigmine 1 1rfn
1umk 1 ticlopidine
loxapine 1 1le7
irinotecan 1 2oq1
flutamide 1 1i7k
methylphenidate 1 3crl
flumethasone 1 3dax
8-methoxypsoralen 1 3ctr
methylphenidate 1 2vo1
porfimer_sodium 1 2vxo
vitamin_d_deficiency 1 tiludronate
bicalutamide 1 1yxm
2esq 1 Ubiquitin_mediated_proteolysis
zolpidem 1 2v1y
nilutamide 1 1i7k
moxifloxacin 1 1yxm
minocycline 1 2zox
spironolactone 1 1wvo
sotalol 1 2ax4
sulfasalazine 1 2dyl
methysergide 1 3dax
3bpt 1 chloroquine
remifentanil 1 2ys0
gefitinib 1 2vxo
prochlorperazine 1 2qq2
formoterol 1 1qip
nitroglycerin 1 1umk
ibandronate 1 1jvg
prednisolone 1 3ctr
2ys0 1 levetiracetam
pimozide 1 1d5r
2i0e 1 Calcium_signaling_pathway
montelukast 1 3biy
selegiline 1 1xrj
ethotoin 1 2f8a
alprazolam 1 1eem
FTC 1 2pid
ibandronate 1 2gmi
megestrol 1 2ys0
clonidine 1 1k8r
paricalcitol 1 1yxm
impetigo 1 Alanine,_aspartate_and_glutamate_metabolism
penicillin_G 1 1u3t
cyclophosphamide 1 2pid
mefenamic_acid 1 1rfn
3ctr 1 hydralazine
doxorubicin 1 2uui
oxaprozin 1 2f8a
pentobarbital 1 1k62
3chs 1 Arachidonic_acid_metabolism
2zoq 1 nizatidine
1xfb 1 hydroxychloroquine
mepivacaine 1 2jis
hypophosphatemia 1 moxifloxacin
ibuprofen 1 2dyl
1eyb 1 cephem
2zoq 1 adapalene
1orf 1 Neuroactive_ligand-receptor_interaction
parkinson 1 9-hydroxyrisperidone
nail_disorder 1 alosetron
desipramine 1 1qrk
apraclonidine 1 1qzu
lymphopenia 1 valdecoxib
alclometasone 1 3ee5
3ctr 1 oxybutynin
nitrogen_mustard 1 2coe
N-0437 1 1rfn
tigecycline 1 2okk
raloxifene 1 1jas
2opb 1 gemifloxacin
2h11 1 nateglinide
1k6m 1 fludarabine
secobarbital 1 1qr6
pipotiazine 1 1k8r
2-chlorodeoxyadenosine 1 1i7k
2yuu 1 thymidine
exemestane 1 2yuu
nabumetone 1 1zd5
trimetrexate 1 2pfr
2vgi 1 thyroxine
acamprosate 1 2w4l
serum_sickness 1 cefadroxil
N-0437 1 2q3z
2vt5 1 benazepril
folliculitis 1 calcipotriol
tPA 1 2vo1
1rfn 1 ethambutol
simvastatin 1 1wwt
pentobarbital 1 1wwt
alosetron 1 2a1t
2vgi 1 ambrisentan
penicillin_G 1 2uui
methazolamide 1 1tpn
pimozide 1 3b6h
iloprost 1 1qrk
DFMO 1 2ok5
penicillin_V 1 2ax4
erlotinib 1 1nfb
zidovudine 1 3be1
2uui 1 gemifloxacin
penicillin_G 1 2r9p
paricalcitol 1 3ee5
burning_sensation 1 clotrimazole
imiquimod 1 3euf
3ctr 1 dexmedetomidine
pulmonary_infiltration 1 dasatinib
fluoxymesterone 1 2ipj
2jis 1 quinidine
siadh 1 fluphenazine
selegiline 1 3edr
3bhd 1 tolbutamide
methysergide 1 3e04
daunorubicin 1 2p69
ranitidine 1 2f29
2z7s 1 guanethidine
aminoglutethimide 1 3edr
nitrogen_mustard 1 1ohe
SZ 1 3biy
acetazolamide 1 3cs9
secobarbital 1 1wwt
burning_sensation 1 eletriptan
darifenacin 1 1wwt
enflurane 1 3chs
1fsu 1 aztreonam
diclofenac 1 3ctt
foscarnet 1 2f29
moxifloxacin 1 1tzs
Metvix 1 3d68
hydrochlorothiazide 1 2yuu
3cki 1 atropine
2ary 1 candesartan
2zox 1 duloxetine
2zox 1 quinidine
methylphenidate 1 3coi
clindamycin 1 3e04
skin_nodule 1 acitretin
1tfx 1 duloxetine
porfimer_sodium 1 2uui
cefdinir 1 2f2c
sildenafil 1 1tfx
1iau 1 Autoimmune_thyroid_disease
mercaptopurine 1 1e0a
fluphenazine 1 3ctt
1nfb 1 polyglutamine
1t32 1 glipizide
ifosfamide 1 2aw5
ciprofloxacin 1 3chs
capecitabine 1 1nfb
SU11248 1 1bhg
fosphenytoin 1 2esq
telmisartan 1 2vxo
osteoporosis 1 pramipexole
1nrg 1 sertraline
flurandrenolone 1 1u3t
nilutamide 1 1tfx
tolcapone 1 3c6m
thioridazine 1 3dtw
tetany 1 cinacalcet
2vki 1 cephem
primidone 1 1cm8
amsacrine 1 3c6m
risedronate 1 1jvg
lymphoma 1 amsacrine
sibutramine 1 1wvo
3cki 1 diltiazem
1gum 1 oxybutynin
pindolol 1 3b6h
3d68 1 Complement_and_coagulation_cascades
budesonide 1 2vgi
ascites 1 hydromorphone
tPA 1 2vn0
halcinonide 1 3ene
stavudine 1 1i7k
bicalutamide 1 3beg
2r6k 1 bromocriptine
acetazolamide 1 2pe4
2qy0 1 captopril
tinidazole 1 1nuh
doxorubicin 1 2quk
trimetrexate 1 2zox
myasthenia_gravis 1 timolol
galactorrhea 1 imipramine
1bhg 1 salbutamol
cefoxitin 1 2okj
cefdinir 1 1bhg
telmisartan 1 2ka6
bupivacaine 1 2zoq
cisplatin 1 2z5d
2zoq 1 ceftizoxime
olopatadine 1 2q8i
trimipramine 1 2qc8
zolmitriptan 1 2ys0
mercaptopurine 1 2i0e
ethosuximide 1 3crl
5-aminosalicylic_acid 1 2iik
ketoprofen 1 2dyl
pipotiazine 1 2jcm
ads 1 2iik
2i0e 1 midazolam
imiquimod 1 2uzx
capecitabine 1 1tpn
2ysx 1 flunisolide
cidofovir 1 3bzh
etodolac 1 1q22
3beg 1 cromolyn
zoledronic_acid 1 2j0d
halobetasol_propionate 1 1ehw
2q50 1 rimexolone
tizanidine 1 2yuu
2q8h 1 tranexamic_acid
3ee2 1 carvedilol
penicillin_V 1 3dax
rivastigmine 1 3cqw
eletriptan 1 1xdm
melphalan 1 1q22
hyperpigmentation 1 clobetasol
eye_redness 1 vardenafil
cytosine_arabinoside 1 2q3z
isoflurane 1 2aw5
lidocaine 1 2zoq
1k8r 1 oxybutynin
lamotrigine 1 2ys0
Bax 1 3edr
darifenacin 1 2w4o
budesonide 1 1cm8
remifentanil 1 3efh
thioridazine 1 3bzh
2fun 1 Alzheimer's_disease
nitrofurantoin 1 3cu0
ads 1 2v40
allergic_rhinitis 1 Dorso-ventral_axis_formation
ofloxacin 1 2pid
1tzs 1 Lysosome
1jmo 1 cefazolin
clodronate 1 2p69
2pfr 1 tolazamide
2f8v 1 flunisolide
3e04 1 trihexyphenidyl
levonorgestrel 1 2fgb
1bhg 1 fenoprofen
3bju 1 raltitrexed
2r6k 1 thyroxine
imatinib 1 2zoq
topiramate 1 2zoq
rabeprazole 1 2okk
primidone 1 1xfb
triamterene 1 2w4o
levobunolol 1 1q22
pyridostigmine 1 3bpt
vitamin_d_deficiency 1 Autoimmune_thyroid_disease
5-fluorouracil 1 1tfx
retinopathy 1 carbamazepine
trimipramine 1 3efh
hypophosphatemia 1 phenytoin
voriconazole 1 2qg4
clomiphene_citrate 1 2uui
mometasone 1 3efh
clomiphene_citrate 1 1bhg
gemfibrozil 1 3cki
1d5r 1 thymidine
acamprosate 1 1d5r
2vgi 1 cephalexin
etodolac 1 1tfx
2h96 1 pamidronate
cetirizine 1 2qgx
lamotrigine 1 3efh
EHDP 1 3e7e
2ipj 1 cefditoren
ziprasidone 1 3cs9
Alba 1 3eo3
etodolac 1 1zuo
2coe 1 captopril
etodolac 1 2qy0
3cu0 1 polyglutamine
dicloxacillin 1 2qq2
vardenafil 1 1jcn
2p69 1 aztreonam
ribavirin 1 3ctr
tegaserod 1 1rfn
acetazolamide 1 3cqw
penicillin_V 1 3c5g
skin_carcinoma 1 mycophenolic_acid
electrolyte_imbalance 1 acetazolamide
diazoxide 1 3ctt
mycophenolic_acid 1 3eo3
1jcn 1 eprosartan
thioridazine 1 2okj
2pjy 1 phenytoin
mirtazapine 1 2qy0
ropivacaine 1 2qy0
pergolide 1 3biy
ropivacaine 1 1d5r
ranitidine 1 1tfx
N-0437 1 2v1y
AAS 1 2ok5
buspirone 1 1i7k
epinastine 1 3biy
naproxen 1 1qrk
gliclazide 1 3coi
1bhg 1 cefditoren
lenalidomide 1 2q8i
methyltestosterone 1 3crl
furosemide 1 2vt5
ofloxacin 1 2qg4
tolcapone 1 1yxm
pseudotumor_cerebri 1 ropinirole
3bzi 1 aztreonam
metformin 1 2ibi
pantoprazole 1 2i0e
Ets 1 3ctr
nadolol 1 2vkq
diclofenac 1 2zj4
sotalol 1 2okj
pipotiazine 1 2qc8
1qrk 1 nizatidine
irbesartan 1 2vt5
fentanyl 1 2qgx
2ka6 1 polyglutamine
neomycin 1 2iby
1xdm 1 eprosartan
fentanyl 1 3cki
nortriptyline 1 1k8r
clotrimazole 1 3beg
3eo3 1 nizatidine
1w98 1 CLT
levobunolol 1 2zoq
1eyb 1 ceftizoxime
oxaprozin 1 1jas
tigecycline 1 1jas
propranolol 1 2vgi
estradiol 1 2q8i
CFB 1 1q22
2f8a 1 polyglutamine
clodronate 1 1le7
pimozide 1 2oq1
thiotepa 1 3dax
3b6h 1 polyglutamine
peripheral_vascular_disorder 1 mTOR_signaling_pathway
2ok5 1 Complement_and_coagulation_cascades
clotrimazole 1 2qg4
nebivolol 1 2uui
olanzapine 1 2a1t
pantoprazole 1 2vt5
darifenacin 1 2f8a
clomipramine 1 2etr
2p69 1 mifepristone
sulindac 1 2nzt
amoxapine 1 2coe
3chs 1 cefixime
minocycline 1 2yuu
2jis 1 mifepristone
pentobarbital 1 3dax
cefoxitin 1 3coi
nabumetone 1 2okk
cetirizine 1 3ee5
beclomethasone 1 1wuu
tetracycline 1 2r9p
osteoporosis 1 methylprednisolone
zonisamide 1 3bhd
danazol 1 2ys0
mercaptopurine 1 2vh7
pergolide 1 3b7k
ophthalmoplegia 1 fluvastatin
terazosin 1 2uw2
ketoconazole 1 3cki
lomefloxacin 1 3b7k
nilutamide 1 3eqi
hydromorphone 1 2jis
ads 1 2yuu
doxepin 1 2okj
metoclopramide 1 1le7
baclofen 1 1qha
3edr 1 tolbutamide
2cyx 1 cefadroxil
eletriptan 1 3biy
montelukast 1 2ch6
1qha 1 Na
fluvastatin 1 2jis
1k6m 1 tranexamic_acid
Ras 1 1xfb
8-methoxypsoralen 1 1le7
solifenacin_succinate 1 3dtw
2zoq 1 diltiazem
oxymetholone 1 2c5l
hydronephrosis 1 furosemide
lansoprazole 1 3d4q
ABC_transporters 1 2pzg
citalopram 1 1rfn
methazolamide 1 1xfb
burning_sensation 1 brimonidine
gentamicin 1 2iik
apolar 1 2esq
2h11 1 ethambutol
tinidazole 1 3chs
2jis 1 LCBF
zolpidem 1 3bzh
2uzq 1 meropenem
flurandrenolone 1 2f8v
alpha-methyl-p-tyrosine 1 2ic1
allopurinol 1 2zox
epinastine 1 2rdw
desoximetasone 1 3c6m
clofazimine 1 2oq1
rizatriptan 1 2zoq
19-nortestosterone 1 3biy
adenosine 1 1qr6
gefitinib 1 3ctr
terbutaline 1 3bd9
nitroglycerin 1 2obi
methyltestosterone 1 2ipj
rivastigmine 1 1nuh
carteolol 1 2qq2
estradiol 1 3ee2
gemfibrozil 1 3ene
candesartan 1 1w6k
2gmi 1 loperamide
2w4o 1 ondansetron
gliclazide 1 1d5r
2fgb 1 benztropine
trifluoperazine 1 2uui
hypopigmentation 1 flumethasone
zanamivir 1 1le7
etoposide 1 3c4f
ertapenem 1 2djg
tolcapone 1 1m6d
1e0a 1 chlorpropamide
Viral_myocarditis 1 3cs9
pergolide 1 1cm8
brimonidine 1 1wwt
fentanyl 1 3edr
ethotoin 1 1t2f
3dax 1 nateglinide
terazosin 1 2vxo
2jis 1 oseltamivir
ceftriaxone 1 1fsu
2f8a 1 clozapine
tramadol 1 2w4o
1k8r 1 meprobamate
BCNU 1 3efh
2ax4 1 cinacalcet
riluzole 1 1rqq
naproxen 1 3c6m
diazepam 1 2vgi
acyclovir 1 1wuu
topotecan 1 2p69
pulmonary_infiltration 1 Sphingolipid_metabolism
3c6m 1 thyroxine
delta-aminolevulinic_acid 1 1xdm
melphalan 1 2vki
1bhg 1 raltitrexed
ethotoin 1 3edr
demeclocycline 1 3c6m
delta_9-tetrahydrocannabinol 1 2nzt
2q50 1 atenolol
montelukast 1 3e04
1rqq 1 mesoridazine
fluvastatin 1 2v1y
1tfx 1 haloperidol
megestrol 1 3bju
secobarbital 1 3e04
6-thioguanine 1 2iik
valganciclovir 1 2zoq
selegiline 1 1xfb
1zbq 1 cefuroxime
imipramine 1 2vkq
2a2d 1 vinorelbine
ciclopirox 1 2ch6
allopurinol 1 1q22
progesterone 1 3e04
mafenide_acetate 1 1t32
cortisone 1 2f8v
selegiline 1 1e0a
2vxo 1 5-fluorocytosine
ketorolac 1 2vt5
bexarotene 1 2ys0
2cyx 1 carvedilol
ketoprofen 1 2q3z
1u3t 1 Retinol_metabolism
1jvg 1 amifostine
triamcinolone 1 3biy
morphine 1 2ibi
stria 1 halobetasol_propionate
pamidronate 1 1yjx
2jcm 1 pamidronate
pantoprazole 1 3cs9
1xfb 1 CLT
seborrhea 1 selegiline
pramipexole 1 1xfb
terbinafine 1 1tpn
caffeine 1 2a1t
osteoporosis 1 fluticasone
myositis 1 telmisartan
leukocytoclastic_vasculitis 1 valacyclovir
propranolol 1 3bg9
[truncated: 162,570 more chars]
