# Supplementary material for: A Structure-Based Approach for Mapping Adverse Drug Reactions to the Perturbation of Underlying Biological Pathways
Source: PLoS One. 2010 Aug 23;5(8):e12063. doi: 10.1371/journal.pone.0012063 (PMC2925884; doi:10.1371/journal.pone.0012063)
Supplement: File S1 — Cytoscape file. (0.16 MB GZ) [file pone.0012063.s014.gz › SuppCytoscapeFiles/data.node.att]

FunctionalCategory
cephalexin = DRUG
Cell_adhesion_molecules_(CAMs) = FUNC
RNA_degradation = FUNC
CFB = DRUG
ceftizoxime = DRUG
dasatinib = DRUG
allopurinol = DRUG
tetracycline = DRUG
reserpine = DRUG
1xd3 = PDB
2f3m = PDB
rivastigmine = DRUG
2dfd = PDB
1q9s = PDB
3ee6 = PDB
AAS = DRUG
imatinib = DRUG
thalidomide = DRUG
1nn5 = PDB
kanamycin = DRUG
eletriptan = DRUG
zonisamide = DRUG
1nzi = PDB
2vn0 = PDB
Riboflavin_metabolism = FUNC
amoxicillin = DRUG
triamcinolone = DRUG
2gmv = PDB
enteritis = SE
2hi4 = PDB
CLT = DRUG
pelvic_pain = SE
levonorgestrel = DRUG
1qzu = PDB
hyperparathyroidism = SE
1t2a = PDB
folliculitis = SE
1xdm = PDB
metformin = DRUG
2e2w = PDB
pyridostigmine = DRUG
2qg4 = PDB
fluoxymesterone = DRUG
2e1q = PDB
dantrolene = DRUG
ranitidine = DRUG
ads = DRUG
1xfb = PDB
1p9o = PDB
2ipj = PDB
ards = SE
flurbiprofen = DRUG
2zox = PDB
1rfn = PDB
cyclophosphamide = DRUG
hirsutism = SE
tranexamic_acid = DRUG
1zrh = PDB
DNA_replication = FUNC
1mq0 = PDB
Amino_sugar_and_nucleotide_sugar_metabolism = FUNC
hydronephrosis = SE
cephradine = DRUG
ethambutol = DRUG
benazepril = DRUG
B_cell_receptor_signaling_pathway = FUNC
Implanon = DRUG
2iip = PDB
2q5i = PDB
1jcn = PDB
Glycosphingolipid_biosynthesis_-_lacto_and_neolacto_series = FUNC
Retinol_metabolism = FUNC
1u31 = PDB
siadh = SE
1t0l = PDB
2ch6 = PDB
sulfisoxazole = DRUG
1wxm = PDB
Glycolysis_/_Gluconeogenesis = FUNC
2q8h = PDB
D-penicillamine = DRUG
buspirone = DRUG
1yrv = PDB
Androgen_and_estrogen_metabolism = FUNC
2nzi = PDB
2gvj = PDB
T_cell_receptor_signaling_pathway = FUNC
Pathogenic_Escherichia_coli_infection = FUNC
hydralazine = DRUG
1c25 = PDB
Bax = DRUG
penbutolol = DRUG
2ys0 = PDB
Ascorbate_and_aldarate_metabolism = FUNC
aminophylline = DRUG
2r9o = PDB
2f8a = PDB
Glycosaminoglycan_degradation = FUNC
nitrofurantoin = DRUG
3efh = PDB
capecitabine = DRUG
sertraline = DRUG
simvastatin = DRUG
didanosine = DRUG
cefpodoxime = DRUG
carbamazepine = DRUG
Caffeine_metabolism = FUNC
1xrj = PDB
nail_disorder = SE
leukocytoclastic_vasculitis = SE
ophthalmoplegia = SE
maprotiline = DRUG
3bt2 = PDB
6-thioguanine = DRUG
1poe = PDB
ETV = DRUG
scleritis = SE
perphenazine = DRUG
1f05 = PDB
acetazolamide = DRUG
uterine_hemorrhage = SE
aseptic_necrosis = SE
clodronate = DRUG
2vd6 = PDB
diabetic_ketoacidosis = SE
1prx = PDB
doxepin = DRUG
2j6l = PDB
neomycin = DRUG
linezolid = DRUG
quetiapine = DRUG
ampicillin = DRUG
trihexyphenidyl = DRUG
3c4f = PDB
mecamylamine = DRUG
2q9g = PDB
3eu0 = PDB
diazoxide = DRUG
doxazosin = DRUG
2ysx = PDB
mycophenolic_acid = DRUG
gemfibrozil = DRUG
Ubiquinone_and_other_terpenoid-quinone_biosynthesis = FUNC
penicillin_G = DRUG
fenofibrate = DRUG
fluorometholone = DRUG
Pyruvate_metabolism = FUNC
1w6k = PDB
mesoridazine = DRUG
1x9d = PDB
2esq = PDB
nabumetone = DRUG
Adherens_junction = FUNC
mefenamic_acid = DRUG
3bd9 = PDB
1mj4 = PDB
ifosfamide = DRUG
mirtazapine = DRUG
3c5g = PDB
1ezf = PDB
night_blindness = SE
metronidazole = DRUG
nasal_septum_perforation = SE
Metvix = DRUG
thiothixene = DRUG
2g45 = PDB
2obi = PDB
cefazolin = DRUG
calcipotriol = DRUG
hydroxychloroquine = DRUG
ascites = SE
2c9a = PDB
impetigo = SE
1wuu = PDB
streptozotocin = DRUG
indomethacin = DRUG
clindamycin = DRUG
intestinal_ulcer = SE
3bea = PDB
skin_nodule = SE
skin_atrophy = SE
2o6l = PDB
zolmitriptan = DRUG
bezafibrate = DRUG
2b3y = PDB
3bhd = PDB
1bhg = PDB
2yuq = PDB
diflunisal = DRUG
diltiazem = DRUG
Ets = DRUG
2clq = PDB
pulmonary_infiltration = SE
Notch_signaling_pathway = FUNC
bupropion = DRUG
Phenylalanine,_tyrosine_and_tryptophan_biosynthesis = FUNC
Hematopoietic_cell_lineage = FUNC
3b6h = PDB
1unl = PDB
2j3n = PDB
1yvj = PDB
2ra3 = PDB
2dyl = PDB
1qr6 = PDB
3cuk = PDB
Huntington's_disease = FUNC
hypopigmentation = SE
sulfasalazine = DRUG
sulfadiazine = DRUG
3d68 = PDB
desoximetasone = DRUG
2vo1 = PDB
aminoglutethimide = DRUG
pimozide = DRUG
sildenafil = DRUG
3biy = PDB
1wwt = PDB
alpha-Linolenic_acid_metabolism = FUNC
vitamin_d_deficiency = SE
pseudomembranous_colitis = SE
cirrhosis = SE
1rqq = PDB
idarubicin = DRUG
imipramine = DRUG
daunorubicin = DRUG
zanamivir = DRUG
nizatidine = DRUG
cidofovir = DRUG
2fv7 = PDB
prednisolone = DRUG
3cos = PDB
tegaserod = DRUG
2oq1 = PDB
1i3n = PDB
metoclopramide = DRUG
pergolide = DRUG
amoxapine = DRUG
3e0j = PDB
1ism = PDB
pyrimethamine = DRUG
ibandronate = DRUG
clofazimine = DRUG
melanoma = SE
2p69 = PDB
2pfr = PDB
3bt1 = PDB
1nuh = PDB
2gmi = PDB
azelastine = DRUG
miliaria = SE
periodontal_abscess = SE
3e8d = PDB
Viral_myocarditis = FUNC
pantoprazole = DRUG
1rjb = PDB
ceftriaxone = DRUG
1xsc = PDB
2q8i = PDB
propranolol = DRUG
mannitol = DRUG
Chondroitin_sulfate_biosynthesis = FUNC
nedocromil_sodium = DRUG
2rfe = PDB
2yu7 = PDB
CCNU = DRUG
celecoxib = DRUG
mitomycin_C = DRUG
gefitinib = DRUG
diazepam = DRUG
3ee5 = PDB
Autoimmune_thyroid_disease = FUNC
2hrr = PDB
fluticasone = DRUG
electrolyte_imbalance = SE
endocarditis = SE
1k8r = PDB
1t32 = PDB
prochlorperazine = DRUG
pigmentary_retinopathy = SE
ambrisentan = DRUG
3dwy = PDB
Maturity_onset_diabetes_of_the_young = FUNC
retinopathy = SE
2jgz = PDB
azathioprine = DRUG
Non-homologous_end-joining = FUNC
3b3l = PDB
gabapentin = DRUG
1k6m = PDB
loxapine = DRUG
procainamide = DRUG
SZ = DRUG
2fgb = PDB
pemetrexed = DRUG
1blx = PDB
penicillin_V = DRUG
2pqt = PDB
pilocarpine = DRUG
benztropine = DRUG
N-Glycan_biosynthesis = FUNC
midazolam = DRUG
3czd = PDB
adenosine = DRUG
azelaic_acid = DRUG
2opb = PDB
2w2x = PDB
fluphenazine = DRUG
tetany = SE
1nfb = PDB
3bzi = PDB
1tzs = PDB
D-Arginine_and_D-ornithine_metabolism = FUNC
ganciclovir = DRUG
hydrochlorothiazide = DRUG
clarithromycin = DRUG
amcinonide = DRUG
Galactose_metabolism = FUNC
Arachidonic_acid_metabolism = FUNC
3eqi = PDB
nadolol = DRUG
prednisone = DRUG
2r99 = PDB
1hy3 = PDB
primidone = DRUG
chlorambucil = DRUG
melphalan = DRUG
Cell_cycle = FUNC
ertapenem = DRUG
apolar = DRUG
2ibn = PDB
atenolol = DRUG
minoxidil = DRUG
2q3z = PDB
ACA = DRUG
cefepime = DRUG
clonidine = DRUG
darifenacin = DRUG
1fbv = PDB
THA = DRUG
Alba = DRUG
Nicotinate_and_nicotinamide_metabolism = FUNC
cyclopentolate = DRUG
2q5a = PDB
3bbf = PDB
2h96 = PDB
1fh0 = PDB
2fzw = PDB
fibrosis = SE
1ohe = PDB
furosemide = DRUG
riluzole = DRUG
2yuu = PDB
Type_I_diabetes_mellitus = FUNC
3bju = PDB
dexamethasone = DRUG
methyltestosterone = DRUG
iodine = DRUG
1orf = PDB
piperacillin = DRUG
cromolyn = DRUG
2c3t = PDB
exemestane = DRUG
Thiamine_metabolism = FUNC
amitriptyline = DRUG
articaine = DRUG
1jmy = PDB
1wa7 = PDB
methotrexate = DRUG
trifluoperazine = DRUG
2p6b = PDB
irinotecan = DRUG
topiramate = DRUG
amrinone = DRUG
lansoprazole = DRUG
2akz = PDB
2vgi = PDB
fluoxetine = DRUG
raltitrexed = DRUG
desipramine = DRUG
2pzg = PDB
Drug_metabolism_-_other_enzymes = FUNC
3bzh = PDB
1ehw = PDB
fluvastatin = DRUG
1dig = PDB
2v1y = PDB
Aminoacyl-tRNA_biosynthesis = FUNC
BCNU = DRUG
tramadol = DRUG
lorazepam = DRUG
meropenem = DRUG
1fsu = PDB
2j4e = PDB
brimonidine = DRUG
erlotinib = DRUG
3dax = PDB
3bpt = PDB
1gng = PDB
Taurine_and_hypotaurine_metabolism = FUNC
iloprost = DRUG
2vux = PDB
RIG-I-like_receptor_signaling_pathway = FUNC
3ctr = PDB
2vkq = PDB
1t2f = PDB
mTOR_signaling_pathway = FUNC
formoterol = DRUG
1m6b = PDB
tPA = DRUG
breast_enlargement = SE
raloxifene = DRUG
2a2d = PDB
2jis = PDB
famotidine = DRUG
2ozo = PDB
myocarditis = SE
amiloride = DRUG
2i3y = PDB
2qjb = PDB
tigecycline = DRUG
malignant_hyperthermia = SE
Na = DRUG
cholelithiasis = SE
flunisolide = DRUG
1zd8 = PDB
estradiol = DRUG
1jm4 = PDB
DMP = DRUG
1jas = PDB
3elo = PDB
guanethidine = DRUG
secobarbital = DRUG
1qh5 = PDB
levetiracetam = DRUG
Ras = DRUG
2rmk = PDB
1efn = PDB
2htf = PDB
propofol = DRUG
2zj4 = PDB
proctitis = SE
2vxo = PDB
clobetasol = DRUG
etodolac = DRUG
Biosynthesis_of_unsaturated_fatty_acids = FUNC
zalcitabine = DRUG
1xwn = PDB
fluocinonide = DRUG
sinus_tachycardia = SE
papilledema = SE
alendronate = DRUG
cefditoren = DRUG
DCF = DRUG
2qjf = PDB
ceftazidime = DRUG
ziprasidone = DRUG
2okk = PDB
1wl5 = PDB
lomefloxacin = DRUG
tinidazole = DRUG
2quk = PDB
alpha-methyl-p-tyrosine = DRUG
cinacalcet = DRUG
medroxyprogesterone = DRUG
Valine,_leucine_and_isoleucine_biosynthesis = FUNC
1rlw = PDB
beta-Alanine_metabolism = FUNC
2h11 = PDB
trimethoprim = DRUG
galactorrhea = SE
2cyx = PDB
2vhf = PDB
donepezil = DRUG
2fue = PDB
2nz8 = PDB
mephenytoin = DRUG
1eyb = PDB
hepatomegaly = SE
enflurane = DRUG
Dorso-ventral_axis_formation = FUNC
2i7p = PDB
glipizide = DRUG
2v7o = PDB
efavirenz = DRUG
salbutamol = DRUG
valacyclovir = DRUG
2vkt = PDB
ursodeoxycholic_acid = DRUG
2vh7 = PDB
1yxm = PDB
apraclonidine = DRUG
cyproterone = DRUG
Complement_and_coagulation_cascades = FUNC
2hhf = PDB
wound_dehiscence = SE
1zkc = PDB
renal_tubular_acidosis = SE
3e7o = PDB
Glycosphingolipid_biosynthesis_-_globo_series = FUNC
Fatty_acid_elongation_in_mitochondria = FUNC
5-fluorocytosine = DRUG
2z5y = PDB
torasemide = DRUG
3dar = PDB
2qep = PDB
spironolactone = DRUG
1bj4 = PDB
1q22 = PDB
nifedipine = DRUG
Hypertrophic_cardiomyopathy_(HCM) = FUNC
2q4r = PDB
progesterone = DRUG
Nucleotide_excision_repair = FUNC
3bg9 = PDB
2qy0 = PDB
cefixime = DRUG
2vr2 = PDB
3beg = PDB
thioridazine = DRUG
vitamin_D = DRUG
3ctt = PDB
aphonia = SE
oxytetracycline = DRUG
Cyanoamino_acid_metabolism = FUNC
tiludronate = DRUG
2eli = PDB
ketoprofen = DRUG
1nuu = PDB
Alanine,_aspartate_and_glutamate_metabolism = FUNC
amlodipine = DRUG
burning_sensation = SE
2iik = PDB
stria = SE
sevoflurane = DRUG
2uzq = PDB
3dlj = PDB
Cytokine-cytokine_receptor_interaction = FUNC
lymphoma = SE
vaginal_hemorrhage = SE
2j0f = PDB
nebivolol = DRUG
gemifloxacin = DRUG
cortisone = DRUG
2i7n = PDB
2c2v = PDB
2orv = PDB
aripiprazole = DRUG
gum_hemorrhage = SE
ciprofloxacin = DRUG
loperamide = DRUG
2ka6 = PDB
status_epilepticus = SE
2zoq = PDB
alclometasone = DRUG
atropine = DRUG
blood_dyscrasia = SE
delta-aminolevulinic_acid = DRUG
ketoconazole = DRUG
hydromorphone = DRUG
irbesartan = DRUG
clomipramine = DRUG
1zd5 = PDB
Citrate_cycle_(TCA_cycle) = FUNC
fludarabine = DRUG
2etr = PDB
1qip = PDB
esr_increased = SE
2-chlorodeoxyadenosine = DRUG
ocular_infection = SE
meningitis = SE
2j0d = PDB
1i10 = PDB
1yvh = PDB
tolazamide = DRUG
anastrozole = DRUG
nefazodone = DRUG
trimipramine = DRUG
3d7c = PDB
busulfan = DRUG
FTC = DRUG
pseudotumor_cerebri = SE
myositis = SE
2pid = PDB
osteoporosis = SE
cryptococcosis = SE
telmisartan = DRUG
seborrhea = SE
malabsorption = SE
acitretin = DRUG
dexmedetomidine = DRUG
2uw2 = PDB
piroxicam = DRUG
diclofenac = DRUG
alkalosis = SE
Ribosome = FUNC
2iby = PDB
2f2c = PDB
selegiline = DRUG
sotalol = DRUG
2hw5 = PDB
2gu8 = PDB
tamoxifen = DRUG
1q11 = PDB
1tev = PDB
rizatriptan = DRUG
foscarnet = DRUG
sumatriptan = DRUG
2g49 = PDB
oxcarbazepine = DRUG
remifentanil = DRUG
Systemic_lupus_erythematosus = FUNC
1w2f = PDB
ciclopirox = DRUG
2v9j = PDB
1u3t = PDB
2djg = PDB
vardenafil = DRUG
2c4p = PDB
stavudine = DRUG
2c5l = PDB
carvedilol = DRUG
3e4c = PDB
pramipexole = DRUG
candesartan = DRUG
rimexolone = DRUG
5-fluorouracil = DRUG
1gum = PDB
2qpj = PDB
Hedgehog_signaling_pathway = FUNC
timolol = DRUG
atomoxetine = DRUG
pathological_fracture = SE
1nun = PDB
2vom = PDB
alosetron = DRUG
2wef = PDB
fentanyl = DRUG
2h64 = PDB
oseltamivir = DRUG
clonazepam = DRUG
Spliceosome = FUNC
methyldopa = DRUG
2h7v = PDB
Parkinson's_disease = FUNC
3bg8 = PDB
citalopram = DRUG
2pjy = PDB
1zs6 = PDB
Neuroactive_ligand-receptor_interaction = FUNC
2a7v = PDB
2z5d = PDB
2vt5 = PDB
thymidine = DRUG
naproxen = DRUG
3ee2 = PDB
3bsu = PDB
methylprednisolone = DRUG
hypermagnesemia = SE
2h2u = PDB
tiotropium = DRUG
2q51 = PDB
ethotoin = DRUG
delta_9-tetrahydrocannabinol = DRUG
lymphopenia = SE
1i7k = PDB
captopril = DRUG
demeclocycline = DRUG
3c6m = PDB
2uzx = PDB
pregabalin = DRUG
bupivacaine = DRUG
ropinirole = DRUG
solifenacin_succinate = DRUG
cervical_erosion = SE
N-0437 = DRUG
venlafaxine = DRUG
prednicarbate = DRUG
1nrg = PDB
cefuroxime = DRUG
1tfx = PDB
lidocaine = DRUG
3cxs = PDB
Prostate_cancer = FUNC
2i0e = PDB
ropivacaine = DRUG
isocarboxazid = DRUG
doxorubicin = DRUG
1s26 = PDB
2q0n = PDB
1gua = PDB
azithromycin = DRUG
pure_red_cell_aplasia = SE
2vki = PDB
19-nortestosterone = DRUG
3e7e = PDB
tendinitis = SE
3b7k = PDB
moxifloxacin = DRUG
blepharoconjunctivitis = SE
trovafloxacin = DRUG
peripheral_vascular_disorder = SE
1t8u = PDB
Methane_metabolism = FUNC
3dog = PDB
clotrimazole = DRUG
2pe4 = PDB
molindone = DRUG
domperidone = DRUG
olanzapine = DRUG
3brt = PDB
triamterene = DRUG
chloramphenicol = DRUG
supraventricular_tachycardia = SE
DFMO = DRUG
omeprazole = DRUG
enterocolitis = SE
mitotane = DRUG
1ik9 = PDB
cortisol = DRUG
methylphenidate = DRUG
2ok5 = PDB
3d4q = PDB
clopidogrel = DRUG
glossodynia = SE
paricalcitol = DRUG
2goo = PDB
2fvl = PDB
fecal_impaction = SE
trazodone = DRUG
3ene = PDB
fungal_dermatitis = SE
montelukast = DRUG
3e6i = PDB
ciclesonide = DRUG
megaloblastic_anemia = SE
haloperidol = DRUG
1cm8 = PDB
2f4w = PDB
2qc8 = PDB
cefoxitin = DRUG
2coe = PDB
1lqv = PDB
right_upper_quadrant_pain = SE
propylthiouracil = DRUG
olopatadine = DRUG
2izu = PDB
2aw5 = PDB
lamotrigine = DRUG
2q50 = PDB
3cr0 = PDB
oxymetholone = DRUG
1umk = PDB
oxacillin = DRUG
Pantothenate_and_CoA_biosynthesis = FUNC
fecal_incontinence = SE
delavirdine = DRUG
fluvoxamine = DRUG
budesonide = DRUG
1bi8 = PDB
ethosuximide = DRUG
cefotaxime = DRUG
1pl8 = PDB
1fw1 = PDB
letrozole = DRUG
anagrelide = DRUG
2v40 = PDB
1iau = PDB
2w73 = PDB
ketorolac = DRUG
valproic_acid = DRUG
risedronate = DRUG
2w9z = PDB
mercaptopurine = DRUG
3bkl = PDB
1zdn = PDB
Keratan_sulfate_biosynthesis = FUNC
2h6d = PDB
aprepitant = DRUG
LCBF = DRUG
3coi = PDB
2he3 = PDB
2hda = PDB
nelarabine = DRUG
2pd6 = PDB
3cu0 = PDB
nabilone = DRUG
retinoic_acid = DRUG
eprosartan = DRUG
isoflurane = DRUG
2ob4 = PDB
polyglutamine = DRUG
Other_glycan_degradation = FUNC
cerebral_infarction = SE
3cki = PDB
splenic_infarction = SE
2ic1 = PDB
2w4o = PDB
mafenide_acetate = DRUG
5-aminosalicylic_acid = DRUG
cefdinir = DRUG
3cmq = PDB
parkinson = SE
modafinil = DRUG
1wvo = PDB
2f8v = PDB
topotecan = DRUG
gliclazide = DRUG
1l1f = PDB
toremifene = DRUG
3erb = PDB
1qha = PDB
Sphingolipid_metabolism = FUNC
fenoprofen = DRUG
breast_cancer = SE
sibutramine = DRUG
pentoxifylline = DRUG
hepatic_encephalopathy = SE
1yzx = PDB
carteolol = DRUG
flumethasone = DRUG
gatifloxacin = DRUG
flutamide = DRUG
cetirizine = DRUG
oxybutynin = DRUG
Pentose_phosphate_pathway = FUNC
memantine = DRUG
nilutamide = DRUG
lincomycin = DRUG
1qrk = PDB
lovastatin = DRUG
1k62 = PDB
1jvg = PDB
oxaprozin = DRUG
2yr3 = PDB
fluocinolone_acetonide = DRUG
amylase_increased = SE
alprazolam = DRUG
vulvovaginitis = SE
bexarotene = DRUG
cimetidine = DRUG
hernia = SE
2jbm = PDB
2r9p = PDB
2qq2 = PDB
fosphenytoin = DRUG
telangiectasia = SE
ischemic_colitis = SE
1yjx = PDB
palonosetron = DRUG
2f5z = PDB
D-Glutamine_and_D-glutamate_metabolism = FUNC
fat_embolism = SE
1w98 = PDB
2src = PDB
oxycodone = DRUG
naratriptan = DRUG
1ne7 = PDB
1xxf = PDB
2f29 = PDB
duloxetine = DRUG
terazosin = DRUG
protriptyline = DRUG
tizanidine = DRUG
2uui = PDB
felodipine = DRUG
1eem = PDB
ofloxacin = DRUG
levobunolol = DRUG
3d3l = PDB
benign_prostatic_hyperplasia = SE
hypertrichosis = SE
myasthenia_gravis = SE
atovaquone = DRUG
2qgx = PDB
3cqw = PDB
periodontitis = SE
2jcm = PDB
entacapone = DRUG
2any = PDB
mifepristone = DRUG
Adipocytokine_signaling_pathway = FUNC
Glyoxylate_and_dicarboxylate_metabolism = FUNC
adapalene = DRUG
mometasone = DRUG
fludrocortisone = DRUG
strabismus = SE
thyroxine = DRUG
abacavir = DRUG
nortriptyline = DRUG
norethisterone = DRUG
meclofenamate = DRUG
1fyj = PDB
photopsia = SE
2w4l = PDB
danazol = DRUG
paroxetine = DRUG
2nzt = PDB
methazolamide = DRUG
pentobarbital = DRUG
estrogen = DRUG
quinidine = DRUG
clozapine = DRUG
hyperpigmentation = SE
Amyotrophic_lateral_sclerosis_(ALS) = FUNC
cyclobenzaprine = DRUG
ticlopidine = DRUG
1zjk = PDB
isosorbide-5-mononitrate = DRUG
2etl = PDB
3e04 = PDB
Calcium_signaling_pathway = FUNC
temozolomide = DRUG
1so0 = PDB
megestrol = DRUG
Fructose_and_mannose_metabolism = FUNC
Alzheimer's_disease = FUNC
testosterone = DRUG
duodenitis = SE
porfimer_sodium = DRUG
valdecoxib = DRUG
2f57 = PDB
2hrb = PDB
pipotiazine = DRUG
imiquimod = DRUG
zolpidem = DRUG
rabeprazole = DRUG
indapamide = DRUG
skin_carcinoma = SE
1wzw = PDB
flumazenil = DRUG
ICL670 = DRUG
voriconazole = DRUG
1plo = PDB
2vle = PDB
chlorpromazine = DRUG
ABC_transporters = FUNC
minocycline = DRUG
risperidone = DRUG
2fun = PDB
terbutaline = DRUG
chlorpropamide = DRUG
tolcapone = DRUG
trimetrexate = DRUG
Jak-STAT_signaling_pathway = FUNC
2coj = PDB
cephem = DRUG
allergic_rhinitis = SE
3c9e = PDB
amifostine = DRUG
2w0j = PDB
sick_sinus_syndrome = SE
cytosine_arabinoside = DRUG
lenalidomide = DRUG
2d06 = PDB
metolazone = DRUG
ptosis = SE
erythromycin = DRUG
2ibi = PDB
2rdw = PDB
3c3c = PDB
gentamicin = DRUG
2edy = PDB
acyclovir = DRUG
2a7l = PDB
aseptic_meningitis = SE
3cs9 = PDB
nitrogen_mustard = DRUG
methyclothiazide = DRUG
ibuprofen = DRUG
etoposide = DRUG
2wgh = PDB
Lysosome = FUNC
3b7o = PDB
herpes_zoster = SE
zoledronic_acid = DRUG
sulindac = DRUG
nicotinic_acid = DRUG
2okj = PDB
1m6d = PDB
EHDP = DRUG
2d0j = PDB
paralytic_ileus = SE
SU11248 = DRUG
1x59 = PDB
2ary = PDB
halcinonide = DRUG
desflurane = DRUG
3ebs = PDB
oxiconazole = DRUG
hypophosphatemia = SE
3dyd = PDB
HMS = DRUG
periodontal_disease = SE
lamivudine = DRUG
eye_redness = SE
flecainide = DRUG
tonsillitis = SE
1d5r = PDB
theophylline = DRUG
Primary_immunodeficiency = FUNC
vinorelbine = DRUG
3edr = PDB
Heparan_sulfate_biosynthesis = FUNC
2hhj = PDB
1d1t = PDB
1le7 = PDB
clomiphene_citrate = DRUG
choline_theophyllinate = DRUG
tuberculosis = SE
prostacyclin = DRUG
2w4m = PDB
morphine = DRUG
calcitriol = DRUG
dicloxacillin = DRUG
amsacrine = DRUG
1bui = PDB
3chs = PDB
acamprosate = DRUG
8-methoxypsoralen = DRUG
1taz = PDB
3dtw = PDB
2i5x = PDB
baclofen = DRUG
2qt1 = PDB
renal_insufficiency = SE
valganciclovir = DRUG
2z7s = PDB
2p31 = PDB
nitroglycerin = DRUG
meprobamate = DRUG
1tpn = PDB
3c1k = PDB
tolbutamide = DRUG
3euf = PDB
prazosin = DRUG
Pyrimidine_metabolism = FUNC
ribavirin = DRUG
pindolol = DRUG
mepivacaine = DRUG
tolmetin = DRUG
3bc3 = PDB
rofecoxib = DRUG
1e0a = PDB
9-hydroxyrisperidone = DRUG
3e77 = PDB
2a1t = PDB
2r6k = PDB
3be1 = PDB
halobetasol_propionate = DRUG
1zuo = PDB
Taste_transduction = FUNC
serum_sickness = SE
eplerenone = DRUG
epinastine = DRUG
cisapride = DRUG
2rj9 = PDB
doxycycline = DRUG
beclomethasone = DRUG
bromocriptine = DRUG
thiotepa = DRUG
Steroid_biosynthesis = FUNC
macrocytosis = SE
phenytoin = DRUG
pamidronate = DRUG
terbinafine = DRUG
1jmo = PDB
3crl = PDB
3bce = PDB
labetalol = DRUG
2eva = PDB
Antigen_processing_and_presentation = FUNC
ectropion = SE
1zbq = PDB
Tyrosine_metabolism = FUNC
aztreonam = DRUG
cisplatin = DRUG
cefadroxil = DRUG
prostatitis = SE
hairy_tongue = SE
chloroquine = DRUG
Vitamin_B6_metabolism = FUNC
onycholysis = SE
bicalutamide = DRUG
3bhm = PDB
2b69 = PDB
Metabolism_of_xenobiotics_by_cytochrome_P450 = FUNC
Primary_bile_acid_biosynthesis = FUNC
2uzp = PDB
flurandrenolone = DRUG
1ygu = PDB
nateglinide = DRUG
tazarotene = DRUG
zidovudine = DRUG
2ax4 = PDB
cefaclor = DRUG
ondansetron = DRUG
2rda = PDB
Type_II_diabetes_mellitus = FUNC
sinus_headache = SE
3eo3 = PDB
Ubiquitin_mediated_proteolysis = FUNC
2pzd = PDB
caffeine = DRUG
allergic_alveolitis = SE
dihydroergotamine = DRUG
Sulfur_metabolism = FUNC
methysergide = DRUG
